# Supplementary material for: Role of Immune Cell-Specific Hypermethylation Signatures in Classification and Risk Stratification of Breast Cancer
Source: Front Med (Lausanne). 2021 Aug 26;8:674338. doi: 10.3389/fmed.2021.674338 (PMC8426625; doi:10.3389/fmed.2021.674338)
Supplement: Supplementary file 3 [file Table_3.xlsx]

## Sheet: Sheet1
Supplementary Table 1: The detailed information of the 655 IC-SHMSs
probe.ID	cell.type	feat.cpgi	CHR	MAPINFO	Strand	Type	gene	adj.P.Val.1	deltaBeta.1	adj.P.Val.2	deltaBeta.2	adj.P.Val.3	deltaBeta.3	adj.P.Val.4	deltaBeta.4	adj.P.Val.5	deltaBeta.5
cg01151584	CD14monocyte	Body-opensea	11	64627528	R	I	EHD1	8.28054e-33	0.477964	1.21615e-36	0.547457	2.06018e-23	0.219578	4.25761e-42	0.630707	2.38761e-30	0.32125
cg03771282	CD14monocyte	5'UTR-opensea	2	198062750	F	II	ANKRD44	7.91889e-132	0.706025	6.14136e-64	0.590327	2.04347e-66	0.378432	1.22586e-39	0.390688	6.15677e-37	0.298005
cg03887528	CD14monocyte	5'UTR-opensea	2	231090531	F	II	SP140	9.18555e-50	0.406528	2.53534e-25	0.312286	4.04559e-83	0.435904	1.74052e-35	0.417541	2.61674e-23	0.260731
cg04453471	CD14monocyte	5'UTR-shelf	10	30726531	F	II	MAP3K8	2.40351e-50	0.340858	4.58967e-43	0.367029	1.35326e-77	0.354577	4.37789e-40	0.442519	3.64256e-30	0.283333
cg04741118	CD14monocyte	Body-opensea	12	96720813	F	II	CDK17	7.02271e-70	0.696759	2.24966e-31	0.488981	1.90283e-29	0.292416	1.99133e-25	0.303381	5.4423e-22	0.203554
cg04813697	CD14monocyte	Body-opensea	10	22920025	R	I	PIP4K2A	4.1858e-30	0.426628	1.47309e-32	0.478205	2.03956e-17	0.233679	7.0463e-38	0.637932	1.22326e-16	0.27451
cg05726118	CD14monocyte	5'UTR-opensea	3	41265374	F	II	CTNNB1	9.75952e-33	0.262269	2.39012e-63	0.566697	2.4427e-27	0.207367	6.5362e-51	0.688735	2.37045e-22	0.200682
cg06621080	CD14monocyte	Body-opensea	1	201631166	F	II	NAV1	1.56712e-38	0.4259	7.54284e-35	0.440482	2.57932e-28	0.273482	2.10262e-11	0.250982	1.81853e-21	0.206461
cg07777347	CD14monocyte	3'UTR-opensea	3	194361833	R	II	LSG1	1.99931e-74	0.616111	1.83071e-40	0.519937	2.3691e-40	0.39065	5.87222e-22	0.334274	3.22393e-14	0.218131
cg08224785	CD14monocyte	TSS200-shelf	5	156696189	R	II	CYFIP2	5.6732e-118	0.732389	1.27062e-73	0.700253	7.69866e-102	0.599078	1.05747e-16	0.212035	1.70088e-42	0.564703
cg08315613	CD14monocyte	5'UTR-shore	19	11074303	F	II	SMARCA4	3.09139e-156	0.839244	1.20564e-114	0.87119	1.81599e-50	0.362542	1.36676e-60	0.774443	1.54429e-37	0.251716
cg08425678	CD14monocyte	5'UTR-shelf	1	14029478	R	II	PRDM2	1.01353e-22	0.304302	5.08054e-37	0.414305	1.22643e-70	0.517333	7.94978e-37	0.437767	8.08019e-39	0.604847
cg09152813	CD14monocyte	5'UTR-opensea	2	106391379	R	II	NCK2	3.78318e-15	0.264976	5.72261e-22	0.355882	3.81252e-59	0.458534	1.39052e-07	0.21401	1.87524e-14	0.292375
cg10578938	CD14monocyte	5'UTR-shore	5	156695410	F	II	CYFIP2	9.2295e-115	0.579956	4.90838e-76	0.598005	2.47558e-101	0.496043	3.80131e-29	0.366859	8.09385e-38	0.498251
cg10639435	CD14monocyte	3'UTR-opensea	8	146104221	R	II	ZNF250	4.2525e-156	0.840685	1.52002e-104	0.848063	3.43718e-46	0.429795	2.1829e-64	0.848418	7.48485e-42	0.489853
cg11075561	CD14monocyte	IGR-opensea	6	36088380	F	II		1.94133e-54	0.602455	1.08653e-38	0.544052	1.30762e-37	0.296253	2.77924e-29	0.473725	4.45087e-26	0.218071
cg11977716	CD14monocyte	Body-island	18	77284742	F	I	NFATC1	5.09174e-91	0.551779	4.61685e-53	0.559051	2.22044e-93	0.515551	9.53311e-27	0.509035	6.63343e-18	0.352953
cg12085119	CD14monocyte	Body-shelf	13	110431691	R	II	IRS2	9.12e-122	0.554318	2.65425e-71	0.527429	1.97978e-39	0.225678	1.68796e-37	0.413029	1.17053e-22	0.218115
cg12609063	CD14monocyte	Body-opensea	1	116549227	R	II	SLC22A15	1.39692e-145	0.818457	2.67923e-107	0.855937	1.97645e-78	0.53455	7.36662e-67	0.843991	1.59392e-28	0.227593
cg12743031	CD14monocyte	5'UTR-opensea	8	27219512	R	II	PTK2B	3.74995e-145	0.763369	1.03242e-92	0.788158	7.90704e-42	0.357486	3.94446e-52	0.761488	2.7999e-26	0.254006
cg14217091	CD14monocyte	5'UTR-opensea	14	103285756	R	II	TRAF3	1.20067e-43	0.469744	3.41198e-28	0.382082	4.36851e-23	0.246707	5.33026e-26	0.388867	3.16973e-19	0.236131
cg14655843	CD14monocyte	Body-opensea	9	114688737	F	II	UGCG	4.95677e-107	0.553789	1.16226e-67	0.567779	1.45199e-86	0.428854	1.02093e-38	0.493106	1.0478e-18	0.209789
cg14959260	CD14monocyte	Body-opensea	4	9917839	F	II	SLC2A9	2.73026e-21	0.336629	2.1795e-23	0.38346	6.99693e-26	0.266939	2.55091e-07	0.207111	3.04376e-24	0.289475
cg16434190	CD14monocyte	Body-shelf	11	64642144	R	II	EHD1	2.89289e-47	0.343845	3.56535e-58	0.487027	3.32323e-35	0.219667	1.14703e-24	0.293114	3.61032e-61	0.836468
cg17218026	CD14monocyte	5'UTR-shore	1	154582156	R	II	ADAR	4.53305e-38	0.440458	1.55097e-19	0.435335	4.4194e-09	0.232956	0.00697871	0.212455	0.00225998	0.24228
cg18923906	CD14monocyte	5'UTR-opensea	10	82225771	R	II	TSPAN14	8.1934e-120	0.559635	1.55463e-72	0.586796	1.40116e-63	0.302802	2.76801e-40	0.56271	5.36315e-31	0.399776
cg19215266	CD14monocyte	5'UTR-shore	10	35417163	F	II	CREM	4.52373e-60	0.582615	1.48158e-45	0.588576	2.19657e-34	0.325184	4.3777e-29	0.47685	2.23328e-30	0.298833
cg22277567	CD14monocyte	Body-opensea	2	240226201	F	II	HDAC4	1.33069e-31	0.383649	7.24071e-27	0.383068	5.42483e-57	0.431185	1.05903e-24	0.446939	3.09676e-24	0.213954
cg22571135	CD14monocyte	IGR-opensea	7	55377050	F	II		2.97818e-13	0.308739	7.02891e-19	0.378037	4.66147e-13	0.203795	2.31661e-31	0.562299	9.93679e-21	0.2332
cg22843803	CD14monocyte	IGR-opensea	11	65196125	F	II		1.16083e-114	0.534857	3.96985e-65	0.527535	1.11971e-30	0.241194	3.26719e-24	0.326888	3.88902e-23	0.321708
cg22898082	CD14monocyte	5'UTR-shelf	19	11074428	R	II	SMARCA4	2.2226e-145	0.755261	2.6916e-92	0.78274	3.21146e-57	0.371171	8.49345e-49	0.664428	7.14153e-24	0.222513
cg23053742	CD14monocyte	Body-opensea	8	71564125	R	II	LACTB2	9.70397e-60	0.372081	6.79726e-37	0.381773	1.76466e-56	0.337297	2.16085e-22	0.397513	1.76956e-21	0.381507
cg23213217	CD14monocyte	TSS1500-shore	1	224370155	F	II	DEGS1	5.58979e-140	0.765882	2.86652e-95	0.770483	2.67419e-53	0.421108	8.93015e-30	0.368289	5.46477e-58	0.743153
cg26270899	CD14monocyte	IGR-island	9	139590760	F	II		2.60515e-59	0.227637	1.08515e-56	0.338566	9.71891e-56	0.239222	9.03947e-32	0.321167	2.03312e-22	0.20954
cg00142402	CD19B	IGR-shore	17	75956190	F	I		1.28147e-128	0.394018	1.7606e-84	0.398734	1.22302e-58	0.250196	3.07822e-38	0.312437	5.03048e-34	0.276375
cg00159243	CD19B	5'UTR-opensea	12	109023799	R	I	SELPLG	3.37894e-98	0.308741	8.70907e-122	0.520528	2.51932e-129	0.417088	9.07124e-104	0.640513	1.23658e-107	0.667214
cg00294109	CD19B	Body-shore	3	3219781	R	II	CRBN	1.8803e-78	0.272146	1.92685e-44	0.261816	1.71501e-58	0.313157	9.12161e-23	0.270182	6.75203e-28	0.312579
cg00458681	CD19B	Body-opensea	22	19010419	R	II	DGCR10	2.92433e-81	0.608456	2.824e-49	0.613649	4.02104e-15	0.253821	2.90844e-22	0.538063	1.59692e-23	0.549874
cg00520380	CD19B	TSS1500-opensea	22	31643997	R	II	LIMK2	1.93422e-87	0.22119	3.80419e-63	0.250626	1.20053e-99	0.303954	2.39833e-44	0.238584	3.15003e-72	0.392111
cg00619207	CD19B	TSS200-shelf	1	111743368	F	II	DENND2D	6.18564e-177	0.791315	9.20958e-115	0.795487	1.17949e-116	0.765135	8.47258e-71	0.784341	9.08943e-32	0.34198
cg00805193	CD19B	Body-shore	20	62609362	R	II	SAMD10	5.38764e-117	0.497918	8.09088e-91	0.598333	1.14411e-100	0.579473	2.76294e-64	0.642346	5.96417e-30	0.290432
cg00854273	CD19B	IGR-shelf	17	75959756	R	II		6.99664e-52	0.318279	3.92188e-36	0.369378	3.57159e-33	0.328052	3.66137e-17	0.380872	1.02052e-17	0.384808
cg00874051	CD19B	IGR-shelf	21	35570816	R	II		1.58323e-59	0.260002	8.02312e-50	0.251657	7.74735e-181	0.839683	3.87439e-69	0.394776	1.41234e-138	0.900946
cg01044025	CD19B	IGR-opensea	3	151613372	R	II		1.24345e-129	0.509166	1.496e-86	0.438971	1.22184e-77	0.333611	9.90521e-81	0.690925	1.12138e-74	0.621523
cg01049678	CD19B	TSS1500-opensea	7	150147536	F	II	GIMAP8	1.37623e-126	0.451281	3.63211e-80	0.448785	6.70197e-94	0.506166	1.0283e-21	0.245168	6.27333e-51	0.498024
cg01054402	CD19B	Body-shelf	2	85551850	F	II	TGOLN2	1.39346e-142	0.68277	1.82347e-86	0.646137	8.12816e-75	0.473353	2.75281e-16	0.239504	1.13089e-61	0.740315
cg01059398	CD19B	Body-opensea	3	172235808	F	II	TNFSF10	1.60062e-192	0.747656	7.28741e-89	0.455767	2.59813e-132	0.570804	1.95591e-75	0.465492	3.41829e-70	0.355614
cg01156249	CD19B	Body-opensea	16	4714794	R	I	MGRN1	1.66097e-147	0.660411	4.17732e-108	0.631301	1.87823e-179	0.842323	9.50803e-52	0.296335	8.89599e-121	0.846279
cg01243072	CD19B	IGR-island	2	43398171	F	I		9.59097e-105	0.398873	5.99249e-93	0.502899	2.64436e-85	0.330533	1.2413e-91	0.726837	3.88718e-42	0.280747
cg01252023	CD19B	Body-shelf	11	67207574	F	I	CORO1B	4.43268e-140	0.539864	3.33516e-49	0.220334	1.81409e-60	0.225032	6.18282e-38	0.252794	3.947e-46	0.302353
cg01471232	CD19B	5'UTR-shore	11	415430	F	I	SIGIRR	4.84073e-88	0.28293	3.76998e-58	0.308272	1.27283e-51	0.264145	8.48288e-30	0.30352	2.01911e-28	0.290211
cg01481646	CD19B	5'UTR-shelf	10	82217548	F	II	TSPAN14	1.11603e-185	0.621852	6.25869e-124	0.617454	3.57011e-95	0.380341	4.50424e-78	0.604944	1.11123e-64	0.456096
cg01589580	CD19B	Body-shore	18	77440800	R	II	CTDP1	1.56167e-34	0.256027	5.97238e-37	0.356602	5.81777e-24	0.246697	1.10799e-24	0.450902	2.05316e-22	0.418298
cg01604601	CD19B	Body-opensea	2	69846936	F	II	AAK1	6.28532e-25	0.20943	3.17631e-16	0.226371	1.4997e-13	0.204983	1.88236e-06	0.223924	8.06984e-07	0.226069
cg01704698	CD19B	3'UTR-opensea	16	84941294	R	II	CRISPLD2	1.17559e-43	0.279576	2.08854e-19	0.226736	5.83745e-55	0.45854	5.57807e-19	0.372	9.11875e-26	0.458678
cg01832712	CD19B	IGR-shore	3	4910674	F	II		7.88848e-91	0.268749	6.10483e-59	0.281603	9.78712e-95	0.437314	3.98028e-52	0.432676	1.4755e-55	0.461027
cg01919999	CD19B	Body-shore	5	180668568	F	II	GNB2L1	2.01102e-36	0.260245	2.30461e-42	0.344275	1.31041e-63	0.423411	5.20871e-16	0.271921	3.75759e-39	0.518001
cg02059317	CD19B	Body-opensea	16	89024511	R	I	CBFA2T3	5.089e-88	0.24772	4.41043e-51	0.241992	1.93171e-66	0.292489	5.39983e-28	0.257904	3.53737e-33	0.294476
cg02068690	CD19B	3'UTR-shore	2	25600451	F	II	DTNB	2.74719e-83	0.315336	4.95669e-99	0.520385	1.08387e-53	0.213582	3.47921e-64	0.547713	1.03662e-29	0.232747
cg02222982	CD19B	Body-shelf	11	67207599	F	II	CORO1B	8.72851e-146	0.547065	1.34937e-46	0.228605	8.28224e-64	0.239886	9.01091e-30	0.216728	2.74561e-50	0.332812
cg02268561	CD19B	TSS1500-shore	10	15212066	F	II	NMT2	9.29255e-24	0.270452	2.26035e-11	0.262729	9.06318e-12	0.253584	3.6848e-05	0.282151	4.20048e-05	0.271447
cg02286506	CD19B	IGR-shore	2	109648931	F	II		7.52811e-75	0.257782	1.3803e-42	0.260435	3.19786e-44	0.248973	2.52394e-19	0.249081	9.57067e-22	0.268652
cg02304370	CD19B	Body-shore	11	587926	F	II	PHRF1	1.24505e-152	0.629576	3.97478e-105	0.616749	3.91313e-142	0.536821	4.03811e-50	0.234124	4.45213e-90	0.50066
cg02431972	CD19B	Body-opensea	16	89023488	F	II	CBFA2T3	2.80171e-72	0.295572	5.4154e-63	0.372054	3.91836e-71	0.422152	8.12319e-36	0.345161	1.01169e-24	0.2551
cg02493211	CD19B	TSS200-island	11	118781633	R	I	BCL9L	3.97954e-79	0.322574	7.78379e-46	0.293363	4.11125e-52	0.261924	1.97144e-25	0.269283	1.47261e-24	0.256113
cg02606840	CD19B	TSS1500-opensea	2	99280930	R	II	MGAT4A	1.92206e-156	0.786958	4.43293e-102	0.808081	5.1032e-88	0.630916	8.78994e-61	0.796827	3.03231e-62	0.81468
cg02734358	CD19B	5'UTR-shore	4	90227074	R	II	GPRIN3	2.49296e-124	0.714064	8.39738e-60	0.56345	1.11706e-101	0.785306	2.38111e-56	0.770042	1.58907e-21	0.347819
cg02779913	CD19B	Body-shore	17	40088680	F	II	TTC25	1.34716e-52	0.346744	1.13227e-48	0.424841	1.85186e-102	0.738723	7.05677e-41	0.554135	4.81507e-59	0.749942
cg02789362	CD19B	Body-opensea	6	151937260	F	II	C6orf97	3.74788e-62	0.207358	9.93208e-38	0.201891	2.5885e-45	0.222586	9.03341e-34	0.315976	5.26759e-32	0.302775
cg02816367	CD19B	5'UTR-opensea	6	112081490	F	I	FYN	5.8591e-76	0.404239	2.2699e-39	0.365985	8.04039e-30	0.299534	2.32981e-21	0.400713	5.58729e-13	0.285179
cg03155112	CD19B	5'UTR-opensea	7	47556928	F	II	TNS3	1.59787e-29	0.290808	4.54218e-21	0.334444	4.6869e-15	0.258838	1.13884e-09	0.352956	1.62098e-12	0.407106
cg03196485	CD19B	5'UTR-shelf	2	87021117	F	II	CD8A	1.8237e-121	0.490571	5.61762e-142	0.792344	1.82641e-52	0.233604	8.42117e-39	0.283607	2.11771e-35	0.263086
cg03261800	CD19B	Body-shore	9	36985761	F	II	PAX5	9.247e-136	0.482032	1.06564e-72	0.395903	6.42797e-107	0.579552	1.82938e-69	0.522682	8.16177e-85	0.583866
cg03429643	CD19B	TSS1500-opensea	2	99280963	R	II	MGAT4A	2.50282e-152	0.737741	4.89887e-99	0.756554	1.38649e-102	0.740732	6.91967e-59	0.752376	5.30684e-60	0.763727
cg03549705	CD19B	1stExon-shore	16	29674618	R	II	SPN	2.30107e-59	0.260532	4.87932e-33	0.263384	2.03292e-33	0.251706	1.63889e-15	0.272871	5.07558e-15	0.26444
cg03699843	CD19B	3'UTR-opensea	16	50701064	R	II	SNX20	1.27822e-150	0.468316	9.02096e-104	0.506658	1.05704e-112	0.530403	2.11776e-64	0.5161	6.60994e-67	0.532629
cg03845363	CD19B	Body-opensea	17	17753516	F	II	TOM1L2	5.81355e-93	0.307975	2.27856e-95	0.467466	2.18737e-68	0.285446	1.09729e-56	0.457695	1.28125e-35	0.283334
cg03850957	CD19B	Body-shelf	20	16713359	F	II	SNRPB2	8.77888e-32	0.264493	1.27465e-34	0.284419	1.39295e-133	0.756775	5.41661e-18	0.231564	4.19447e-82	0.749219
cg03852144	CD19B	TSS1500-opensea	5	95159639	F	II	GLRX	4.69077e-96	0.301183	4.49496e-55	0.276521	2.31092e-78	0.365221	1.81201e-31	0.294537	2.26494e-42	0.376907
cg04002794	CD19B	5'UTR-opensea	3	171805805	R	II	FNDC3B	5.51358e-65	0.282258	3.47646e-32	0.250566	9.93321e-41	0.284908	3.77818e-23	0.341824	1.18371e-24	0.355773
cg04011173	CD19B	TSS1500-opensea	3	10326540	R	II	GHRLOS	8.51506e-54	0.318779	2.30504e-26	0.285423	6.01069e-34	0.320065	1.33344e-06	0.202605	1.63236e-15	0.332117
cg04075973	CD19B	1stExon-island	11	118781608	R	II	BCL9L	1.49547e-59	0.203778	6.09082e-34	0.204709	2.634e-43	0.217524	2.55327e-18	0.213268	2.29953e-17	0.202966
cg04087571	CD19B	Body-opensea	11	116723030	F	II	SIK3	1.79553e-75	0.301083	2.33743e-51	0.267074	5.79356e-53	0.21741	7.78791e-26	0.234456	3.33577e-36	0.282524
cg04316353	CD19B	IGR-opensea	6	38123312	F	II		1.27016e-129	0.354616	5.87249e-89	0.364125	2.12206e-132	0.608003	1.42494e-56	0.366067	1.87969e-88	0.670987
cg04332442	CD19B	Body-shore	22	46770063	F	II	CELSR1	9.048e-61	0.293045	5.9569e-39	0.327519	9.39107e-41	0.32191	2.15185e-18	0.333931	2.10025e-18	0.331193
cg04681489	CD19B	IGR-opensea	11	123325084	R	II		1.42009e-72	0.240887	5.97483e-42	0.234416	6.81069e-56	0.278691	2.66948e-27	0.287922	2.26615e-29	0.303177
cg04753163	CD19B	5'UTR-opensea	6	42249488	F	II	TRERF1	2.34312e-62	0.217871	1.25475e-53	0.300169	1.23515e-55	0.29303	8.5117e-27	0.300539	6.79891e-27	0.299355
cg04822495	CD19B	Body-opensea	12	94676688	R	II	PLXNC1	2.95923e-85	0.467356	7.20326e-56	0.466065	6.81849e-55	0.388215	2.87556e-44	0.616304	1.55261e-45	0.627727
cg05249479	CD19B	Body-opensea	14	100542584	R	II	EVL	1.99224e-85	0.312787	4.08811e-47	0.295597	3.88629e-67	0.39154	1.2826e-32	0.384212	2.03128e-34	0.399938
cg05289892	CD19B	TSS200-island	11	67070816	F	I	SSH3	3.95583e-128	0.414751	6.1615e-79	0.412291	1.23432e-84	0.418377	1.14495e-44	0.414186	1.15909e-46	0.429779
cg05468843	CD19B	Body-shore	11	117857990	R	II	IL10RA	2.02281e-99	0.469919	1.64484e-58	0.467856	3.76468e-62	0.46859	2.6014e-28	0.448072	9.21514e-29	0.451307
cg05517541	CD19B	5'UTR-opensea	6	112115209	F	II	FYN	1.64025e-132	0.601688	1.13138e-87	0.636345	5.78833e-60	0.410666	2.6013e-50	0.633123	1.9308e-33	0.434465
cg05598678	CD19B	TSS200-opensea	8	133773099	F	II	TMEM71	2.56181e-97	0.515508	3.46101e-63	0.545465	6.83211e-45	0.383253	3.62368e-33	0.544174	2.53396e-27	0.463526
cg05869699	CD19B	Body-opensea	10	82258734	R	II	TSPAN14	1.27661e-71	0.319207	1.82607e-43	0.336589	3.58611e-47	0.34219	1.27874e-21	0.349404	2.21186e-22	0.355776
cg05870586	CD19B	Body-island	2	240196769	R	II	HDAC4	1.81924e-104	0.594441	1.79439e-60	0.506959	2.58233e-74	0.50672	3.66645e-29	0.416104	1.00343e-56	0.730709
cg05903736	CD19B	Body-shore	2	240197131	R	II	HDAC4	2.1613e-91	0.492962	1.85108e-43	0.383991	2.09668e-77	0.583356	4.41863e-13	0.259094	7.29891e-41	0.592862
cg05918327	CD19B	Body-opensea	16	72955295	R	II	ZFHX3	2.59376e-136	0.515554	4.47488e-84	0.506685	2.58734e-43	0.21745	1.21532e-38	0.378133	1.39116e-45	0.434955
cg06394247	CD19B	Body-island	9	36986788	F	II	PAX5	8.36014e-105	0.282622	1.9478e-57	0.251259	1.23151e-78	0.319512	1.76177e-36	0.290048	5.96771e-42	0.324258
cg06399735	CD19B	Body-opensea	8	18836280	R	II	PSD3	1.89801e-134	0.514498	1.22104e-78	0.419659	1.97978e-127	0.695635	8.01119e-42	0.359112	1.12653e-64	0.551744
cg06470626	CD19B	Body-opensea	16	22364961	R	II	CDR2	4.86094e-97	0.295413	1.46236e-55	0.286124	5.57177e-64	0.309491	1.26287e-20	0.22528	2.5518e-31	0.308666
cg06575692	CD19B	3'UTR-opensea	16	68112968	R	II	DUS2L	2.96386e-102	0.269368	9.55563e-141	0.650016	6.13686e-110	0.365253	2.38365e-113	0.74309	5.56345e-106	0.479724
cg06671450	CD19B	Body-island	9	36985987	R	II	PAX5	6.90655e-114	0.298548	5.62281e-62	0.261414	6.11172e-82	0.3241	5.06101e-39	0.295932	3.40035e-45	0.331048
cg06722639	CD19B	Body-opensea	14	23624377	F	II	SLC7A8	8.67037e-147	0.627722	2.13912e-89	0.592475	1.06101e-64	0.403915	1.8302e-22	0.284181	7.10261e-40	0.44884
cg06881965	CD19B	Body-opensea	14	69600007	F	II	DCAF5	2.91503e-66	0.233892	6.6265e-70	0.24359	1.41586e-164	0.70265	5.65307e-36	0.217369	1.24896e-89	0.511906
cg06898279	CD19B	Body-shelf	14	60629192	F	II	DHRS7	6.47696e-55	0.268054	6.08698e-68	0.432507	1.53673e-72	0.284857	8.89301e-76	0.63868	6.53286e-73	0.577122
cg07167594	CD19B	Body-opensea	22	19010468	R	II	DGCR10	5.86571e-91	0.525866	1.89519e-53	0.520118	2.23946e-23	0.271704	3.90292e-25	0.496473	7.36569e-19	0.403175
cg07240557	CD19B	TSS200-shore	12	27396937	F	II	STK38L	1.39112e-49	0.216719	2.61991e-52	0.347468	2.83575e-80	0.499377	1.00159e-39	0.474513	1.50881e-45	0.532607
cg07249939	CD19B	Body-shore	6	31867995	R	II	ZBTB12	6.0681e-81	0.305418	1.91789e-106	0.575239	6.57827e-107	0.535975	3.34735e-82	0.721906	6.43434e-73	0.599249
cg07285237	CD19B	IGR-opensea	6	139447669	R	II		1.81041e-179	0.731199	2.44142e-116	0.675341	1.93996e-116	0.719247	8.74812e-58	0.46276	2.26973e-18	0.25462
cg07635227	CD19B	Body-opensea	16	4714815	R	I	MGRN1	1.62192e-174	0.72664	4.68503e-108	0.676455	3.5214e-140	0.801186	4.49242e-49	0.407982	2.38495e-87	0.803726
cg07669182	CD19B	5'UTR-opensea	5	39203755	F	II	FYB	4.26519e-210	0.76154	6.97141e-131	0.719131	1.27697e-49	0.203807	5.29604e-69	0.486638	9.44014e-50	0.319373
cg07700233	CD19B	IGR-shore	4	39171231	R	II		4.67348e-26	0.22624	8.77257e-22	0.272686	8.38669e-27	0.332294	1.34299e-16	0.37554	5.82581e-14	0.328431
cg07725527	CD19B	Body-opensea	13	41931181	F	II	NAA16	2.47295e-159	0.611404	3.34297e-103	0.618791	4.54911e-101	0.542141	1.17513e-62	0.596913	2.17762e-65	0.621187
cg07915516	CD19B	Body-shelf	16	377344	R	II	AXIN1	2.43063e-74	0.409841	7.81385e-58	0.437957	1.13897e-60	0.35797	9.36752e-56	0.652702	5.20216e-16	0.225681
cg08061598	CD19B	5'UTR-opensea	6	112081538	F	II	FYN	4.9671e-134	0.624839	1.10896e-85	0.616158	3.83252e-49	0.264626	5.47693e-79	0.795747	9.572e-43	0.392517
cg08097359	CD19B	5'UTR-shelf	19	50064054	R	II	NOSIP	1.05599e-122	0.547762	1.62654e-59	0.435007	2.32982e-81	0.50124	1.4563e-26	0.350274	1.86363e-49	0.572306
cg08130572	CD19B	5'UTR-opensea	6	112081102	F	II	FYN	2.58501e-115	0.511631	1.25967e-71	0.524568	1.46493e-66	0.459952	1.25401e-38	0.519929	3.13459e-37	0.50006
cg08200419	CD19B	Body-opensea	10	134261480	R	II	C10orf91	4.28544e-108	0.234113	2.15371e-95	0.334079	6.61649e-95	0.30133	6.8394e-74	0.444093	8.66109e-56	0.312625
cg08331345	CD19B	TSS1500-opensea	16	28995882	R	II	LAT	7.34389e-118	0.26241	5.38014e-75	0.274322	7.7544e-62	0.210852	2.34623e-40	0.268989	1.99005e-36	0.243539
cg08352774	CD19B	Body-shelf	6	158985825	F	II	TMEM181	8.78607e-84	0.239401	3.37446e-82	0.344194	4.58335e-88	0.3486	1.30752e-49	0.362055	4.24536e-48	0.347982
cg08356262	CD19B	Body-opensea	5	75838704	R	II	IQGAP2	9.6361e-35	0.282014	3.9147e-31	0.288044	1.47835e-79	0.407734	2.11906e-64	0.670608	1.88222e-55	0.538497
cg08390994	CD19B	TSS1500-opensea	22	36563027	F	II	APOL3	1.59155e-60	0.328176	3.92573e-57	0.428472	1.39707e-53	0.376765	4.02324e-32	0.440918	3.94007e-22	0.323164
cg08444004	CD19B	Body-opensea	2	240086178	R	II	HDAC4	6.51856e-127	0.43133	1.01826e-94	0.466697	1.88446e-45	0.348265	5.53855e-99	0.771504	5.11391e-60	0.502587
cg08446038	CD19B	Body-opensea	5	52327649	R	II	ITGA2	1.67245e-115	0.45798	1.25203e-45	0.299806	1.72283e-98	0.557251	1.77696e-30	0.332503	7.05414e-56	0.554793
cg08511818	CD19B	Body-shore	20	30104637	F	II	HM13	1.1869e-123	0.594864	8.6748e-85	0.378794	3.91452e-110	0.30359	2.4953e-69	0.388488	7.8445e-63	0.27711
cg08521187	CD19B	IGR-shore	2	7570948	R	II		1.7188e-76	0.232274	3.73714e-105	0.504154	5.46238e-70	0.244863	1.72915e-70	0.527456	2.82622e-47	0.300673
cg08560387	CD19B	5'UTR-opensea	10	82247853	R	II	TSPAN14	1.08676e-146	0.650767	1.92016e-92	0.651299	2.63853e-97	0.652205	2.6501e-54	0.653894	9.16806e-55	0.656079
cg08580187	CD19B	Body-shore	16	84027871	F	II	NECAB2	1.53081e-137	0.496283	2.35939e-81	0.462684	4.16609e-102	0.551708	1.02931e-51	0.489142	2.88455e-57	0.545179
cg08601457	CD19B	5'UTR-opensea	6	112115117	F	II	FYN	1.43676e-125	0.461144	5.07414e-82	0.485759	1.7421e-75	0.414093	1.43592e-46	0.487767	2.51504e-41	0.433926
cg08662757	CD19B	5'UTR-island	11	67070967	R	I	SSH3	1.37183e-121	0.349428	8.98488e-75	0.3497	1.9632e-79	0.351799	5.52708e-41	0.347256	2.56033e-42	0.355828
cg08682625	CD19B	Body-opensea	8	128470793	F	II	LOC727677	6.2634e-100	0.589155	4.17675e-74	0.529832	2.15512e-144	0.814115	3.18072e-33	0.319697	6.84841e-93	0.826779
cg08698943	CD19B	IGR-opensea	10	3509758	F	II		4.06579e-151	0.540197	1.21813e-103	0.491904	2.24218e-163	0.814187	3.37603e-91	0.565962	3.35988e-78	0.423911
cg08726900	CD19B	5'UTR-opensea	16	89550474	R	II	ANKRD11	1.54432e-74	0.450852	3.3013e-44	0.463501	9.46969e-23	0.269823	1.13548e-20	0.456645	2.76024e-06	0.209172
cg08732950	CD19B	Body-opensea	16	89023389	F	II	CBFA2T3	3.78813e-75	0.288123	2.73334e-52	0.326222	2.15214e-65	0.375121	4.59395e-25	0.296115	3.74745e-21	0.260864
cg08864105	CD19B	1stExon-shelf	1	111743020	F	I	DENND2D	3.08276e-170	0.742927	1.72475e-109	0.737448	1.53309e-115	0.744761	1.01193e-63	0.693235	1.30241e-68	0.747189
cg08869273	CD19B	5'UTR-shelf	11	413594	R	II	SIGIRR	6.4879e-125	0.267694	4.54072e-82	0.281287	3.2014e-75	0.238955	4.98173e-45	0.273745	3.6772e-35	0.216824
cg09076077	CD19B	TSS1500-opensea	20	58630315	F	II	C20orf197	3.03266e-76	0.25252	6.15306e-64	0.305465	3.21544e-151	0.797517	2.07077e-90	0.743449	4.58584e-98	0.814107
cg09126279	CD19B	IGR-opensea	4	40675171	F	II		5.84803e-84	0.380117	1.08115e-46	0.340559	5.48473e-73	0.464444	2.77498e-37	0.466789	3.59418e-38	0.473388
cg09300089	CD19B	5'UTR-opensea	16	89539230	F	II	ANKRD11	1.20373e-99	0.371696	1.1741e-113	0.661608	4.71163e-155	0.830092	1.24619e-96	0.80972	7.46519e-101	0.850413
cg09586924	CD19B	Body-shelf	11	130032815	F	II	ST14	1.38913e-32	0.2554	8.98047e-27	0.230397	6.10925e-117	0.774938	4.39148e-46	0.496314	7.02315e-69	0.773312
cg09804858	CD19B	5'UTR-opensea	6	42397121	F	II	TRERF1	8.66124e-84	0.375762	6.43284e-64	0.473827	1.37924e-56	0.393316	1.60831e-33	0.469842	2.62131e-32	0.45206
cg10052687	CD19B	Body-shelf	7	73787374	F	I	CLIP2	7.11132e-89	0.229847	7.80924e-71	0.238387	4.90874e-71	0.258148	6.96679e-49	0.227395	1.28295e-63	0.282457
cg10054641	CD19B	TSS200-opensea	8	133773093	F	II	TMEM71	1.35818e-154	0.654945	4.15847e-120	0.739533	5.4753e-68	0.330948	8.43562e-76	0.739631	6.20707e-50	0.445658
cg10057264	CD19B	1stExon-opensea	4	75174204	R	II	EPGN	2.70573e-148	0.602233	1.83667e-73	0.448369	2.42652e-88	0.508919	2.06152e-47	0.480247	1.15681e-59	0.611712
cg10097651	CD19B	IGR-opensea	14	35802397	F	II		1.27388e-59	0.244544	7.63167e-56	0.345221	6.16673e-73	0.420805	1.31227e-13	0.203456	6.65326e-37	0.416665
cg10104480	CD19B	Body-opensea	16	72955250	R	II	ZFHX3	8.04302e-142	0.484891	1.36016e-88	0.473061	1.82796e-55	0.256384	3.65767e-42	0.380747	1.27552e-44	0.392429
cg10156217	CD19B	3'UTR-shore	14	50362354	F	II	ARF6	8.13593e-35	0.27045	3.11347e-19	0.283807	2.77325e-17	0.250681	1.74951e-07	0.274341	6.27538e-08	0.278047
cg10168457	CD19B	TSS1500-shore	17	79882876	R	II	MAFG	3.81051e-116	0.429203	1.9012e-42	0.230239	3.73307e-119	0.555363	3.89645e-34	0.25527	7.19747e-81	0.655682
cg10814005	CD19B	5'UTR-opensea	14	91711041	F	II	GPR68	2.92545e-46	0.217724	1.09165e-34	0.264651	4.24168e-36	0.256528	7.20239e-17	0.276072	1.7649e-13	0.234506
cg10825530	CD19B	Body-opensea	11	16023708	R	II	SOX6	5.21303e-130	0.533124	2.12964e-92	0.495674	1.6663e-121	0.607467	4.79045e-78	0.618151	2.08106e-57	0.403436
cg10932907	CD19B	Body-opensea	11	129723947	F	II	TMEM45B	1.78351e-143	0.568499	3.03573e-80	0.498728	7.74846e-38	0.233132	2.11439e-15	0.205579	1.23504e-52	0.562225
cg10949007	CD19B	TSS1500-opensea	5	95159614	F	II	GLRX	1.7783e-81	0.275683	1.50038e-49	0.273096	6.02735e-57	0.29384	1.9295e-26	0.291388	3.67666e-23	0.272289
cg11328127	CD19B	5'UTR-shore	11	415441	F	II	SIGIRR	2.85238e-87	0.366972	3.51354e-65	0.425798	8.2568e-47	0.29613	5.89347e-34	0.412645	4.29662e-26	0.32739
cg11496569	CD19B	Body-opensea	1	244006397	R	II	AKT3	1.98445e-79	0.333997	2.66164e-44	0.255199	4.30343e-44	0.226037	4.04168e-38	0.394785	1.49707e-45	0.312478
cg11832281	CD19B	Body-shelf	10	11211022	F	II	CUGBP2	3.9193e-97	0.24236	1.06382e-59	0.248931	1.18729e-66	0.262178	6.34256e-33	0.262628	4.20035e-34	0.26895
cg11869499	CD19B	Body-shelf	15	89872984	F	II	POLG	6.27547e-113	0.455513	8.56262e-72	0.479066	6.3613e-54	0.339238	1.07786e-38	0.475642	8.72975e-18	0.260431
cg11940177	CD19B	Body-shelf	10	99188478	R	II	PGAM1	1.62367e-57	0.470128	2.88436e-46	0.465233	7.37648e-73	0.479349	1.60273e-10	0.221644	1.36552e-62	0.788558
cg11949518	CD19B	Body-shelf	17	78912765	F	I	RPTOR	7.77467e-80	0.450604	7.34525e-46	0.341216	1.80834e-28	0.312038	1.49414e-32	0.232566	8.47665e-31	0.38244
cg12229841	CD19B	TSS200-opensea	19	4338852	R	II	STAP2	3.1456e-81	0.25583	4.62479e-48	0.249019	1.24704e-46	0.220091	6.17691e-21	0.21711	1.16457e-31	0.295393
cg12230983	CD19B	Body-opensea	6	15439701	F	II	JARID2	2.42586e-76	0.208856	8.53303e-65	0.277825	6.42842e-83	0.343348	3.5517e-44	0.345646	8.6914e-45	0.347979
cg12459502	CD19B	Body-opensea	18	60904237	F	II	BCL2	1.4586e-62	0.348672	1.23009e-47	0.314461	3.26758e-159	0.822202	1.25599e-48	0.418072	7.76973e-82	0.584062
cg12810503	CD19B	IGR-opensea	7	150254026	R	II		9.72959e-79	0.333426	1.15429e-46	0.334132	1.27835e-35	0.283336	6.79661e-24	0.344858	4.1675e-13	0.227611
cg12835949	CD19B	TSS200-shore	11	67070746	R	I	SSH3	2.71687e-120	0.268031	2.45538e-67	0.237593	1.30783e-86	0.293333	3.05377e-45	0.28603	2.45178e-48	0.299526
cg12870750	CD19B	Body-shelf	17	7791882	F	II	CHD3	6.13845e-175	0.609809	3.44524e-117	0.598886	6.23231e-71	0.263921	1.36607e-69	0.484624	2.10103e-82	0.618798
cg13085553	CD19B	Body-shore	12	133248929	F	II	POLE	1.32119e-61	0.265372	8.99536e-58	0.235833	1.04524e-98	0.280602	7.53188e-76	0.397935	5.36686e-120	0.855216
cg13104185	CD19B	Body-opensea	1	8509372	F	II	RERE	7.2974e-109	0.515954	9.64143e-78	0.339663	1.76792e-72	0.214062	2.11489e-53	0.341909	2.28831e-36	0.220305
cg13368983	CD19B	Body-opensea	2	201995729	F	II	CFLAR	4.13981e-50	0.378469	5.18579e-18	0.249921	2.32708e-54	0.524693	1.77526e-08	0.243536	2.0818e-13	0.315297
cg13408655	CD19B	Body-opensea	9	101820844	F	II	COL15A1	5.2824e-71	0.283922	6.38021e-50	0.346368	9.23592e-87	0.553937	2.34759e-39	0.464221	3.44828e-58	0.677572
cg13519902	CD19B	IGR-opensea	3	50639079	F	II		2.92646e-87	0.301215	3.95206e-66	0.322309	1.05258e-95	0.447257	1.11292e-23	0.236964	1.74963e-58	0.490931
cg13559306	CD19B	IGR-opensea	17	41534491	R	II		3.48523e-75	0.249923	3.15489e-53	0.274081	1.22289e-85	0.416686	4.31247e-33	0.308301	5.76178e-48	0.430748
cg13591783	CD19B	5'UTR-opensea	9	75768868	F	II	ANXA1	3.34948e-20	0.21932	8.18373e-26	0.298853	1.10274e-104	0.773409	2.58687e-17	0.28701	3.47761e-60	0.77838
cg13629388	CD19B	Body-shore	6	170687780	F	II	FAM120B	3.65768e-99	0.374323	4.97866e-82	0.482288	7.41302e-54	0.291519	2.83012e-45	0.469104	1.59993e-48	0.497651
cg13650938	CD19B	5'UTR-island	19	2579075	R	I	GNG7	1.77436e-78	0.237786	3.00104e-41	0.200704	6.31508e-87	0.382349	2.96832e-28	0.251875	1.59942e-47	0.387081
cg13660174	CD19B	Body-shelf	9	136238392	F	II	SURF4	2.93697e-159	0.667166	9.56102e-104	0.683541	3.96698e-39	0.241888	2.94075e-51	0.551303	3.63113e-43	0.454655
cg13780718	CD19B	3'UTR-opensea	20	44513768	R	II	ZSWIM1	2.24297e-87	0.424162	5.48419e-50	0.414573	7.64332e-57	0.441613	5.51364e-10	0.233339	9.0115e-10	0.221087
cg13810673	CD19B	5'UTR-opensea	14	88473038	F	II	GPR65	1.82618e-65	0.347759	2.69113e-36	0.348375	1.70923e-37	0.339312	1.32409e-16	0.350715	1.44476e-10	0.258284
cg13827209	CD19B	3'UTR-opensea	9	101912842	F	II	TGFBR1	3.93643e-52	0.210579	1.43369e-47	0.284502	4.43023e-39	0.225081	3.62691e-26	0.306712	3.23489e-19	0.242534
cg13889934	CD19B	Body-opensea	4	86851399	F	II	ARHGAP24	2.42626e-49	0.202188	4.42627e-33	0.228655	2.76635e-38	0.241541	5.55056e-14	0.222208	6.10365e-15	0.227641
cg13910860	CD19B	Body-island	9	36986407	F	II	PAX5	1.39363e-68	0.242742	3.12124e-38	0.242618	1.01738e-41	0.246973	8.86757e-18	0.245521	1.71176e-18	0.250179
cg13920435	CD19B	1stExon-island	9	90589640	F	I	CDK20	2.84369e-61	0.227446	7.61499e-35	0.234144	4.07777e-36	0.228028	2.0714e-15	0.232019	1.19219e-15	0.232064
cg13924996	CD19B	3'UTR-shore	11	67053829	F	I	ADRBK1	6.40256e-84	0.302979	7.08861e-110	0.61801	1.96839e-95	0.502502	1.9932e-71	0.64311	4.68624e-71	0.630135
cg14018471	CD19B	Body-shelf	9	100681080	R	I	C9orf156	1.49236e-143	0.531545	1.91128e-68	0.416719	6.0835e-93	0.498226	6.92901e-30	0.31704	4.63008e-56	0.527026
cg14251777	CD19B	TSS1500-opensea	7	150147655	F	II	GIMAP8	7.03746e-108	0.215266	2.84245e-74	0.233915	1.3311e-82	0.246074	3.96165e-40	0.22768	4.84759e-44	0.246428
cg14255417	CD19B	3'UTR-shore	10	104417977	R	II	TRIM8	9.19826e-57	0.313822	4.47764e-28	0.293402	5.67504e-33	0.31392	2.12392e-09	0.251216	3.88091e-14	0.320856
cg14284211	CD19B	Body-opensea	6	35570224	F	II	FKBP5	4.45811e-118	0.499309	2.52673e-86	0.509664	1.4468e-116	0.681173	1.95532e-18	0.206042	2.53479e-69	0.686359
cg14289429	CD19B	Body-shelf	9	134139878	F	II	FAM78A	1.68546e-76	0.411586	3.12181e-53	0.396042	6.00323e-72	0.379656	6.26004e-55	0.515357	1.01762e-79	0.758379
cg14329026	CD19B	TSS1500-opensea	20	35274941	R	II	SLA2	3.72259e-85	0.3644	3.82128e-60	0.374746	2.33551e-50	0.251026	1.62963e-27	0.307834	8.12762e-35	0.339772
cg14344261	CD19B	Body-island	9	36986380	F	I	PAX5	5.11421e-58	0.293873	3.72678e-31	0.290982	2.05303e-34	0.297456	3.86685e-14	0.297437	2.74747e-14	0.296307
cg14574996	CD19B	TSS1500-shore	19	8580334	R	I	ZNF414	1.13564e-72	0.27766	1.47563e-70	0.34983	5.73891e-133	0.689319	4.03689e-74	0.593477	2.40611e-82	0.688016
cg14595786	CD19B	TSS1500-opensea	19	51626986	R	II	SIGLEC9	7.62023e-97	0.517246	1.05977e-59	0.532089	4.48003e-62	0.522772	7.70739e-31	0.533717	1.48463e-29	0.515175
cg14707834	CD19B	5'UTR-shore	11	415457	F	II	SIGIRR	3.88734e-78	0.23661	7.08395e-49	0.254653	7.78845e-49	0.240537	4.36487e-24	0.25671	1.06919e-22	0.244242
cg14854503	CD19B	TSS200-opensea	8	19540272	F	II	CSGALNACT1	2.46513e-50	0.209785	8.51494e-54	0.365989	2.77257e-83	0.487375	3.93062e-89	0.701132	3.49469e-114	0.827373
cg15058210	CD19B	Body-island	2	240196877	F	II	HDAC4	3.52432e-68	0.467792	5.7666e-37	0.393027	7.58305e-73	0.596772	5.62471e-15	0.320457	3.84676e-41	0.653422
cg15245051	CD19B	TSS1500-opensea	22	36563117	F	II	APOL3	7.63238e-93	0.402827	2.46243e-62	0.429764	1.52518e-41	0.28924	2.09833e-31	0.408599	7.33321e-17	0.254374
cg15361750	CD19B	TSS1500-opensea	19	47839132	F	II	GPR77	3.43914e-30	0.261518	5.53772e-25	0.264909	1.05761e-109	0.735606	3.92854e-50	0.597316	2.27765e-66	0.771449
cg15507690	CD19B	IGR-shelf	3	176919597	R	II		6.13812e-52	0.276576	7.38286e-28	0.276887	8.17469e-30	0.276809	6.46435e-12	0.276106	2.89839e-13	0.292224
cg15595502	CD19B	IGR-opensea	1	224564870	R	II		3.86713e-113	0.475448	1.06606e-108	0.569591	3.50372e-169	0.679837	7.7718e-73	0.358255	8.85889e-122	0.812501
cg15832300	CD19B	Body-opensea	12	50144396	R	II	TMBIM6	1.08039e-84	0.373156	3.28957e-48	0.365509	1.46433e-50	0.366605	2.75551e-19	0.313779	1.02379e-27	0.407721
cg15906007	CD19B	Body-opensea	22	38890714	R	II	DDX17	6.67261e-176	0.673621	7.9457e-131	0.726264	1.34835e-102	0.475309	5.20634e-93	0.751549	2.4366e-93	0.738242
cg16099687	CD19B	IGR-opensea	12	96839959	R	II		2.6173e-79	0.31403	2.03003e-37	0.25145	2.32117e-73	0.423448	6.20018e-31	0.359755	6.82701e-39	0.436897
cg16223546	CD19B	IGR-opensea	5	158768976	F	II		1.49365e-31	0.202713	1.46361e-39	0.306633	9.28878e-79	0.522636	6.2432e-41	0.522559	9.5105e-42	0.529256
cg16348715	CD19B	5'UTR-opensea	10	26763087	R	II	APBB1IP	4.01884e-45	0.215758	1.28149e-63	0.375561	3.52209e-104	0.636049	7.04989e-31	0.237851	3.01295e-34	0.250918
cg16357921	CD19B	1stExon-island	9	90589634	F	II	CDK20	3.18227e-96	0.246477	1.0071e-56	0.246349	7.60426e-60	0.244692	1.76029e-29	0.250877	2.25824e-29	0.248896
cg16460342	CD19B	Body-opensea	12	121662577	F	I	P2RX4	2.52456e-90	0.28102	5.5623e-48	0.251646	2.74423e-48	0.226797	3.67687e-31	0.301327	1.5587e-32	0.30785
cg16536330	CD19B	Body-shelf	8	29957344	F	II	LEPROTL1	9.65422e-123	0.321035	1.60475e-75	0.321647	1.57437e-53	0.223065	4.23105e-41	0.316425	9.53636e-39	0.29805
cg16677191	CD19B	TSS1500-opensea	5	95159423	R	II	GLRX	6.32337e-149	0.502084	3.70378e-96	0.437589	5.12714e-142	0.663323	7.47372e-30	0.215499	5.87727e-91	0.683475
cg16704703	CD19B	IGR-opensea	10	3509710	R	II		1.01887e-117	0.42005	5.60541e-90	0.400458	4.11266e-140	0.716407	6.88445e-68	0.414817	4.02633e-58	0.293275
cg16734795	CD19B	TSS1500-opensea	19	47839187	R	II	GPR77	1.21509e-31	0.209884	9.28208e-38	0.303818	1.60089e-93	0.50628	3.69079e-64	0.587105	5.71577e-57	0.44538
cg16797421	CD19B	IGR-opensea	6	147428486	F	II		5.32492e-97	0.306345	1.77294e-56	0.294315	5.84612e-71	0.351653	5.67413e-30	0.302785	1.69221e-36	0.353008
cg16861076	CD19B	Body-island	8	11421594	R	I	BLK	7.99364e-75	0.253375	1.78993e-40	0.240913	1.91343e-50	0.272393	2.88853e-22	0.267458	2.17126e-24	0.283781
cg16983159	CD19B	TSS200-opensea	5	138862441	F	II	TMEM173	8.15767e-78	0.266822	1.08201e-45	0.274503	1.22275e-47	0.2693	1.45039e-21	0.272447	4.84977e-20	0.256365
cg17088014	CD19B	Body-opensea	8	134066590	F	II	SLA	3.03472e-72	0.334905	1.83233e-55	0.249073	3.68915e-124	0.533645	1.60189e-61	0.400235	1.82564e-89	0.650291
cg17092523	CD19B	3'UTR-opensea	12	6571600	F	II	VAMP1	1.63766e-122	0.560557	2.12707e-72	0.538398	6.9236e-55	0.377024	1.87848e-22	0.337103	3.6031e-41	0.555408
cg17112975	CD19B	Body-opensea	17	75431407	F	II	2020-09-09	1.05367e-75	0.391941	3.4665e-46	0.343287	4.05273e-43	0.230504	9.04665e-30	0.369911	1.22753e-29	0.31075
cg17124583	CD19B	Body-island	10	8097641	R	I	GATA3	8.69648e-82	0.219493	1.21332e-44	0.212995	1.98561e-44	0.200915	3.58116e-22	0.217168	9.53331e-22	0.212731
cg17130457	CD19B	IGR-opensea	12	76414729	R	II		3.4671e-43	0.243328	7.51182e-40	0.320002	3.30372e-52	0.373727	1.25135e-25	0.392619	6.1538e-22	0.347234
cg17170262	CD19B	Body-opensea	1	184715203	F	II	EDEM3	9.31711e-104	0.42649	1.53495e-69	0.416051	1.47332e-34	0.207215	8.9782e-40	0.42832	5.5788e-39	0.405772
cg17266282	CD19B	IGR-opensea	6	112294532	R	I		9.25995e-120	0.670408	6.365e-68	0.566034	1.12148e-91	0.699644	1.68135e-49	0.615882	7.99893e-58	0.720956
cg17657502	CD19B	IGR-shore	3	196358703	R	II		4.08292e-53	0.224344	1.93138e-40	0.276903	8.41808e-42	0.274945	4.80152e-19	0.278945	4.71074e-23	0.314177
cg17738521	CD19B	5'UTR-opensea	6	143224179	R	II	HIVEP2	6.6433e-97	0.44736	6.15474e-57	0.440614	1.287e-54	0.401732	1.3312e-15	0.289468	1.85718e-30	0.455131
cg17854066	CD19B	Body-opensea	4	55575932	F	II	KIT	2.86754e-118	0.339958	6.00773e-73	0.328941	2.55712e-96	0.431069	4.21095e-52	0.420241	2.92431e-54	0.435622
cg17950348	CD19B	Body-opensea	7	157183466	F	II	DNAJB6	1.11999e-52	0.265077	3.27618e-68	0.372036	2.05194e-176	0.858118	2.7693e-108	0.830795	1.84351e-115	0.86956
cg18081760	CD19B	Body-opensea	1	114483597	R	II	HIPK1	5.8044e-106	0.373863	3.78904e-104	0.56769	4.63708e-112	0.582069	1.82933e-63	0.561332	1.01105e-68	0.614128
cg18445438	CD19B	IGR-opensea	11	118790354	F	II		1.8541e-88	0.366637	3.30588e-69	0.375588	1.57104e-89	0.388832	4.15707e-45	0.359487	2.20925e-50	0.393454
cg19070856	CD19B	IGR-shore	5	158534530	F	II		3.5634e-57	0.230253	3.40172e-41	0.259274	2.55763e-38	0.242567	4.44613e-26	0.296861	1.56896e-17	0.226846
cg19268695	CD19B	TSS200-shelf	1	111743411	F	II	DENND2D	2.0265e-177	0.817232	4.51473e-115	0.820333	1.76837e-114	0.769323	4.94632e-71	0.809226	2.11334e-16	0.20939
cg19269039	CD19B	1stExon-shelf	1	111743200	F	II	DENND2D	3.95297e-208	0.873198	5.94815e-138	0.87628	4.24039e-137	0.825606	1.34051e-87	0.844743	1.39163e-52	0.473655
cg19382157	CD19B	Body-opensea	7	2124566	R	I	MAD1L1	8.60769e-59	0.221436	3.45413e-58	0.282657	4.38488e-77	0.302186	7.94754e-50	0.378469	1.1963e-58	0.398274
cg19400926	CD19B	Body-shore	6	28889996	R	II	TRIM27	5.5758e-80	0.385549	1.39974e-51	0.378583	1.37315e-61	0.404055	4.76284e-14	0.243375	5.80148e-35	0.459953
cg19459094	CD19B	Body-shelf	5	176856845	F	II	GRK6	8.37065e-103	0.372035	4.54629e-67	0.399601	7.79295e-79	0.44923	4.46289e-41	0.449952	9.4693e-42	0.45435
cg19859698	CD19B	Body-opensea	14	61822607	F	II	PRKCH	7.09779e-95	0.2935	6.05257e-67	0.31724	6.25502e-67	0.297822	7.54402e-40	0.34204	2.11776e-21	0.200421
cg19867579	CD19B	IGR-opensea	2	175643491	R	II		3.44081e-64	0.275159	3.12684e-92	0.438422	8.76509e-88	0.32841	9.88681e-74	0.629139	1.10179e-38	0.247277
cg20025658	CD19B	1stExon-opensea	2	219031640	F	II	CXCR1	7.39398e-115	0.519629	1.71075e-70	0.526698	6.75291e-37	0.268842	4.56158e-37	0.514178	1.41235e-34	0.485021
cg20236089	CD19B	Body-opensea	6	15629162	R	II	DTNBP1	4.39294e-46	0.396653	2.28377e-40	0.522848	2.72325e-38	0.481303	1.5155e-20	0.544854	5.88493e-13	0.398235
cg20258698	CD19B	5'UTR-opensea	7	47556811	F	II	TNS3	1.23886e-130	0.469489	9.64911e-85	0.459155	1.28207e-53	0.252962	3.79021e-46	0.401115	3.16042e-52	0.448507
cg20317872	CD19B	1stExon-shelf	1	111743202	F	II	DENND2D	9.97161e-216	0.88494	2.39441e-144	0.893687	7.71463e-109	0.592543	1.42266e-90	0.840127	4.57389e-30	0.244744
cg20380468	CD19B	Body-opensea	5	39203057	R	II	FYB	3.69812e-193	0.851785	7.71937e-121	0.806368	5.39877e-63	0.330378	1.99714e-37	0.298077	1.74146e-84	0.712185
cg20450123	CD19B	TSS200-opensea	8	19540210	R	II	CSGALNACT1	7.98676e-131	0.455549	1.5613e-94	0.535863	2.81356e-103	0.604458	1.21617e-73	0.674796	3.45314e-76	0.696034
cg20541456	CD19B	1stExon-shelf	5	156696520	F	II	CYFIP2	2.4794e-104	0.535323	1.96126e-63	0.545286	2.66145e-66	0.539542	1.04061e-10	0.246239	9.08779e-37	0.590881
cg20595457	CD19B	Body-opensea	1	206753308	R	II	RASSF5	8.39631e-56	0.262433	3.11054e-38	0.292339	5.64729e-37	0.26357	1.43168e-21	0.329671	6.18063e-14	0.243012
cg20656868	CD19B	TSS1500-shore	19	3177310	F	II	S1PR4	5.51316e-108	0.404563	7.4824e-66	0.411524	7.14522e-67	0.393576	4.86834e-35	0.413424	4.85877e-22	0.287579
cg20721135	CD19B	Body-shore	13	114861488	F	II	RASA3	1.79776e-93	0.30169	4.95651e-68	0.335683	5.20655e-101	0.476542	5.07378e-39	0.326572	7.22042e-62	0.513232
cg20729813	CD19B	Body-opensea	4	7502429	F	I	SORCS2	5.68786e-59	0.225717	4.28495e-50	0.279367	1.27005e-48	0.271475	4.84879e-43	0.413587	3.01483e-43	0.413074
cg20732076	CD19B	5'UTR-opensea	6	42335231	R	II	TRERF1	1.65227e-74	0.318344	2.64258e-66	0.454123	2.09557e-73	0.475561	4.90297e-19	0.287212	4.49571e-38	0.481445
cg20888995	CD19B	Body-opensea	3	56822059	F	II	ARHGEF3	1.16365e-105	0.440205	4.93132e-64	0.446573	1.14118e-67	0.445543	2.33379e-28	0.39053	2.26569e-17	0.275272
cg21197336	CD19B	IGR-island	3	193587490	R	I		2.38341e-110	0.570992	1.06663e-70	0.53628	1.19896e-40	0.303168	1.34413e-39	0.522528	4.18081e-23	0.331614
cg21278103	CD19B	5'UTR-opensea	20	2928233	R	II	PTPRA	4.75367e-72	0.351011	8.46847e-41	0.249998	4.82405e-116	0.736129	1.92891e-32	0.290811	7.99747e-79	0.795575
cg21291385	CD19B	Body-shelf	21	35448215	F	II	MRPS6	9.02199e-113	0.572607	5.51606e-93	0.630625	2.20786e-69	0.376274	1.94538e-60	0.662103	8.75849e-65	0.700897
cg21651000	CD19B	5'UTR-opensea	8	71129472	F	II	NCOA2	2.74376e-47	0.237937	1.14775e-34	0.291986	1.34448e-32	0.26461	1.9015e-15	0.291106	1.88271e-16	0.300798
cg21671607	CD19B	5'UTR-opensea	11	36616015	R	II	RAG2	6.93378e-114	0.43757	6.63737e-63	0.352149	2.2261e-126	0.726302	4.80562e-57	0.547333	4.72122e-78	0.741604
cg22077313	CD19B	IGR-opensea	4	6691093	R	II		1.48675e-66	0.409552	5.87994e-70	0.516233	4.86847e-69	0.344739	3.23495e-60	0.613719	7.25921e-62	0.607853
cg22079161	CD19B	5'UTR-island	4	7940579	R	I	AFAP1	1.54055e-81	0.271357	8.52304e-35	0.214824	2.44391e-51	0.275409	2.7169e-20	0.247097	5.08486e-27	0.298494
cg22221074	CD19B	TSS1500-shore	12	3862810	R	I	EFCAB4B	1.08428e-90	0.218729	8.18059e-88	0.357374	1.26286e-55	0.235606	2.8545e-46	0.313999	2.6241e-40	0.286257
cg22222999	CD19B	IGR-opensea	1	234894712	F	II		6.39841e-73	0.337298	1.88265e-91	0.549958	1.50795e-103	0.59088	6.62567e-51	0.520468	4.31495e-64	0.645739
cg22285621	CD19B	Body-island	11	67071322	R	II	SSH3	3.20889e-123	0.395119	7.85686e-76	0.371666	4.55975e-93	0.432533	2.06506e-50	0.42665	7.81537e-53	0.442997
cg22286382	CD19B	TSS1500-opensea	6	25875233	R	II	SLC17A3	6.14992e-65	0.504166	8.90887e-44	0.571914	1.23823e-18	0.323051	9.67039e-21	0.570088	9.09938e-23	0.604626
cg22334880	CD19B	TSS200-shore	6	30312818	R	II	RPP21	1.29641e-80	0.265622	2.16788e-45	0.25493	1.12495e-54	0.279709	8.836e-23	0.257078	6.6375e-31	0.323135
cg22433759	CD19B	Body-opensea	17	71824272	R	II	C17orf54	5.52077e-102	0.392598	1.07816e-55	0.246506	2.43579e-93	0.434036	1.5822e-40	0.2602	4.87302e-71	0.501505
cg22437221	CD19B	Body-opensea	5	39203007	F	II	FYB	5.22787e-246	0.859426	1.1581e-177	0.850756	2.18132e-89	0.285097	7.82217e-79	0.405212	2.18674e-128	0.816724
cg22446709	CD19B	Body-shelf	15	90641379	F	II	IDH2	1.93744e-66	0.361806	1.10231e-41	0.396253	2.0045e-41	0.373639	4.95961e-19	0.390106	1.06176e-19	0.396456
cg22632840	CD19B	Body-island	11	67071646	F	I	SSH3	2.74801e-126	0.477574	3.48255e-79	0.462747	1.13124e-93	0.525448	1.21299e-50	0.517471	2.46176e-52	0.531618
cg23072086	CD19B	TSS1500-opensea	1	21606767	F	II	ECE1	6.86339e-108	0.263829	4.05901e-67	0.272016	1.74397e-67	0.257402	1.37585e-35	0.270929	5.51968e-25	0.208061
cg23127323	CD19B	Body-opensea	4	1196179	R	II	LOC100130872	3.15754e-110	0.256002	3.34114e-71	0.263887	3.17379e-74	0.259492	1.65824e-38	0.263334	1.44691e-37	0.256179
cg23173586	CD19B	3'UTR-opensea	14	20945319	F	II	PNP	9.94366e-151	0.533791	1.97512e-95	0.529862	2.27053e-61	0.294102	7.11465e-56	0.509659	1.47981e-39	0.351256
cg23193759	CD19B	TSS200-island	10	71389896	F	II	C10orf35	3.0245e-88	0.238207	1.71577e-44	0.212054	9.39065e-54	0.228277	1.57137e-23	0.213774	1.88786e-28	0.244104
cg23357708	CD19B	TSS1500-shore	19	8580509	F	II	ZNF414	3.21675e-145	0.602498	8.75507e-118	0.635387	1.32729e-164	0.827024	3.15335e-93	0.734701	6.79189e-107	0.83293
cg23551494	CD19B	IGR-opensea	17	39495535	R	II		2.87673e-102	0.447309	3.30437e-64	0.452551	4.80111e-68	0.456391	5.12039e-25	0.352407	7.22481e-37	0.480331
cg23680451	CD19B	Body-island	10	3823790	R	II	KLF6	1.49483e-33	0.299898	6.91993e-28	0.322012	5.32799e-66	0.526236	2.46292e-36	0.576757	2.0653e-37	0.585054
cg23792308	CD19B	Body-opensea	17	14104659	F	II	COX10	3.23354e-184	0.686097	2.15e-117	0.670483	7.89854e-102	0.506179	1.28441e-75	0.681483	4.63264e-78	0.703159
cg23925650	CD19B	IGR-opensea	14	77507461	F	II		2.36124e-165	0.631121	1.08427e-106	0.629061	2.69457e-54	0.269528	3.38987e-57	0.540254	4.4443e-41	0.378102
cg24033122	CD19B	Body-island	16	30485383	R	II	ITGAL	5.67515e-48	0.300464	7.7905e-34	0.316383	1.25167e-41	0.340237	8.17747e-12	0.256238	5.08141e-15	0.293009
cg24171555	CD19B	Body-opensea	2	69852693	F	II	AAK1	4.84069e-89	0.238922	5.63546e-64	0.203649	1.27214e-153	0.655365	1.00879e-68	0.315954	4.25061e-111	0.697795
cg24441922	CD19B	3'UTR-shelf	2	235401950	F	II	ARL4C	1.23945e-141	0.591965	7.39532e-87	0.545896	9.85611e-58	0.327951	4.69386e-51	0.53824	3.62128e-35	0.371057
cg24536818	CD19B	5'UTR-opensea	12	55371892	F	II	KIAA0748	1.80676e-143	0.69867	1.94795e-48	0.388196	1.5514e-110	0.64264	1.25246e-36	0.437273	2.98449e-71	0.71959
cg24834394	CD19B	IGR-opensea	12	12620789	R	II		6.93624e-133	0.558329	3.03522e-70	0.371131	1.73104e-110	0.478245	5.09216e-58	0.380208	4.88316e-108	0.844942
cg24838825	CD19B	IGR-opensea	10	111693923	F	II		4.66365e-82	0.418336	1.91817e-72	0.52953	5.36671e-81	0.5554	1.22097e-42	0.557921	1.2625e-41	0.541377
cg24842998	CD19B	IGR-opensea	6	170396910	F	II		2.68921e-135	0.37239	4.05441e-79	0.327791	8.58582e-87	0.345402	3.51752e-49	0.352156	5.69842e-45	0.305462
cg24947456	CD19B	Body-opensea	12	57441432	F	II	MYO1A	5.75758e-59	0.2339	2.84673e-57	0.376263	9.45248e-70	0.431444	6.88242e-35	0.431778	1.29961e-35	0.436841
cg25221975	CD19B	Body-opensea	3	13663444	F	I	FBLN2	3.18348e-77	0.206823	1.46254e-63	0.255117	6.48743e-66	0.253058	4.57812e-72	0.531003	6.66685e-44	0.264505
cg25336765	CD19B	IGR-opensea	8	131008537	F	II		1.20843e-49	0.256113	8.75338e-80	0.441114	1.70622e-157	0.832283	4.36525e-93	0.711883	5.63329e-108	0.863455
cg25422678	CD19B	Body-opensea	2	28304502	R	II	BRE	2.5459e-84	0.315198	4.34862e-50	0.218062	2.98324e-146	0.724553	5.26836e-52	0.323172	3.59129e-77	0.564712
cg25538415	CD19B	TSS1500-shore	17	43129957	R	I	DCAKD	2.10986e-73	0.497058	3.2712e-40	0.484678	5.40164e-13	0.236599	4.0557e-15	0.421185	2.6078e-14	0.403865
cg25581222	CD19B	Body-opensea	15	64539239	R	II	CSNK1G1	9.68235e-45	0.37088	1.49135e-19	0.269093	6.40366e-27	0.263417	3.54059e-07	0.223967	7.2895e-08	0.208897
cg25632883	CD19B	Body-shore	12	109250438	F	II	SSH1	3.71575e-71	0.287701	8.03418e-30	0.221181	3.63789e-44	0.256366	1.12095e-33	0.38672	9.27388e-22	0.270681
cg25652701	CD19B	Body-opensea	7	105348517	F	II	ATXN7L1	1.45905e-80	0.26912	2.74312e-38	0.230872	4.07948e-55	0.289678	1.19576e-25	0.290637	9.8343e-26	0.288646
cg25720264	CD19B	5'UTR-opensea	12	19389751	F	II	PLEKHA5	5.00555e-87	0.296897	1.73685e-78	0.36509	4.33034e-95	0.260755	5.51968e-63	0.281699	1.69429e-88	0.516482
cg25739715	CD19B	TSS1500-opensea	22	30663881	F	II	OSM	2.37197e-107	0.261676	3.91039e-64	0.260754	8.50468e-65	0.247635	3.23387e-34	0.264238	1.30372e-25	0.207619
cg25869889	CD19B	5'UTR-shelf	11	6436464	F	II	APBB1	6.19296e-60	0.259463	6.08984e-41	0.278847	8.35543e-74	0.461664	7.19219e-15	0.232304	1.28375e-15	0.240155
cg25915131	CD19B	TSS200-shore	11	67070756	F	I	SSH3	3.91847e-83	0.233722	4.89465e-52	0.243245	1.98336e-54	0.239497	7.74966e-28	0.245073	7.11259e-32	0.272099
cg26366091	CD19B	TSS200-opensea	1	111770274	R	II	CHI3L2	2.78187e-78	0.389137	3.71251e-39	0.338546	6.74217e-79	0.625683	1.14334e-35	0.551679	1.2915e-39	0.603296
cg26482164	CD19B	TSS1500-opensea	20	58630240	R	II	C20orf197	1.53769e-66	0.216252	6.94376e-74	0.315725	5.94994e-125	0.581189	3.62717e-64	0.481783	1.70929e-75	0.582906
cg26727372	CD19B	TSS1500-shore	18	48404491	F	II	ME2	8.01219e-86	0.32793	1.41169e-51	0.331978	1.7164e-30	0.215122	7.13135e-30	0.369465	6.30111e-33	0.397532
cg26769927	CD19B	5'UTR-shore	16	29674972	F	I	SPN	3.02715e-75	0.244705	3.07273e-44	0.251432	7.83932e-46	0.245136	9.12265e-21	0.248926	7.78652e-22	0.256245
cg26846943	CD19B	5'UTR-opensea	6	112165062	R	II	FYN	6.77464e-96	0.441713	1.16034e-57	0.452329	1.19524e-35	0.31715	2.02719e-29	0.451462	9.31902e-10	0.208357
cg26874367	CD19B	IGR-opensea	2	129381792	R	II		4.63466e-86	0.331086	2.56189e-53	0.342968	1.14301e-70	0.427735	1.16664e-29	0.370646	6.92238e-37	0.439473
cg26954174	CD19B	TSS1500-opensea	16	50730813	R	II	NOD2	6.27339e-45	0.367749	7.55194e-28	0.302061	2.77072e-89	0.678382	3.76228e-45	0.640635	2.99015e-49	0.688498
cg26991761	CD19B	5'UTR-island	11	67071064	F	II	SSH3	2.97814e-125	0.302807	6.34383e-75	0.293604	6.40633e-81	0.302195	5.88721e-43	0.302591	4.99734e-45	0.312239
cg27049094	CD19B	Body-opensea	2	75067716	R	II	HK2	2.8677e-175	0.828855	1.27121e-97	0.644867	4.65582e-69	0.260892	2.9239e-78	0.468705	1.15286e-102	0.544764
cg27166718	CD19B	Body-opensea	6	118880109	R	II	PLN	7.81646e-86	0.461294	3.54455e-46	0.434276	2.83542e-43	0.384516	1.09763e-24	0.463627	2.73584e-25	0.468728
cg27168493	CD19B	Body-opensea	1	67636724	R	II	IL23R	3.98965e-34	0.255073	7.89595e-18	0.255983	1.37641e-18	0.250096	7.13762e-08	0.268536	1.13553e-08	0.279491
cg27239243	CD19B	IGR-opensea	2	101945867	R	II		4.90683e-97	0.284254	4.75234e-48	0.235867	6.00967e-47	0.207116	3.06224e-34	0.300049	1.80457e-34	0.299789
cg27471192	CD19B	IGR-opensea	11	59015338	R	II		4.08131e-79	0.37807	2.16377e-49	0.404654	2.01444e-51	0.398446	6.16147e-26	0.422189	7.00234e-27	0.430343
cg27492103	CD19B	Body-opensea	2	26048283	R	II	ASXL2	7.64951e-137	0.61946	1.0862e-86	0.628761	1.93254e-42	0.284143	3.7929e-21	0.305722	4.37756e-56	0.684126
cg27507284	CD19B	Body-opensea	2	178116991	F	II	NFE2L2	3.75669e-89	0.318668	1.94356e-79	0.45783	1.14819e-129	0.734301	2.66187e-77	0.718807	1.44609e-80	0.753161
cg00124375	CD4T	TSS200-island	6	31698218	F	I	DDAH2	2.711e-10	0.207188	7.11939e-26	0.344803	1.58309e-49	0.322609	6.03089e-09	0.319339	1.55937e-10	0.344678
cg00161124	CD4T	Body-shore	1	234366259	R	II	SLC35F3	3.0167e-32	0.21517	3.82825e-57	0.321293	7.08453e-106	0.32171	2.04545e-32	0.370894	1.89423e-27	0.313354
cg00421624	CD4T	TSS1500-shore	1	153746588	R	II	SLC27A3	1.85298e-44	0.349839	2.32947e-109	0.743666	3.73117e-70	0.351021	2.01544e-62	0.722409	1.36364e-67	0.766306
cg00857921	CD4T	Body-opensea	1	92257380	F	II	TGFBR3	2.17479e-40	0.363921	2.68204e-38	0.298177	1.13748e-115	0.504952	1.07478e-36	0.568848	7.33103e-10	0.201509
cg00984060	CD4T	Body-island	22	40081520	R	II	CACNA1I	9.35687e-43	0.317253	1.58048e-65	0.433145	1.35958e-121	0.457381	2.7861e-33	0.425354	1.06681e-34	0.437082
cg01288337	CD4T	Body-opensea	14	92991035	F	II	RIN3	1.77106e-41	0.32453	3.87052e-95	0.650012	1.41761e-70	0.324966	2.9449e-54	0.693044	6.02314e-59	0.728224
cg01429933	CD4T	Body-shore	1	6556248	F	II	PLEKHG5	5.93959e-29	0.234476	4.272e-84	0.543891	1.933e-61	0.255281	3.964e-33	0.388393	2.42723e-50	0.595078
cg01701634	CD4T	TSS200-opensea	19	51876119	F	II	NKG7	3.10415e-52	0.252114	2.36257e-56	0.245468	4.95073e-82	0.200375	1.72564e-28	0.257466	2.00041e-28	0.251961
cg01946401	CD4T	5'UTR-opensea	6	45296101	F	II	SUPT3H	1.52566e-16	0.236755	1.38522e-37	0.389328	2.92299e-31	0.242119	2.66549e-27	0.527457	1.22507e-15	0.347065
cg02046552	CD4T	TSS1500-island	8	21914287	F	I	EPB49	1.82929e-24	0.202068	4.50442e-102	0.729824	5.20351e-155	0.645706	1.15435e-17	0.232109	4.57673e-58	0.718728
cg02402946	CD4T	Body-opensea	13	21035079	R	II	CRYL1	1.65304e-43	0.388497	2.82098e-58	0.443283	1.62541e-125	0.624031	4.5573e-43	0.609068	6.80136e-34	0.451045
cg02747950	CD4T	Body-opensea	15	63526883	F	II	RAB8B	2.02159e-32	0.236823	3.48366e-89	0.536	2.73552e-73	0.279813	5.46057e-60	0.669407	6.31078e-45	0.451875
cg03054026	CD4T	IGR-shore	2	242808907	R	II		2.18996e-28	0.237669	2.33135e-37	0.261568	7.20884e-116	0.475711	1.05161e-30	0.436749	3.42297e-17	0.2631
cg03404662	CD4T	TSS200-island	9	114937740	F	II	SUSD1	5.76159e-43	0.25942	2.32057e-70	0.375552	4.51308e-122	0.363478	1.37722e-36	0.381312	7.9832e-37	0.375814
cg04136456	CD4T	IGR-opensea	1	11413470	F	II		2.66309e-52	0.211259	8.9842e-85	0.318732	9.43672e-125	0.272515	1.76497e-36	0.250169	6.72339e-48	0.326855
cg04244970	CD4T	TSS200-opensea	1	160708987	R	II	SLAMF7	1.49871e-27	0.356246	7.07358e-69	0.655887	3.85512e-49	0.348015	9.65149e-35	0.650263	3.05547e-36	0.664722
cg04264075	CD4T	TSS1500-opensea	19	51876470	F	II	NKG7	2.00865e-43	0.323513	1.73538e-92	0.600791	1.03451e-69	0.28217	3.78548e-45	0.52528	5.23302e-49	0.569481
cg04307083	CD4T	Body-shore	4	57521138	F	II	HOPX	6.65413e-41	0.342878	5.70126e-72	0.497927	6.53189e-109	0.450409	1.17203e-44	0.603115	6.62764e-37	0.483231
cg04384810	CD4T	5'UTR-opensea	14	91621555	F	II	C14orf159	8.35374e-45	0.275808	1.0705e-60	0.356533	1.47504e-74	0.274448	4.19682e-43	0.433659	2.76316e-32	0.31762
cg04642300	CD4T	Body-opensea	6	109288592	R	II	ARMC2	1.04531e-19	0.217188	1.17909e-92	0.69698	1.98898e-132	0.587167	1.63833e-51	0.698452	1.12798e-52	0.703596
cg05245650	CD4T	TSS1500-shore	2	37900205	F	II	CDC42EP3	8.26723e-19	0.239218	2.22184e-52	0.456903	1.57809e-35	0.229174	1.10392e-31	0.565009	8.48664e-16	0.319187
cg05747695	CD4T	5'UTR-opensea	11	3156892	F	II	OSBPL5	5.19798e-62	0.214794	5.75713e-70	0.218154	2.07653e-116	0.208453	2.49814e-39	0.238507	1.80134e-35	0.210355
cg06083669	CD4T	TSS1500-shore	20	3189437	R	II	ITPA	6.06181e-27	0.223345	2.73864e-67	0.457041	4.13087e-115	0.453822	7.92228e-22	0.300312	3.26861e-36	0.449747
cg06477663	CD4T	TSS1500-opensea	13	46757415	R	I	LCP1	1.58994e-13	0.227074	1.6603e-21	0.253666	8.48476e-105	0.564705	4.28156e-14	0.349591	3.88856e-07	0.220051
cg06829760	CD4T	5'UTR-opensea	2	16845412	R	II	FAM49A	3.23393e-28	0.228978	6.01322e-59	0.350913	8.10927e-167	0.634289	1.77027e-51	0.612701	3.03756e-16	0.205336
cg07141504	CD4T	TSS200-shelf	3	194030706	R	II	LOC100131551	6.21647e-36	0.256805	5.79201e-90	0.559685	5.46966e-86	0.347008	3.52181e-40	0.45559	8.46639e-51	0.564531
cg07141605	CD4T	IGR-opensea	12	133005406	F	I		1.39198e-26	0.204081	5.64184e-93	0.62054	5.12187e-101	0.438766	1.15063e-40	0.449016	2.74531e-56	0.617475
cg07489413	CD4T	Body-opensea	11	2321937	R	I	C11orf21	7.40802e-35	0.332507	4.70601e-47	0.386553	1.79246e-67	0.307797	5.69814e-21	0.3828	7.88297e-22	0.387753
cg07539121	CD4T	IGR-opensea	5	55606711	F	II		8.13014e-20	0.218543	5.63807e-35	0.299345	3.90453e-44	0.239853	1.70726e-18	0.302265	2.04256e-20	0.299363
cg07824636	CD4T	IGR-opensea	1	221967245	R	II		2.75048e-21	0.203688	6.40758e-74	0.495417	2.72203e-152	0.565339	2.15192e-45	0.556052	2.00184e-20	0.261005
cg07837085	CD4T	TSS200-opensea	1	160708990	R	II	SLAMF7	1.41201e-24	0.312188	5.15499e-68	0.633977	5.5464e-64	0.388997	2.73246e-35	0.641558	6.07363e-37	0.657408
cg07881210	CD4T	IGR-opensea	17	398090	F	II		8.34547e-46	0.287577	4.96313e-96	0.594113	1.36204e-132	0.482462	1.64645e-37	0.410491	3.06512e-53	0.577753
cg08645860	CD4T	IGR-opensea	16	85969301	R	II		7.55615e-47	0.289827	7.26582e-110	0.608694	5.33194e-170	0.617535	2.85292e-76	0.757318	1.46578e-52	0.414212
cg08661469	CD4T	TSS200-shore	17	72732823	F	I	RAB37	8.41621e-46	0.222378	2.99365e-84	0.385799	1.0792e-149	0.384109	7.912e-44	0.370099	1.38127e-46	0.388511
cg09257735	CD4T	Body-shore	14	93581049	F	I	ITPK1	3.52767e-46	0.328834	6.64107e-73	0.462109	4.69705e-114	0.408184	7.36915e-35	0.427867	7.44197e-40	0.477802
cg09490277	CD4T	TSS1500-shore	6	35419591	F	II	FANCE	3.03046e-34	0.205297	6.84433e-89	0.487865	4.91807e-127	0.384147	9.29581e-40	0.392892	3.88089e-52	0.517057
cg09662852	CD4T	IGR-opensea	16	11707685	R	II		4.79335e-19	0.227439	2.71247e-91	0.74004	8.23801e-133	0.631638	3.49505e-49	0.722849	6.41158e-51	0.739261
cg09761367	CD4T	IGR-opensea	1	25360712	F	II		2.40704e-34	0.206947	5.26562e-66	0.334871	5.7083e-121	0.333706	1.13317e-32	0.330474	3.95965e-34	0.337878
cg09885622	CD4T	Body-opensea	5	1504991	F	II	LPCAT1	6.90428e-20	0.216659	8.23732e-107	0.756875	9.21762e-100	0.624811	6.23081e-62	0.760636	1.75769e-55	0.660594
cg10133725	CD4T	TSS1500-opensea	11	64981081	R	II	SLC22A20	2.36358e-30	0.259752	4.76791e-90	0.603329	5.01028e-53	0.261596	4.99271e-51	0.622069	4.62839e-51	0.60952
cg10152449	CD4T	5'UTR-shore	7	2444534	R	II	CHST12	7.01334e-35	0.328402	3.73654e-92	0.68214	7.14491e-63	0.333199	1.71497e-55	0.738961	1.87972e-50	0.649981
cg10505873	CD4T	TSS200-shore	20	44637511	F	II	MMP9	4.27612e-39	0.234482	1.16581e-83	0.470963	9.77238e-139	0.436119	3.07678e-38	0.401317	2.91706e-46	0.475629
cg10901383	CD4T	Body-opensea	12	57406900	R	II	TAC3	2.95637e-17	0.20416	1.02414e-30	0.239565	8.83979e-80	0.372606	1.83966e-14	0.272651	9.24505e-15	0.261862
cg11230435	CD4T	5'UTR-shore	10	30724374	F	II	MAP3K8	9.94586e-12	0.216446	2.05935e-63	0.641044	1.07663e-108	0.592958	1.37961e-31	0.64584	2.84908e-32	0.647294
cg11334870	CD4T	Body-opensea	5	171541827	F	II	STK10	5.66725e-28	0.256403	1.09401e-51	0.377321	1.94486e-81	0.324567	8.96253e-24	0.373853	2.05726e-25	0.387237
cg11467506	CD4T	IGR-opensea	7	38357047	F	II		7.65748e-43	0.42825	2.40475e-74	0.615347	2.39545e-59	0.332364	2.08885e-42	0.659508	6.36332e-43	0.656353
cg12465678	CD4T	TSS1500-opensea	1	27953336	F	II	FGR	6.65214e-26	0.233929	3.66006e-123	0.85205	4.03368e-78	0.396788	1.55568e-71	0.829271	6.48003e-74	0.845134
cg13186130	CD4T	Body-opensea	11	2321889	F	II	C11orf21	1.4975e-35	0.316507	9.48103e-50	0.380745	3.43831e-43	0.218634	1.47541e-23	0.389104	6.24534e-25	0.399125
cg13437525	CD4T	TSS200-opensea	12	51318487	F	II	METTL7A	1.03189e-16	0.251568	2.82867e-37	0.404849	1.35218e-74	0.405845	7.31451e-15	0.388853	1.53386e-16	0.409685
cg13468041	CD4T	3'UTR-shore	4	74902951	R	II	CXCL3	3.48478e-31	0.201096	5.10216e-69	0.369138	2.82825e-171	0.596986	2.6907e-20	0.218051	5.93321e-22	0.217512
cg13695076	CD4T	Body-opensea	14	61225294	R	II	MNAT1	3.27854e-55	0.335017	4.47971e-104	0.635887	3.71533e-109	0.382248	7.34393e-58	0.622114	2.84632e-59	0.607953
cg14179401	CD4T	IGR-opensea	17	46550107	F	II		3.35072e-34	0.286807	3.10907e-54	0.320393	3.03893e-65	0.246422	5.33903e-51	0.636495	7.39849e-28	0.328092
cg14475875	CD4T	3'UTR-shore	3	193856076	F	II	HES1	1.24004e-25	0.247905	2.05285e-76	0.564041	3.59526e-82	0.374441	8.1442e-30	0.438808	3.93001e-41	0.569929
cg14510967	CD4T	Body-opensea	11	2321803	F	II	C11orf21	9.067e-36	0.219006	1.27663e-43	0.236159	3.0302e-85	0.236706	9.8788e-20	0.240165	3.08769e-20	0.240224
cg14564351	CD4T	Body-opensea	6	135644405	R	II	AHI1	4.70404e-44	0.444394	1.13021e-83	0.731208	5.02751e-123	0.617152	4.64378e-41	0.679373	7.29764e-46	0.732952
cg14766620	CD4T	IGR-shore	3	5018860	F	II		1.50652e-19	0.217707	1.11369e-68	0.52452	3.89489e-40	0.2059	4.73638e-35	0.528001	5.2311e-36	0.532568
cg15097489	CD4T	IGR-shelf	19	42448675	F	II		1.30184e-26	0.214907	2.45164e-44	0.223504	4.82196e-73	0.341154	5.13921e-32	0.350723	2.29292e-28	0.271692
cg15268244	CD4T	IGR-shore	15	77196840	F	II		3.88103e-40	0.20919	5.47512e-70	0.321221	3.73962e-85	0.260753	1.07071e-21	0.209455	2.76299e-43	0.361508
cg16394018	CD4T	IGR-island	11	14927549	R	I		4.0853e-30	0.22077	6.95089e-38	0.244488	8.79388e-78	0.254272	1.16798e-15	0.236846	1.08317e-15	0.23206
cg16426321	CD4T	Body-opensea	14	93507882	F	II	ITPK1	2.73652e-56	0.278537	1.33941e-72	0.30863	3.36585e-78	0.234676	7.53197e-56	0.492679	7.16718e-44	0.308756
cg16761754	CD4T	IGR-shore	14	105127242	F	I		7.47679e-16	0.224999	1.26867e-28	0.308798	4.84196e-76	0.369459	1.65214e-08	0.244033	9.63517e-09	0.245585
cg17159550	CD4T	3'UTR-opensea	6	41903172	F	II	CCND3	5.07155e-45	0.274148	1.83422e-77	0.417246	1.55437e-57	0.205635	1.94612e-45	0.461717	1.47906e-40	0.400691
cg17343167	CD4T	5'UTR-shore	5	177542603	R	II	N4BP3	2.26956e-66	0.417642	1.35467e-62	0.350574	8.6538e-137	0.435059	2.08278e-37	0.410865	1.1325e-40	0.438478
cg17360854	CD4T	Body-opensea	2	161224771	R	I	RBMS1	4.28926e-19	0.220281	3.73304e-34	0.304391	5.13736e-56	0.260041	7.56196e-14	0.299506	1.47378e-14	0.303483
cg17983217	CD4T	TSS200-island	6	31698223	F	I	DDAH2	2.13466e-19	0.228478	6.57861e-37	0.333453	6.73357e-69	0.317016	7.75626e-15	0.321663	1.99497e-16	0.338872
cg18055007	CD4T	TSS200-island	6	31698226	F	I	DDAH2	2.08197e-27	0.295826	5.16485e-53	0.469286	1.93101e-95	0.446	4.54864e-23	0.441105	5.57477e-25	0.462557
cg18132851	CD4T	5'UTR-opensea	6	152085641	R	II	ESR1	1.73041e-12	0.214816	7.40793e-48	0.503973	3.17862e-79	0.453943	1.28382e-15	0.400553	6.70423e-24	0.529825
cg18285377	CD4T	TSS1500-opensea	1	11025263	F	II	C1orf127	2.67196e-53	0.2312	1.60624e-69	0.276977	9.01636e-125	0.271776	7.54991e-34	0.26594	2.13431e-36	0.279037
cg18440048	CD4T	TSS1500-shore	22	24093826	F	II	ZNF70	3.35398e-34	0.316218	9.01205e-56	0.428693	2.85995e-112	0.464152	8.92393e-23	0.377649	6.37117e-28	0.436861
cg18729298	CD4T	Body-shore	11	2555203	R	I	KCNQ1	1.43096e-19	0.210249	2.41955e-58	0.457	4.88203e-83	0.36214	6.39816e-25	0.417679	2.28312e-28	0.452865
cg18739675	CD4T	IGR-shelf	2	43041125	F	II		1.21412e-18	0.221465	3.44903e-99	0.804561	5.29992e-46	0.243766	1.13522e-53	0.771397	4.64203e-56	0.788835
cg18832247	CD4T	Body-opensea	6	15300007	R	II	JARID2	3.15929e-28	0.20116	5.97388e-43	0.257269	3.71721e-84	0.260922	2.30846e-19	0.260368	5.16946e-20	0.261399
cg18854004	CD4T	IGR-opensea	2	8444004	R	II		6.87256e-20	0.235269	6.59123e-46	0.391247	1.9941e-79	0.358544	1.32614e-21	0.406247	5.13989e-15	0.306573
cg19308132	CD4T	TSS1500-shore	8	103137173	F	II	NCALD	3.72246e-21	0.20897	1.89347e-36	0.27562	6.447e-71	0.276795	4.40877e-18	0.307807	2.571e-16	0.279949
cg19455189	CD4T	Body-opensea	2	231742734	F	II	ITM2C	4.50479e-45	0.434999	3.54356e-54	0.4628	1.04514e-80	0.395571	3.87272e-26	0.472193	3.953e-25	0.452269
cg19473529	CD4T	Body-shelf	20	48726783	F	II	UBE2V1	1.26131e-21	0.26513	6.96739e-26	0.276122	2.4053e-54	0.276849	2.47414e-10	0.279753	1.1971e-10	0.277973
cg19576697	CD4T	TSS1500-opensea	5	176837920	R	II	F12	1.73759e-35	0.252627	2.69842e-96	0.555733	3.83591e-54	0.202036	9.34478e-64	0.662758	2.18329e-69	0.694769
cg19766471	CD4T	Body-opensea	11	2322802	R	II	C11orf21	5.72279e-29	0.313095	6.02677e-47	0.416094	2.2701e-35	0.207137	1.8665e-21	0.419899	2.09481e-22	0.426908
cg19933595	CD4T	Body-shore	4	146857013	R	II	ZNF827	1.54047e-38	0.313816	3.59286e-75	0.542317	1.29442e-130	0.515479	4.29074e-32	0.451454	9.57817e-40	0.540361
cg20162696	CD4T	IGR-opensea	8	102167694	R	II		1.28742e-29	0.20093	1.99234e-105	0.647298	3.23033e-77	0.279841	2.87098e-31	0.322915	2.89355e-61	0.640441
cg21069500	CD4T	5'UTR-shore	5	139050159	F	II	CXXC5	1.31735e-22	0.218079	1.37424e-74	0.496453	2.92211e-165	0.721804	2.98988e-53	0.700687	6.96672e-46	0.57018
cg21099332	CD4T	IGR-opensea	5	39270715	F	II		1.16346e-12	0.224149	2.35502e-60	0.610341	2.83399e-47	0.310503	1.10319e-29	0.615883	3.48379e-30	0.614045
cg21268578	CD4T	3'UTR-opensea	22	38029478	R	II	GGA1	1.27156e-16	0.300284	1.27249e-30	0.414087	1.35037e-43	0.315913	2.10914e-12	0.414343	1.50933e-12	0.40803
cg21400549	CD4T	TSS1500-shore	1	212588848	F	II	TMEM206	1.3994e-45	0.215499	1.34151e-158	0.858176	1.56786e-84	0.389209	9.20305e-86	0.810484	4.31333e-101	0.825673
cg21690450	CD4T	Body-opensea	13	102276634	R	II	ITGBL1	9.31503e-15	0.206955	5.21929e-60	0.547555	5.4337e-95	0.517696	2.15974e-23	0.443078	2.1646e-33	0.570119
cg22065498	CD4T	1stExon-shore	19	51871891	R	I	CLDND2	1.5826e-60	0.281026	4.72729e-102	0.439524	1.58389e-115	0.281459	1.30038e-62	0.457989	7.49035e-64	0.458059
cg22305268	CD4T	IGR-shore	3	193857540	F	II		3.36855e-38	0.203344	8.87497e-107	0.543854	9.87448e-114	0.41622	2.06522e-57	0.480424	1.53935e-67	0.581078
cg23279756	CD4T	IGR-opensea	6	109159348	R	I		2.1914e-30	0.266209	1.66286e-87	0.587662	8.6987e-81	0.342046	2.74169e-50	0.624578	1.2678e-47	0.567394
cg23296791	CD4T	TSS1500-opensea	19	40229766	F	II	CLC	6.76538e-25	0.202876	3.66715e-70	0.452038	1.04303e-75	0.283771	4.85675e-20	0.276903	3.1504e-42	0.519444
cg23328556	CD4T	Body-opensea	12	123374731	R	II	VPS37B	1.82227e-08	0.239129	8.26663e-20	0.368786	2.19299e-38	0.34647	1.51864e-07	0.370155	2.05405e-08	0.3848
cg24488469	CD4T	IGR-opensea	1	25426427	F	II		2.73652e-56	0.338027	5.61527e-49	0.26995	1.56066e-86	0.265402	6.3372e-32	0.34988	5.1667e-23	0.2615
cg24672624	CD4T	5'UTR-opensea	1	24239771	R	II	CNR2	8.93131e-21	0.218283	3.69908e-40	0.318394	1.09167e-85	0.346682	1.40118e-16	0.307397	2.22939e-17	0.312028
cg24706505	CD4T	Body-shore	19	13211261	R	II	LYL1	3.10257e-21	0.200269	2.42332e-96	0.661156	2.02001e-120	0.522772	6.32007e-56	0.666292	1.17496e-59	0.706988
cg24735210	CD4T	IGR-shore	7	38351468	F	II		2.73995e-36	0.277335	7.02746e-59	0.395322	4.66536e-61	0.255326	1.93445e-50	0.57109	2.65722e-39	0.438329
cg24904788	CD4T	TSS1500-opensea	11	45114842	F	I	PRDM11	8.26488e-41	0.322115	8.92822e-91	0.59924	9.28526e-99	0.414678	6.09006e-50	0.597799	1.1498e-50	0.597735
cg25284031	CD4T	Body-opensea	12	111099321	R	II	HVCN1	9.9338e-51	0.252408	1.01938e-67	0.306503	8.96252e-126	0.312094	3.97731e-35	0.314137	4.0969e-35	0.308529
cg25357825	CD4T	Body-opensea	3	11697138	F	II	VGLL4	6.50597e-20	0.215021	5.43261e-69	0.494796	3.82194e-59	0.304133	7.14077e-20	0.303037	1.1797e-36	0.502435
cg25598890	CD4T	Body-opensea	12	117501447	F	II	TESC	1.4033e-46	0.433677	1.16926e-54	0.458233	3.03609e-65	0.325434	3.60604e-26	0.463415	1.36588e-26	0.461476
cg25729350	CD4T	IGR-opensea	15	58624534	R	II		8.39209e-19	0.26823	1.50291e-60	0.587167	3.41211e-107	0.556365	6.33926e-27	0.545301	7.64027e-30	0.582392
cg26389380	CD4T	5'UTR-opensea	3	11330567	R	II	ATG7	2.55413e-32	0.259456	2.78979e-38	0.271047	1.7297e-77	0.282642	3.92288e-17	0.276077	4.60973e-19	0.291779
cg26501007	CD4T	IGR-opensea	8	126614261	F	II		2.51593e-22	0.268473	3.93057e-74	0.622419	9.33845e-136	0.649673	4.37019e-39	0.63831	8.58914e-18	0.313135
cg26737223	CD4T	5'UTR-opensea	17	74488855	R	II	RHBDF2	1.59559e-15	0.206336	8.58069e-50	0.450193	1.05888e-120	0.597797	2.83174e-16	0.344806	2.37835e-32	0.584315
cg26821540	CD4T	TSS200-opensea	11	45115390	R	II	PRDM11	4.63203e-34	0.213838	2.5062e-77	0.408322	7.20639e-82	0.269173	9.78096e-52	0.530327	4.35365e-40	0.38111
cg26878947	CD4T	Body-shelf	6	15658832	R	II	DTNBP1	3.19656e-23	0.227051	1.32916e-84	0.652128	1.65451e-159	0.71144	4.42934e-44	0.644646	5.92738e-18	0.271764
cg26986871	CD4T	IGR-opensea	12	10545083	R	II		1.01681e-69	0.546298	1.8122e-74	0.530474	1.89192e-103	0.450142	2.13073e-41	0.549468	1.061e-43	0.568514
cg27027151	CD4T	3'UTR-opensea	16	27461638	R	II	IL21R	5.17877e-36	0.362102	1.42433e-49	0.412332	4.99775e-122	0.564796	1.17167e-29	0.510042	6.9145e-23	0.400508
cg27110054	CD4T	TSS1500-shore	8	103137274	R	II	NCALD	3.99696e-28	0.275725	2.28428e-51	0.394396	3.66493e-84	0.370609	9.55946e-31	0.497948	1.14119e-25	0.409766
cg27436995	CD4T	3'UTR-island	16	743998	R	I	FBXL16	1.54003e-19	0.351237	1.84729e-20	0.352492	2.08431e-43	0.392748	1.09403e-10	0.38284	6.18075e-10	0.347218
cg27653384	CD4T	Body-shore	22	22293118	F	I	PPM1F	6.54291e-39	0.227843	9.55848e-99	0.495487	8.63177e-84	0.285077	6.50791e-61	0.551263	1.2696e-61	0.522426
cg00149213	CD56NK	TSS200-opensea	1	160617124	R	II	SLAMF1	3.42648e-58	0.341192	5.31325e-12	0.240338	1.23301e-31	0.33763	6.81471e-72	0.335822	4.20376e-13	0.342709
cg00629585	CD56NK	TSS200-opensea	9	135853992	R	II	GFI1B	2.2843e-42	0.381146	4.05464e-15	0.282685	1.99926e-43	0.478608	2.61947e-78	0.471404	9.16846e-22	0.498769
cg01286930	CD56NK	Body-shore	2	54783773	F	II	SPTBN1	7.45961e-11	0.365821	1.5141e-05	0.272868	1.17265e-05	0.309087	1.41554e-09	0.341222	0.000143026	0.336609
cg01447281	CD56NK	5'UTR-shore	1	8482689	F	II	RERE	6.10689e-74	0.58586	6.52414e-13	0.333945	8.79574e-47	0.599156	9.29711e-48	0.471544	2.71675e-20	0.617798
cg01710351	CD56NK	TSS200-opensea	1	160617092	F	II	SLAMF1	5.59818e-88	0.473818	3.64367e-16	0.325689	3.93823e-49	0.471723	2.51299e-102	0.464534	1.1165e-20	0.465537
cg02417427	CD56NK	Body-opensea	5	79479211	F	II	SERINC5	6.37829e-16	0.326967	4.01068e-09	0.300805	1.69503e-31	0.359287	2.57926e-31	0.507363	7.89079e-22	0.663747
cg03234777	CD56NK	5'UTR-opensea	11	118095544	R	II	AMICA1	5.14304e-60	0.449945	2.87276e-16	0.352215	9.8068e-47	0.470162	1.14757e-28	0.322933	4.15893e-18	0.432987
cg03461784	CD56NK	IGR-opensea	14	98604556	R	II		7.49662e-21	0.458313	0.000121773	0.243398	7.78036e-09	0.208063	1.00443e-08	0.20086	2.04773e-05	0.224307
cg03743205	CD56NK	Body-island	16	88600835	F	II	ZFPM1	2.53233e-24	0.27308	2.35113e-12	0.234414	1.38231e-20	0.325259	3.46866e-49	0.353693	3.62426e-11	0.318411
cg03907390	CD56NK	Body-opensea	10	121066392	F	II	GRK5	5.75415e-73	0.293824	1.05301e-22	0.22927	3.29833e-48	0.27948	5.29196e-116	0.313179	6.26365e-21	0.266456
cg03989617	CD56NK	5'UTR-opensea	16	57662541	F	II	GPR56	5.95025e-62	0.396239	9.21337e-16	0.228	2.93604e-53	0.509448	2.98902e-90	0.452313	7.80098e-22	0.49106
cg04050463	CD56NK	IGR-shore	6	170602486	F	II		2.15192e-45	0.365634	2.26004e-14	0.263934	2.7591e-29	0.406864	1.19183e-64	0.422133	2.30251e-15	0.433444
cg04179740	CD56NK	Body-opensea	10	73516760	R	II	CDH23	5.14374e-29	0.644951	0.00132206	0.260035	1.86184e-39	0.729636	5.47451e-14	0.456236	3.82907e-18	0.73463
cg05376738	CD56NK	Body-opensea	1	212923780	F	II	NSL1	5.74178e-53	0.583637	5.10188e-14	0.384882	8.72334e-38	0.621239	4.26749e-22	0.374633	6.59671e-06	0.260286
cg05496203	CD56NK	Body-shelf	2	66664798	R	II	MEIS1	2.49031e-40	0.293172	4.57956e-16	0.238047	2.17967e-40	0.33832	1.14116e-57	0.288059	1.24832e-16	0.341685
cg05604112	CD56NK	5'UTR-opensea	2	38893237	R	II	GALM	4.3591e-37	0.260711	1.57937e-13	0.219061	2.49887e-23	0.281778	8.26508e-44	0.257969	3.57974e-09	0.284388
cg05828925	CD56NK	TSS1500-opensea	8	22500482	F	II	FLJ14107	1.11772e-82	0.494848	2.53979e-13	0.305116	4.6274e-44	0.452589	4.77063e-25	0.319255	5.05562e-19	0.440195
cg06117093	CD56NK	5'UTR-opensea	2	240291657	R	II	HDAC4	3.50435e-68	0.771606	2.06541e-16	0.432596	5.95654e-64	0.858598	2.2505e-88	0.756012	1.03267e-22	0.813311
cg06226386	CD56NK	TSS1500-opensea	8	22500449	F	II	FLJ14107	1.60277e-50	0.68548	5.88105e-10	0.334869	2.29063e-21	0.233563	8.2054e-16	0.280653	1.42424e-15	0.251739
cg06398474	CD56NK	5'UTR-opensea	2	240291509	R	II	HDAC4	2.15416e-73	0.663937	4.52066e-20	0.4357	1.1577e-40	0.538586	9.4722e-80	0.639359	1.26002e-15	0.571333
cg06796713	CD56NK	Body-shelf	2	66664871	F	II	MEIS1	3.27623e-45	0.288202	2.58607e-16	0.220465	4.842e-35	0.330619	8.88794e-57	0.292335	1.24048e-14	0.336885
cg06912304	CD56NK	3'UTR-shelf	11	4113452	F	II	STIM1	2.93408e-73	0.388464	1.22692e-14	0.283198	1.84422e-41	0.389505	1.63962e-25	0.258785	4.87248e-16	0.368885
cg07381806	CD56NK	5'UTR-shore	19	2094327	F	I	MOBKL2A	4.38144e-47	0.615616	8.77186e-09	0.314267	7.66092e-55	0.697768	4.08219e-108	0.712682	9.3985e-14	0.404527
cg07616394	CD56NK	Body-shore	10	94452554	F	II	HHEX	3.54683e-56	0.450146	1.24686e-17	0.338271	8.2863e-44	0.507369	4.39572e-93	0.509946	1.43799e-18	0.504951
cg07675477	CD56NK	Body-island	14	99711840	R	II	BCL11B	1.64294e-62	0.5989	9.46848e-16	0.392065	9.32852e-34	0.530319	2.28327e-50	0.484316	8.50816e-18	0.532196
cg07809589	CD56NK	Body-shelf	2	66664535	R	II	MEIS1	3.17497e-70	0.399396	3.17069e-33	0.379055	8.28738e-43	0.411316	4.11235e-89	0.412807	1.58622e-21	0.428075
cg07978738	CD56NK	Body-opensea	10	116298339	R	II	ABLIM1	1.15857e-70	0.450467	4.06401e-17	0.288667	1.22003e-41	0.40551	4.74976e-71	0.424993	1.04512e-18	0.407717
cg07998908	CD56NK	IGR-opensea	4	5035653	R	II		1.00093e-29	0.321993	6.52774e-12	0.250286	3.15213e-26	0.381613	4.55074e-25	0.313252	4.50998e-18	0.530003
cg09501687	CD56NK	Body-opensea	5	150169781	R	II	C5orf62	1.31318e-22	0.310287	7.12088e-07	0.20868	1.02519e-19	0.332581	9.55082e-09	0.224711	2.57122e-08	0.334155
cg09747445	CD56NK	Body-shore	15	70387268	R	II	TLE3	1.91775e-15	0.482503	6.83678e-08	0.352486	3.16307e-30	0.324762	2.89836e-37	0.540299	8.69416e-15	0.34986
cg10096215	CD56NK	TSS1500-opensea	16	68034002	F	II	DPEP2	8.2419e-51	0.581057	3.71854e-06	0.259899	3.39263e-42	0.595934	5.1061e-86	0.607161	1.41615e-19	0.660504
cg10172675	CD56NK	IGR-opensea	8	104132683	F	II		1.33494e-28	0.324768	4.12383e-11	0.202094	3.90142e-39	0.479413	3.1215e-23	0.235873	2.40358e-25	0.663891
cg10861599	CD56NK	TSS200-opensea	1	173176523	R	II	TNFSF4	4.96394e-45	0.323706	1.0542e-18	0.266313	5.25132e-34	0.38849	4.54209e-47	0.301178	7.83223e-14	0.392049
cg10879992	CD56NK	Body-opensea	4	7657481	R	II	SORCS2	1.41759e-33	0.322609	1.65538e-10	0.20956	1.66025e-44	0.471489	1.1241e-69	0.411338	3.39702e-16	0.355224
cg10922280	CD56NK	TSS1500-opensea	16	68034227	R	II	DPEP2	2.25584e-33	0.48894	2.53767e-06	0.224163	1.44037e-31	0.332823	1.845e-104	0.662177	7.2135e-15	0.360267
cg11927233	CD56NK	Body-shore	5	170816542	F	II	NPM1	2.19111e-19	0.324974	1.95716e-12	0.314821	1.4762e-12	0.272159	3.54001e-13	0.23601	4.78383e-06	0.32024
cg11930955	CD56NK	5'UTR-shore	12	113660045	F	II	TPCN1	1.58731e-70	0.525685	1.39613e-20	0.359699	8.30674e-30	0.371682	7.17236e-52	0.429464	6.40339e-11	0.30473
cg12273325	CD56NK	TSS1500-shelf	22	31689831	F	II	PIK3IP1	1.15664e-41	0.63849	3.94603e-07	0.308027	6.59391e-63	0.777685	1.48309e-102	0.740799	1.10685e-21	0.680038
cg12983285	CD56NK	TSS200-shore	20	62168794	F	II	PTK6	1.6273e-52	0.298673	2.14334e-16	0.225517	5.91051e-36	0.336887	6.37817e-26	0.215003	5.73485e-13	0.296221
cg13279811	CD56NK	IGR-opensea	3	24725365	F	II		1.01518e-34	0.345289	1.79148e-16	0.278772	8.65092e-39	0.445253	1.44275e-52	0.37032	1.32078e-18	0.476031
cg13315450	CD56NK	Body-shelf	2	220114289	F	II	STK16	7.42206e-39	0.390538	1.18249e-26	0.394256	6.41411e-27	0.374221	7.77768e-49	0.390157	5.66511e-13	0.400729
cg13782615	CD56NK	Body-opensea	11	4079556	F	II	STIM1	1.756e-17	0.258702	1.4432e-10	0.234132	4.91707e-29	0.368862	8.80066e-69	0.371774	5.58079e-12	0.374545
cg13942283	CD56NK	Body-opensea	10	112562640	R	II	RBM20	7.73637e-15	0.340745	1.41643e-07	0.269613	1.62516e-31	0.582358	1.28533e-32	0.456709	7.79916e-19	0.622487
cg14084689	CD56NK	Body-opensea	4	7657708	F	II	SORCS2	1.26306e-42	0.303664	1.21972e-11	0.201104	5.99683e-47	0.450838	1.29081e-59	0.364062	1.84314e-18	0.387932
cg14286456	CD56NK	Body-opensea	1	8570225	F	II	RERE	1.63379e-22	0.600359	1.87379e-07	0.34604	1.21019e-33	0.492586	7.67581e-25	0.4362	7.05054e-09	0.203931
cg14426428	CD56NK	Body-shore	6	106961936	F	II	AIM1	1.3659e-19	0.286675	2.42332e-05	0.218839	5.25439e-12	0.291823	4.0826e-26	0.292052	0.000319352	0.273785
cg14704980	CD56NK	IGR-opensea	7	41607500	R	II		1.14064e-15	0.211868	1.50683e-09	0.205356	7.34928e-30	0.411681	8.21653e-44	0.333422	4.39445e-11	0.366938
cg14928510	CD56NK	Body-shore	19	55449439	F	II	NLRP7	8.92813e-58	0.245281	4.89123e-24	0.216782	1.46547e-38	0.27685	1.67216e-85	0.272694	4.23049e-15	0.257103
cg15022400	CD56NK	TSS1500-opensea	15	45028161	F	II	TRIM69	1.82903e-23	0.403966	3.73454e-19	0.432003	4.96166e-43	0.62113	5.43529e-10	0.217607	1.52399e-16	0.584349
cg15258980	CD56NK	TSS1500-opensea	2	68961597	F	II	ARHGAP25	4.96257e-76	0.439091	1.63009e-21	0.259847	2.17015e-57	0.52087	9.0692e-73	0.423374	1.5057e-25	0.528251
cg15691199	CD56NK	TSS1500-opensea	14	23589419	R	II	CEBPE	4.64895e-42	0.357065	2.44053e-10	0.233811	1.3421e-39	0.430613	1.55358e-89	0.426781	3.25639e-16	0.433886
cg15694422	CD56NK	Body-opensea	3	127473936	F	I	MGLL	1.64341e-12	0.241712	1.10207e-16	0.305772	3.10477e-31	0.421273	4.97901e-36	0.364521	6.41168e-12	0.404009
cg15794034	CD56NK	1stExon-opensea	11	118095775	R	II	AMICA1	1.16582e-60	0.284532	3.39983e-16	0.235159	2.14124e-35	0.289805	1.37036e-31	0.214324	1.72108e-14	0.293502
cg16013543	CD56NK	TSS200-shore	1	154300241	R	II	ATP8B2	2.82101e-77	0.512358	2.38339e-17	0.29412	2.24168e-59	0.516337	1.78775e-128	0.538488	1.11817e-24	0.521487
cg16066219	CD56NK	TSS1500-opensea	10	114135054	R	II	ACSL5	6.04375e-31	0.278297	1.11108e-13	0.230808	8.55836e-27	0.305849	1.0498e-69	0.356983	8.75599e-09	0.253283
cg16126665	CD56NK	Body-shore	14	99711752	F	II	BCL11B	4.03921e-51	0.341702	2.96328e-15	0.24985	5.17157e-23	0.271882	8.24673e-25	0.220195	5.82967e-12	0.274875
cg16277214	CD56NK	Body-shore	3	32434339	R	II	CMTM7	5.12694e-57	0.377505	1.75881e-17	0.284223	2.36534e-33	0.383867	5.35476e-69	0.369417	4.70071e-14	0.395762
cg16720947	CD56NK	Body-island	8	145048137	F	II	PLEC1	1.0304e-36	0.314011	4.54092e-17	0.27244	4.85393e-24	0.26005	2.24611e-23	0.222238	1.33797e-12	0.307329
cg16893868	CD56NK	TSS1500-opensea	19	55084269	R	II	LILRA2	1.83741e-53	0.494726	2.82251e-14	0.358375	1.09025e-55	0.64042	1.72228e-75	0.568695	3.7239e-24	0.653925
cg17988310	CD56NK	Body-opensea	22	40355732	F	II	GRAP2	1.2192e-39	0.440732	1.08798e-07	0.237285	1.71925e-47	0.53695	7.92816e-13	0.229574	7.83343e-18	0.484074
cg18786123	CD56NK	IGR-opensea	12	47787067	F	II		4.99128e-43	0.316855	4.02241e-20	0.264276	4.32417e-28	0.348132	8.34908e-55	0.327868	3.00037e-16	0.359381
cg19090861	CD56NK	TSS1500-shore	11	66085958	F	II	CD248	3.09782e-15	0.33094	2.55926e-08	0.279557	8.72507e-53	0.645517	2.33587e-67	0.527521	1.92298e-21	0.645064
cg19281794	CD56NK	TSS1500-opensea	3	112218761	F	II	BTLA	3.67984e-49	0.362543	4.24706e-10	0.226251	3.51244e-21	0.277046	1.11352e-66	0.382429	5.19575e-08	0.211722
cg21253721	CD56NK	3'UTR-opensea	17	1202092	F	II	TUSC5	4.41924e-46	0.344044	2.1369e-12	0.228457	4.04648e-28	0.240181	1.3421e-31	0.207209	1.04406e-12	0.249174
cg21607172	CD56NK	Body-shore	1	207082479	F	II	FAIM3	4.8086e-09	0.237205	2.92743e-05	0.200555	2.96112e-37	0.393537	3.6855e-16	0.228588	3.04378e-17	0.439876
cg22236626	CD56NK	Body-island	1	212606819	R	II	NENF	1.30298e-70	0.273085	1.86014e-24	0.216173	4.27476e-39	0.277075	4.76961e-65	0.240053	1.93124e-17	0.272669
cg22442430	CD56NK	Body-opensea	1	25876626	F	I	LDLRAP1	2.05545e-49	0.463308	2.41245e-18	0.364545	1.4616e-29	0.393548	7.58821e-40	0.421414	1.13757e-07	0.239335
cg22589728	CD56NK	5'UTR-opensea	3	71439885	R	II	FOXP1	8.39632e-14	0.396695	0.000115483	0.225555	4.34782e-50	0.612723	2.98148e-34	0.48735	6.52023e-22	0.607868
cg22644321	CD56NK	Body-shelf	8	126446923	R	II	TRIB1	2.16088e-80	0.602434	2.3848e-12	0.305705	2.10962e-63	0.655322	1.79373e-13	0.24195	1.50358e-26	0.660204
cg22897715	CD56NK	Body-shelf	11	57192251	R	II	SLC43A3	1.30737e-34	0.376604	7.69575e-24	0.406051	3.69956e-38	0.51494	7.34962e-66	0.445867	1.20797e-15	0.520945
cg23045908	CD56NK	Body-opensea	1	66799419	R	II	PDE4B	3.92102e-30	0.351783	2.10361e-12	0.281057	2.07011e-18	0.32285	1.52651e-49	0.387503	4.15816e-09	0.383505
cg23398076	CD56NK	Body-shelf	2	66664960	F	I	MEIS1	1.05085e-38	0.362813	2.91431e-21	0.310148	6.43187e-43	0.4362	5.18073e-68	0.398103	5.70254e-18	0.441052
cg24088496	CD56NK	Body-opensea	11	96071506	F	II	MAML2	7.96601e-43	0.542734	1.30264e-15	0.371762	2.29091e-29	0.43671	1.30967e-27	0.371585	1.83306e-07	0.260719
cg24138325	CD56NK	Body-opensea	8	1898270	F	I	ARHGEF10	1.17751e-11	0.24217	2.64365e-09	0.295815	1.54777e-10	0.329057	1.25233e-39	0.456309	1.45278e-15	0.535708
cg24254387	CD56NK	TSS1500-shore	1	45273495	F	II	BTBD19	1.02786e-90	0.34753	5.60509e-37	0.316827	1.01632e-50	0.348259	3.86351e-112	0.34603	2.31223e-21	0.347625
cg24315421	CD56NK	IGR-shore	1	208040253	F	II		1.22281e-32	0.566454	5.37257e-06	0.238482	8.07861e-54	0.779208	5.06892e-27	0.422123	1.46012e-22	0.781102
cg25020550	CD56NK	Body-opensea	8	134028958	R	II	TG	3.75776e-34	0.413811	3.30177e-18	0.40462	7.54428e-18	0.353454	1.24774e-27	0.335472	4.94938e-09	0.389977
cg25296938	CD56NK	5'UTR-shelf	7	98976900	F	II	ARPC1B	5.11657e-70	0.273039	5.50087e-29	0.248109	6.5932e-40	0.279911	2.95104e-65	0.240282	1.92506e-16	0.281331
cg25310233	CD56NK	IGR-opensea	1	31234437	F	II		5.43494e-24	0.48681	0.000129515	0.24567	1.16697e-26	0.343801	7.96441e-50	0.529	1.61188e-12	0.359797
cg25719851	CD56NK	TSS1500-shore	12	7055452	R	II	PTPN6	2.79045e-57	0.562152	8.17029e-16	0.313652	4.87338e-38	0.487871	1.17761e-43	0.399759	4.5561e-17	0.574056
cg26137103	CD56NK	IGR-opensea	4	40193114	F	II		3.86448e-11	0.379449	1.96866e-07	0.275024	3.31455e-15	0.300488	6.8588e-19	0.351656	5.86027e-12	0.317057
cg26348226	CD56NK	TSS1500-shore	1	21617442	R	II	ECE1	9.33123e-59	0.513473	1.03935e-13	0.237902	2.31835e-66	0.71554	9.02397e-147	0.727149	1.36815e-27	0.701799
cg26687579	CD56NK	IGR-shelf	1	2243111	F	II		2.79636e-30	0.297797	1.39565e-17	0.26814	1.33618e-22	0.291025	1.2558e-49	0.425335	1.83409e-09	0.291042
cg26971042	CD56NK	Body-shore	15	70387217	R	II	TLE3	1.68568e-55	0.595687	5.77792e-16	0.413588	2.30837e-53	0.583312	3.84869e-106	0.63974	2.44096e-22	0.568233
cg00673344	CD8T	IGR-shore	3	156807691	F	II		1.70122e-26	0.345602	2.77421e-59	0.628593	8.93678e-71	0.485346	1.10468e-09	0.219937	4.16715e-29	0.611203
cg00791854	CD8T	Body-opensea	1	154392070	R	II	IL6R	2.22025e-43	0.318972	7.36917e-69	0.639136	4.72006e-32	0.204774	1.19571e-12	0.218387	1.97011e-37	0.679591
cg00851088	CD8T	IGR-shore	5	133406550	F	II		7.18315e-34	0.215722	4.90956e-51	0.423563	2.23669e-88	0.379256	1.44723e-14	0.282851	1.35343e-25	0.432567
cg01208318	CD8T	IGR-shelf	14	106329652	F	II		2.54971e-13	0.323159	8.87003e-53	0.727439	4.89709e-140	0.835387	6.12049e-12	0.323516	4.01664e-24	0.60524
cg01366985	CD8T	IGR-opensea	6	25167695	R	II		1.22914e-11	0.215707	2.54779e-51	0.66591	7.17436e-34	0.347759	4.24088e-05	0.213241	3.83479e-26	0.689203
cg02198513	CD8T	Body-opensea	4	38987121	R	II	TMEM156	2.41985e-16	0.200641	7.88701e-50	0.607424	6.4445e-101	0.696288	4.20133e-09	0.239277	5.16513e-32	0.630056
cg02482603	CD8T	TSS1500-opensea	1	174843754	F	II	RABGAP1L	2.58563e-32	0.247705	8.82508e-44	0.500471	1.00532e-93	0.563086	2.11312e-14	0.349089	2.45605e-26	0.498686
cg03466124	CD8T	5'UTR-shore	3	179168156	R	II	GNB4	1.09057e-08	0.205189	2.0052e-35	0.511595	6.25585e-66	0.46764	9.51368e-06	0.280046	2.85154e-16	0.51932
cg03519157	CD8T	5'UTR-island	11	46367033	R	II	DGKZ	8.77639e-24	0.225341	7.6206e-35	0.351982	1.26847e-68	0.337075	4.65218e-08	0.244061	5.27628e-16	0.358886
cg04132186	CD8T	IGR-shore	3	184322709	F	II		2.60099e-24	0.20735	7.20164e-73	0.709095	6.8629e-101	0.526456	1.32941e-18	0.319977	8.88916e-38	0.70363
cg04544858	CD8T	IGR-opensea	5	67489737	R	II		6.04236e-18	0.259267	8.18151e-28	0.443829	3.99882e-32	0.327774	6.62734e-05	0.25359	5.54414e-15	0.473037
cg04597393	CD8T	IGR-opensea	8	142276533	F	I		5.35913e-07	0.217892	2.56715e-40	0.610417	2.95346e-72	0.568048	7.87389e-06	0.297264	4.68086e-19	0.617385
cg05520031	CD8T	Body-island	9	129262012	F	II	FAM125B	9.2541e-62	0.373429	2.69972e-65	0.58279	1.15814e-121	0.584056	4.89885e-17	0.340569	3.99593e-34	0.583547
cg05702218	CD8T	TSS1500-opensea	1	174843909	F	II	RABGAP1L	3.61614e-28	0.236723	5.15998e-53	0.612356	5.82998e-92	0.592327	1.02145e-09	0.279533	1.42514e-24	0.469899
cg05759347	CD8T	5'UTR-shore	1	243416723	R	II	CEP170	6.29163e-09	0.219334	1.30479e-34	0.526549	1.66475e-64	0.500667	0.00296826	0.203168	1.26649e-16	0.547418
cg06237216	CD8T	IGR-opensea	12	125230607	R	II		9.26646e-27	0.204399	2.62547e-43	0.375905	7.1193e-69	0.312822	7.92647e-09	0.219044	1.45071e-20	0.377789
cg06421526	CD8T	IGR-opensea	17	43423130	R	II		1.08652e-11	0.267194	4.75779e-15	0.41466	8.895e-28	0.41045	0.0012365	0.275807	2.57935e-10	0.479453
cg06488150	CD8T	Body-opensea	7	6476003	F	II	DAGLB	6.11703e-16	0.286969	3.21106e-28	0.461164	1.52229e-43	0.396945	0.00370732	0.212996	1.05479e-12	0.475158
cg07133930	CD8T	IGR-opensea	10	70821371	R	II		9.99814e-35	0.217927	9.22953e-94	0.844777	1.10287e-105	0.650187	2.03096e-22	0.327633	1.91089e-51	0.848803
cg07181881	CD8T	5'UTR-shore	2	170591239	F	II	KLHL23	2.03725e-16	0.208492	7.16754e-38	0.428362	2.03499e-59	0.350915	9.61912e-08	0.256112	3.04e-18	0.448933
cg07861448	CD8T	TSS1500-shore	8	72757787	R	I	MSC	7.43824e-14	0.227141	3.51313e-31	0.430151	8.1124e-23	0.243985	0.000921334	0.203498	9.25987e-14	0.426103
cg09795569	CD8T	5'UTR-shore	1	206809600	R	II	DYRK3	1.7152e-10	0.218276	6.89181e-15	0.305397	1.80678e-23	0.288096	0.00107091	0.232334	2.80524e-06	0.297467
cg10857250	CD8T	TSS1500-shore	12	122986080	F	II	ZCCHC8	5.39757e-23	0.237122	1.28434e-55	0.597499	2.56302e-107	0.578733	6.80935e-10	0.286482	3.20217e-28	0.605777
cg11198589	CD8T	TSS1500-shore	1	33721369	R	II	ZNF362	1.61248e-29	0.246448	5.90462e-45	0.424177	1.43371e-81	0.394487	2.88571e-15	0.341577	2.62486e-22	0.435591
cg11658419	CD8T	IGR-shore	12	58290850	R	II		3.4287e-19	0.248186	5.92195e-52	0.572175	5.20039e-80	0.491474	1.87614e-08	0.266693	3.44043e-25	0.569894
cg12477370	CD8T	Body-shore	6	45391852	R	I	RUNX2	3.74114e-30	0.217398	2.15083e-44	0.3634	1.7437e-84	0.347645	9.97208e-14	0.279174	8.93333e-21	0.356836
cg12480903	CD8T	Body-shore	1	167423965	F	II	CD247	1.48248e-23	0.300302	2.54544e-35	0.429951	1.24466e-39	0.307312	2.53126e-14	0.436575	2.56532e-16	0.434218
cg13247398	CD8T	TSS200-shore	11	46366840	R	I	DGKZ	1.19414e-26	0.204385	4.29228e-70	0.562106	2.86959e-117	0.495161	2.35888e-24	0.431871	3.02299e-36	0.55653
cg13357602	CD8T	TSS1500-shore	6	30655720	R	I	KIAA1949	1.59151e-34	0.282105	6.02932e-58	0.533845	7.1273e-115	0.530866	4.51798e-13	0.270508	1.5769e-27	0.501397
cg14419424	CD8T	IGR-shore	10	65388604	R	II		2.82656e-06	0.212911	2.98622e-39	0.616732	3.66378e-80	0.619308	4.54974e-05	0.298098	1.30693e-18	0.628316
cg14614844	CD8T	IGR-shore	5	54179305	R	II		3.0835e-19	0.205829	2.10891e-40	0.42095	6.95185e-65	0.359751	5.8904e-09	0.262688	1.78565e-19	0.431512
cg14760797	CD8T	Body-shore	12	753199	F	II	NINJ2	6.81054e-09	0.211542	3.40302e-31	0.450949	8.19495e-35	0.376187	6.1481e-08	0.29383	7.57879e-24	0.663134
cg16177481	CD8T	IGR-opensea	11	61740158	F	II		1.04451e-32	0.224611	7.39046e-70	0.581318	3.56203e-45	0.234705	6.16757e-13	0.20182	7.68858e-37	0.589433
cg16810279	CD8T	IGR-shelf	17	76254129	F	I		1.6814e-27	0.417855	4.94513e-39	0.58003	2.24977e-79	0.578727	2.69664e-05	0.284475	3.19613e-18	0.585648
cg17332306	CD8T	IGR-opensea	17	76259456	R	II		3.04153e-27	0.227844	3.17013e-56	0.479622	9.47178e-70	0.322664	1.80207e-15	0.298438	3.83263e-28	0.481449
cg17481912	CD8T	TSS1500-opensea	3	158390821	R	II	LXN	2.29973e-31	0.219938	1.63178e-44	0.420689	1.15002e-46	0.285375	1.08738e-08	0.217895	1.7987e-23	0.455488
cg17779658	CD8T	TSS1500-opensea	8	29606753	F	II	C8orf75	7.50512e-23	0.278447	2.25502e-58	0.543798	1.07652e-141	0.776211	4.52414e-15	0.26401	3.86698e-33	0.459638
cg18457597	CD8T	3'UTR-shore	17	264062	F	II	C17orf97	2.42243e-47	0.398996	1.24399e-39	0.456113	3.85093e-25	0.251121	1.10629e-10	0.299239	3.22028e-21	0.507554
cg18801945	CD8T	TSS1500-shore	19	13215041	F	II	LYL1	1.62525e-20	0.294367	3.32486e-47	0.603756	2.26148e-92	0.601985	2.15251e-06	0.24703	2.03011e-24	0.631675
cg20029347	CD8T	TSS200-island	11	46366877	R	I	DGKZ	2.63879e-20	0.213424	1.77032e-39	0.382091	4.14893e-77	0.366109	6.7711e-11	0.286831	2.74051e-18	0.383322
cg20387139	CD8T	Body-shore	6	33265424	F	II	RGL2	3.93184e-27	0.2045	3.4297e-48	0.416717	2.06173e-98	0.414562	2.53767e-14	0.296782	1.58234e-23	0.421873
cg20666386	CD8T	1stExon-island	11	46367100	F	II	DGKZ	2.57078e-17	0.219726	1.39825e-40	0.45084	1.27087e-73	0.404904	5.04191e-08	0.265841	4.59978e-19	0.456388
cg20945853	CD8T	IGR-shore	5	133406542	R	II		3.05889e-31	0.251214	1.48176e-46	0.479724	1.87676e-82	0.425687	4.22906e-09	0.229553	5.55873e-23	0.491801
cg21092324	CD8T	1stExon-opensea	4	90816310	F	II	MMRN1	1.17086e-20	0.268179	3.0294e-32	0.408901	4.23508e-58	0.387995	4.84952e-05	0.221896	3.85328e-16	0.441872
cg21223094	CD8T	Body-opensea	12	11975515	F	II	ETV6	3.54465e-32	0.208733	1.6409e-56	0.43157	9.82055e-112	0.42794	3.42207e-14	0.256981	1.0267e-28	0.441116
cg21340621	CD8T	TSS1500-shore	12	122020166	F	II	KDM2B	7.59348e-18	0.200295	4.17796e-79	0.776614	1.32955e-55	0.419912	7.44639e-23	0.463621	8.45366e-41	0.762242
cg21543859	CD8T	Body-island	6	45391645	F	II	RUNX2	4.93376e-40	0.276734	3.81995e-47	0.408692	9.19987e-91	0.393796	1.65767e-14	0.30986	2.46465e-23	0.42113
cg21603144	CD8T	TSS200-opensea	2	102608233	F	II	IL1R2	2.98069e-28	0.232479	1.25703e-74	0.683135	4.63679e-88	0.500006	5.11319e-13	0.203955	9.88145e-39	0.686961
cg23850174	CD8T	IGR-island	10	22542726	F	II		4.21847e-13	0.227002	3.77275e-34	0.441721	2.37913e-64	0.418787	7.3193e-06	0.257757	2.75516e-16	0.462824
cg24215978	CD8T	1stExon-opensea	4	16900211	F	II	LDB2	8.2065e-23	0.237202	3.49468e-48	0.504433	3.89266e-84	0.462835	2.46772e-14	0.370721	2.55888e-23	0.503406
cg24401737	CD8T	TSS200-opensea	2	202047473	F	II	CASP10	1.88677e-14	0.205897	5.16214e-45	0.532458	7.55079e-83	0.480189	5.34955e-11	0.341235	1.07605e-21	0.540675
cg24749947	CD8T	1stExon-opensea	2	158731577	R	II	ACVR1	2.97448e-18	0.234822	2.42502e-36	0.438336	3.83856e-41	0.304459	8.56434e-05	0.207208	5.34821e-17	0.449246
cg25885803	CD8T	TSS1500-shore	11	47290281	R	II	MADD	6.67446e-45	0.204591	9.5287e-67	0.505259	1.29899e-67	0.310572	7.21882e-18	0.266974	2.29014e-34	0.504632
cg26173847	CD8T	TSS200-shore	7	127671017	F	I	LRRC4	5.84228e-29	0.212685	3.5568e-46	0.381642	2.30642e-86	0.356489	2.49464e-11	0.244271	1.29463e-22	0.392042
cg00093433	neutrophil	IGR-shore	16	85981310	R	II		2.71683e-28	0.383547	5.09717e-10	0.260463	3.20459e-23	0.285767	1.07254e-19	0.295157	1.40285e-13	0.365027
cg00221794	neutrophil	IGR-opensea	2	20776620	F	II		1.83763e-18	0.355738	5.10949e-13	0.340744	3.02604e-32	0.380216	5.82414e-105	0.565864	5.09101e-21	0.553641
cg00324097	neutrophil	TSS200-shore	17	75446549	F	II	2020-09-09	4.82946e-101	0.594329	1.96605e-43	0.540868	5.39163e-20	0.267852	4.66537e-77	0.525807	2.28552e-10	0.258272
cg00754552	neutrophil	TSS1500-opensea	19	50848461	R	II	NAPSB	1.30657e-21	0.220354	8.59052e-21	0.307926	1.44683e-53	0.74788	4.87065e-115	0.777203	1.10491e-23	0.498578
cg00795812	neutrophil	TSS1500-shelf	2	242802009	F	II	PDCD1	1.07012e-112	0.749375	2.64311e-48	0.716892	6.49459e-37	0.55394	1.16424e-37	0.463136	5.50787e-15	0.373996
cg01181681	neutrophil	TSS1500-shore	1	223317364	F	II	TLR5	1.92127e-12	0.246106	2.1276e-15	0.269139	2.55998e-38	0.422912	7.17195e-26	0.259348	8.60385e-13	0.370395
cg01582066	neutrophil	IGR-shore	22	32057065	R	II		1.13528e-14	0.428639	1.39565e-13	0.445621	1.93907e-33	0.58811	4.66045e-08	0.257546	2.94777e-14	0.586745
cg02088785	neutrophil	Body-opensea	13	99223336	R	II	STK24	5.96587e-69	0.808799	1.06687e-33	0.663263	8.59794e-14	0.211559	4.06799e-24	0.487457	1.49465e-12	0.35081
cg02212836	neutrophil	1stExon-opensea	6	6589075	F	II	LY86	3.50883e-34	0.559242	2.94859e-20	0.492515	6.85545e-35	0.663651	4.62423e-97	0.744009	8.64185e-12	0.444501
cg02331830	neutrophil	Body-shore	8	145008288	F	I	PLEC1	1.78265e-27	0.402102	7.58188e-16	0.380826	1.32113e-19	0.426315	6.3092e-17	0.291993	0.00255045	0.209826
cg02578087	neutrophil	Body-opensea	3	8671361	F	I	C3orf32	1.3626e-09	0.452029	7.06756e-11	0.472514	5.52844e-14	0.320221	1.76751e-13	0.353491	0.000273345	0.330834
cg02621376	neutrophil	Body-shore	1	85461303	R	II	MCOLN2	4.44922e-07	0.27252	3.5366e-09	0.334471	6.35231e-47	0.790993	2.22808e-101	0.834113	0.000211188	0.2689
cg02646515	neutrophil	IGR-shelf	2	128168987	R	II		4.96628e-14	0.4477	4.77205e-07	0.313406	5.47531e-39	0.627964	1.10781e-83	0.665123	0.000106014	0.244722
cg02782634	neutrophil	Body-opensea	17	57916643	F	II	TMEM49	5.2706e-19	0.564814	4.81779e-11	0.431253	1.08348e-15	0.333102	5.1817e-09	0.26834	0.000141112	0.316868
cg03055671	neutrophil	Body-opensea	3	172231528	F	II	TNFSF10	9.40635e-90	0.606221	1.31104e-30	0.491154	6.67938e-16	0.300442	1.87173e-19	0.328723	1.94644e-20	0.551042
cg03188000	neutrophil	IGR-opensea	12	68634913	R	II		7.46395e-34	0.345558	6.16499e-15	0.335004	1.33513e-09	0.266432	8.74731e-38	0.341753	3.38374e-07	0.343439
cg03722295	neutrophil	IGR-shelf	19	10519375	F	II		6.1974e-78	0.716984	2.01378e-40	0.682894	1.57235e-35	0.533254	3.31358e-27	0.410668	9.0129e-25	0.716772
cg03889044	neutrophil	TSS1500-shelf	2	242802099	F	II	PDCD1	1.63989e-102	0.76009	4.14948e-50	0.734828	1.34383e-20	0.323873	1.62068e-34	0.436889	4.52425e-18	0.435372
cg04554131	neutrophil	TSS200-opensea	1	25291540	R	II	RUNX3	1.76827e-63	0.366626	2.02646e-31	0.371385	1.39479e-30	0.347634	6.56481e-70	0.348785	1.19452e-13	0.369292
cg05021589	neutrophil	TSS200-opensea	6	6588931	F	II	LY86	5.86424e-22	0.407633	2.49915e-11	0.312044	4.10146e-39	0.642972	2.95168e-91	0.649066	3.66664e-09	0.341991
cg05257202	neutrophil	Body-opensea	13	99934873	F	II	UBAC2	2.24944e-26	0.382023	5.23314e-14	0.300005	7.48485e-42	0.405411	1.51612e-94	0.406429	0.000152554	0.230515
cg05318454	neutrophil	Body-shore	19	46117805	R	II	EML2	7.98182e-19	0.470939	1.44307e-12	0.413331	2.50004e-37	0.512714	1.07358e-09	0.247767	8.62287e-06	0.336719
cg05915362	neutrophil	Body-opensea	6	159274480	R	II	OSTCL	3.62166e-61	0.240907	3.34681e-30	0.242929	1.62086e-30	0.235694	3.14602e-72	0.236671	5.51954e-13	0.238177
cg06470558	neutrophil	Body-opensea	5	176816828	R	II	SLC34A1	9.10701e-26	0.400185	2.67449e-20	0.395639	4.53397e-53	0.691355	1.35027e-31	0.35034	4.96216e-10	0.32306
cg06513247	neutrophil	1stExon-shore	17	75446661	R	II	2020-09-09	6.15852e-113	0.640368	1.05359e-45	0.576053	6.26811e-19	0.216459	8.046e-47	0.453012	7.87603e-16	0.319405
cg06516865	neutrophil	Body-opensea	12	11883921	F	II	ETV6	1.01561e-52	0.318947	2.48754e-23	0.295263	2.5426e-29	0.334999	1.27414e-71	0.337569	5.51904e-10	0.278372
cg06971659	neutrophil	TSS200-opensea	8	27941552	R	II	C8orf80	2.43205e-15	0.300012	1.30665e-14	0.347573	4.68557e-23	0.233694	2.89637e-77	0.639419	3.72276e-14	0.414593
cg07427475	neutrophil	Body-shore	8	145008110	R	II	PLEC1	2.05565e-38	0.553316	2.46533e-25	0.556765	5.64079e-31	0.641296	1.38799e-91	0.694155	9.05191e-08	0.37433
cg07499182	neutrophil	Body-opensea	13	33825496	R	II	STARD13	6.33664e-23	0.293691	2.75986e-18	0.336877	1.06869e-08	0.234772	7.7107e-67	0.467404	6.95074e-09	0.326552
cg07546943	neutrophil	Body-opensea	2	236523362	F	II	AGAP1	1.32213e-27	0.255276	2.43743e-20	0.280727	6.14566e-43	0.584116	4.77585e-47	0.430862	8.63448e-21	0.46603
cg07754940	neutrophil	IGR-opensea	10	89912729	F	II		1.0057e-56	0.544883	3.54085e-36	0.544926	3.99023e-37	0.47645	1.97533e-43	0.417065	2.74083e-15	0.465466
cg07812957	neutrophil	IGR-shore	19	16466298	F	II		3.21551e-32	0.378228	4.73177e-11	0.204851	9.43302e-35	0.336768	8.73731e-47	0.409154	3.83447e-09	0.260916
cg08287903	neutrophil	5'UTR-shelf	4	115524813	F	II	UGT8	9.06088e-15	0.389199	2.15677e-15	0.470035	6.16129e-18	0.227195	1.93184e-116	0.79055	4.13555e-12	0.407513
cg08428292	neutrophil	IGR-shore	16	85981373	F	I		9.0749e-46	0.642747	2.64671e-22	0.518042	3.65775e-17	0.250357	2.79411e-41	0.538354	4.20598e-12	0.411668
cg08608952	neutrophil	5'UTR-shelf	1	22383198	R	II	CDC42	2.57591e-33	0.373243	1.07529e-25	0.473536	3.46782e-24	0.431829	1.92898e-27	0.404402	2.05336e-16	0.452972
cg08653292	neutrophil	Body-opensea	11	58920029	F	II	FAM111A	7.9138e-33	0.607878	2.19401e-16	0.446023	3.37307e-22	0.282668	1.14628e-83	0.740743	8.71845e-10	0.35498
cg08708961	neutrophil	Body-opensea	1	227070630	R	II	PSEN2	4.24463e-30	0.368594	5.91202e-15	0.376442	7.34611e-15	0.362101	9.70298e-38	0.371667	3.01426e-06	0.380781
cg08817540	neutrophil	TSS1500-opensea	3	108020727	F	II	HHLA2	5.97389e-72	0.695171	8.7884e-32	0.639068	1.5163e-36	0.692541	1.08495e-14	0.325327	1.13278e-09	0.458797
cg09221159	neutrophil	IGR-opensea	10	90031426	R	II		5.1157e-99	0.707147	1.05599e-54	0.718318	1.32786e-20	0.267327	3.82239e-71	0.618684	2.20605e-25	0.688642
cg09993145	neutrophil	TSS1500-opensea	1	25291905	R	I	RUNX3	2.53333e-90	0.754621	3.01051e-53	0.793589	1.13561e-54	0.763835	6.98972e-48	0.628468	2.4466e-25	0.782499
cg10274029	neutrophil	IGR-shore	16	85981336	R	I		4.26755e-35	0.498471	1.96589e-15	0.367402	1.82963e-29	0.348475	4.99702e-37	0.42941	3.88049e-16	0.421221
cg10502324	neutrophil	IGR-opensea	12	76372038	F	II		1.44136e-94	0.718958	1.91682e-38	0.642007	8.40422e-53	0.716168	1.89996e-14	0.306629	2.22418e-12	0.432212
cg10699171	neutrophil	IGR-opensea	6	24936965	F	II		7.93816e-102	0.787927	1.05159e-54	0.816442	3.70905e-16	0.298913	1.42005e-102	0.769526	4.14757e-27	0.781209
cg10825315	neutrophil	Body-opensea	14	81425912	R	II	TSHR	2.01495e-83	0.57525	4.20174e-40	0.573321	2.80315e-41	0.557957	7.18605e-98	0.57385	1.42338e-19	0.584465
cg10880902	neutrophil	IGR-shore	1	59278781	F	II		3.67007e-81	0.492685	1.07038e-44	0.512211	4.39484e-22	0.21012	1.7062e-23	0.284091	1.47739e-21	0.512332
cg10892950	neutrophil	Body-opensea	12	45626938	F	II	ANO6	3.28672e-11	0.364672	2.84458e-10	0.340651	1.39274e-23	0.288336	2.0362e-11	0.279885	0.00108256	0.24104
cg11303839	neutrophil	5'UTR-opensea	7	75405967	F	II	CCL26	1.07161e-38	0.405523	3.3844e-21	0.398505	1.77045e-10	0.247427	1.05276e-39	0.375658	5.74154e-11	0.422472
cg11354682	neutrophil	Body-shelf	19	10978833	R	II	C19orf38	2.10218e-14	0.541865	1.22617e-13	0.503018	5.10273e-46	0.798613	1.27325e-104	0.829175	4.24257e-19	0.782262
cg11358199	neutrophil	IGR-opensea	2	8453529	R	II		4.17524e-06	0.203315	4.5144e-12	0.37307	2.68154e-22	0.223427	5.51484e-66	0.656833	9.25463e-17	0.634425
cg11370814	neutrophil	IGR-shore	2	242927418	R	II		5.23032e-35	0.486257	1.41321e-21	0.482379	6.3174e-07	0.315992	1.09555e-20	0.37537	1.468e-10	0.508247
cg11767757	neutrophil	TSS200-opensea	21	40145404	R	I	NCRNA00114	1.33766e-13	0.480737	1.64224e-12	0.449643	4.9738e-22	0.284735	3.61308e-125	0.797532	0.000802955	0.317353
cg11906021	neutrophil	IGR-opensea	17	47467221	F	II		1.94231e-17	0.35633	4.0324e-18	0.473029	1.48133e-42	0.540794	4.36104e-28	0.418041	5.88154e-20	0.654579
cg11992736	neutrophil	Body-opensea	19	18197544	F	II	IL12RB1	1.44838e-60	0.466644	1.59175e-31	0.483532	9.16336e-23	0.37601	8.45365e-20	0.285561	7.85128e-15	0.486208
cg12240358	neutrophil	Body-shore	15	83619523	R	II	HOMER2	9.21187e-14	0.479146	8.93089e-10	0.338944	8.89901e-37	0.536096	4.12903e-88	0.807559	1.75768e-06	0.314857
cg12635790	neutrophil	IGR-opensea	8	96112814	F	II		6.23497e-48	0.363079	1.4725e-27	0.366026	1.26243e-20	0.268791	5.8008e-56	0.35349	9.58356e-14	0.393029
cg12671632	neutrophil	IGR-shore	6	422935	R	II		8.18567e-12	0.253994	8.09764e-19	0.507738	1.03151e-16	0.213607	3.81732e-13	0.288677	3.7617e-26	0.81145
cg12756527	neutrophil	Body-opensea	10	11284548	R	II	CUGBP2	1.42826e-15	0.215799	6.3422e-17	0.336601	2.07884e-12	0.230277	2.8038e-148	0.771212	4.26338e-22	0.63345
cg12991306	neutrophil	TSS200-opensea	8	27941405	F	II	C8orf80	6.21364e-19	0.343144	1.99352e-19	0.408127	1.50124e-59	0.742254	2.30991e-130	0.774831	1.71209e-15	0.54808
cg13203135	neutrophil	3'UTR-opensea	21	45565328	R	II	C21orf33	2.89014e-57	0.522024	1.20119e-28	0.520237	2.17021e-25	0.479864	7.41313e-66	0.518462	1.13993e-10	0.424751
cg13525276	neutrophil	Body-opensea	14	81426012	F	II	TSHR	3.74194e-75	0.424413	6.67682e-37	0.429685	5.31105e-33	0.389815	2.51695e-91	0.426182	1.55122e-16	0.430499
cg14082886	neutrophil	Body-shelf	11	35164485	F	II	CD44	1.84829e-47	0.515491	2.05613e-21	0.49706	2.25281e-08	0.35261	1.24554e-05	0.270072	2.13834e-05	0.32461
cg14087413	neutrophil	Body-shore	9	35848330	R	II	TMEM8B	0.000723517	0.264481	1.719e-15	0.465068	2.69669e-14	0.263574	1.51636e-123	0.747083	4.31383e-17	0.540763
cg14765206	neutrophil	5'UTR-opensea	10	101744219	R	II	DNMBP	6.73473e-15	0.353527	1.15842e-07	0.229561	1.87314e-32	0.432636	1.5038e-83	0.65034	1.05302e-10	0.289745
cg15459165	neutrophil	Body-opensea	1	31223850	F	II	LAPTM5	4.9878e-59	0.44217	3.47605e-36	0.478578	2.78889e-11	0.207144	2.2581e-90	0.477578	4.31019e-14	0.418212
cg16047279	neutrophil	Body-opensea	17	38717242	F	I	CCR7	6.68904e-49	0.494114	3.61068e-24	0.497395	0.000179528	0.232841	2.07387e-57	0.490684	1.41925e-10	0.494209
cg17448192	neutrophil	5'UTR-opensea	3	186718821	R	II	ST6GAL1	4.53574e-06	0.287338	2.46039e-05	0.259777	5.8243e-34	0.565016	5.77868e-85	0.671135	1.72499e-07	0.392746
cg17478992	neutrophil	Body-opensea	3	124873768	F	II	SLC12A8	1.95671e-07	0.24403	1.33325e-08	0.294003	1.84175e-18	0.232245	8.80788e-09	0.214253	3.15141e-18	0.535529
cg17694130	neutrophil	IGR-opensea	4	14858290	F	I		2.72867e-11	0.477658	5.41149e-11	0.472232	8.86037e-27	0.508109	5.14217e-13	0.376104	0.00296471	0.308228
cg17717866	neutrophil	5'UTR-opensea	6	143234184	F	II	HIVEP2	2.20944e-38	0.652087	4.16623e-19	0.479965	3.29464e-27	0.333845	2.34818e-12	0.257436	0.000508259	0.210366
cg17960629	neutrophil	IGR-opensea	2	36877454	R	II		1.1439e-10	0.340726	1.32781e-10	0.376191	5.86061e-27	0.287881	4.13455e-11	0.232329	9.85954e-08	0.358825
cg18128887	neutrophil	Body-island	1	24861708	F	I	RCAN3	9.93564e-85	0.542611	2.9762e-44	0.552174	2.37583e-13	0.247073	1.32718e-96	0.528784	1.45785e-19	0.535894
cg18282393	neutrophil	Body-opensea	2	111788355	F	II	ACOXL	5.5277e-06	0.251017	8.02691e-09	0.338427	1.47849e-18	0.208253	4.89177e-08	0.217524	5.82392e-05	0.298626
cg18470101	neutrophil	IGR-shore	4	26032635	R	II		4.72352e-17	0.306319	3.65367e-10	0.243383	1.98228e-25	0.237406	9.43558e-14	0.25118	9.37965e-05	0.202774
cg18625627	neutrophil	Body-opensea	14	81426015	F	II	TSHR	7.85933e-36	0.411953	9.6366e-17	0.40528	1.11617e-16	0.397357	7.52931e-44	0.413861	4.4421e-07	0.414023
cg20146241	neutrophil	Body-shore	1	24861604	F	I	RCAN3	6.58991e-90	0.495055	2.64857e-45	0.497345	4.28276e-17	0.247064	6.98044e-108	0.494481	1.10634e-20	0.49382
cg20170271	neutrophil	TSS1500-shore	22	38034681	F	II	SH3BP1	6.91504e-56	0.247322	7.13478e-28	0.250962	7.05253e-29	0.246884	2.58057e-58	0.233522	4.5944e-12	0.251573
cg20482145	neutrophil	Body-opensea	17	8525165	R	II	MYH10	5.62013e-13	0.290934	3.92622e-15	0.37802	1.94144e-27	0.230358	2.47527e-14	0.226523	4.41268e-08	0.280067
cg20559385	neutrophil	IGR-opensea	6	106049591	F	II		5.77208e-06	0.305983	9.42567e-08	0.33824	1.45058e-58	0.855205	9.40994e-08	0.227569	0.018956	0.205703
cg20894963	neutrophil	1stExon-opensea	12	9885564	R	II	CLECL1	1.8809e-08	0.345529	2.41564e-06	0.230137	5.57036e-20	0.518902	3.77157e-78	0.800843	7.20015e-06	0.203886
cg21057323	neutrophil	Body-opensea	14	103412980	F	II	CDC42BPB	5.84294e-71	0.601485	1.50262e-41	0.601449	2.21871e-27	0.360578	1.02407e-31	0.441808	7.58271e-14	0.434522
cg21204860	neutrophil	TSS200-shore	17	75446565	F	II	2020-09-09	9.32298e-105	0.667734	5.41392e-34	0.519467	3.16432e-23	0.274589	6.61318e-58	0.516352	2.8358e-10	0.217096
cg21221767	neutrophil	IGR-opensea	14	65673646	F	II		4.34405e-77	0.581337	4.63163e-28	0.502458	7.79105e-40	0.562939	5.64994e-108	0.599036	2.17348e-10	0.391191
cg21904489	neutrophil	Body-opensea	3	119071213	R	II	CDGAP	5.86733e-20	0.336101	2.61713e-16	0.326461	1.14128e-28	0.37803	9.48215e-12	0.216755	4.04449e-14	0.463841
cg22153728	neutrophil	TSS200-opensea	1	25291584	R	I	RUNX3	1.0678e-78	0.378959	4.13726e-46	0.392502	1.57183e-44	0.373883	5.70308e-70	0.337657	1.6025e-21	0.392578
cg22579075	neutrophil	Body-opensea	7	94250352	F	II	SGCE	9.92451e-12	0.405011	8.17909e-12	0.422904	6.85925e-13	0.250347	3.17176e-14	0.327929	8.69474e-12	0.48714
cg22700246	neutrophil	IGR-opensea	15	99978986	R	II		2.39214e-53	0.595541	2.84505e-40	0.684431	2.31294e-12	0.215123	1.60574e-22	0.313593	2.85221e-14	0.48898
cg22803223	neutrophil	3'UTR-opensea	12	64587031	R	II	C12orf66	2.66503e-06	0.251296	1.64926e-07	0.279815	3.70084e-26	0.266698	1.80696e-08	0.214277	0.00341316	0.204544
cg23280720	neutrophil	Body-opensea	6	139483193	F	II	HECA	3.71066e-125	0.833035	4.67982e-65	0.836441	2.37493e-23	0.266426	3.02193e-61	0.657921	5.22944e-22	0.641097
cg23651889	neutrophil	5'UTR-opensea	3	188115336	R	II	LPP	1.60029e-30	0.421345	1.03608e-08	0.252203	1.47404e-21	0.463626	2.05645e-102	0.693172	1.17163e-11	0.403761
cg23889684	neutrophil	5'UTR-opensea	22	36556813	F	II	APOL3	7.20136e-19	0.322507	5.48013e-09	0.321886	4.78828e-09	0.319503	8.22619e-23	0.320911	0.00109883	0.324194
cg23954655	neutrophil	Body-opensea	13	99223562	R	II	STK24	4.33602e-132	0.74107	1.75659e-62	0.7267	7.6195e-52	0.688194	1.03444e-153	0.739888	3.88478e-28	0.668465
cg24119869	neutrophil	TSS200-opensea	19	55043790	F	II	KIR3DX1	8.54294e-17	0.330679	9.97768e-20	0.462598	9.62779e-25	0.423195	7.21626e-19	0.322453	3.18191e-26	0.736923
cg24314564	neutrophil	IGR-shelf	3	188668940	F	II		1.00101e-39	0.530056	2.60741e-19	0.494458	2.23489e-68	0.885502	2.7583e-16	0.338018	1.72051e-05	0.289861
cg24367957	neutrophil	IGR-opensea	1	161931993	F	II		8.61634e-23	0.480874	1.34492e-08	0.321783	1.29464e-12	0.424936	5.30902e-09	0.228651	0.00131405	0.231291
cg24733624	neutrophil	IGR-opensea	12	9517562	F	II		2.87325e-22	0.519184	2.56098e-09	0.387784	1.19296e-19	0.384589	3.81441e-08	0.261005	1.65348e-17	0.667222
cg26043955	neutrophil	IGR-opensea	8	123095289	R	II		3.12081e-26	0.302904	6.81602e-18	0.305005	3.53054e-23	0.31578	2.15679e-43	0.501036	1.20396e-10	0.251971
cg26283496	neutrophil	IGR-opensea	3	146269126	R	II		2.60224e-13	0.428774	3.5316e-10	0.391159	8.2869e-33	0.472203	1.63312e-10	0.267951	1.14386e-14	0.593292
cg26341831	neutrophil	Body-opensea	1	226036279	R	II	TMEM63A	2.77749e-45	0.680214	4.63509e-54	0.81531	9.22109e-35	0.657879	1.6337e-135	0.817062	5.57985e-24	0.788248
cg26506790	neutrophil	IGR-opensea	16	85873323	F	II		3.65978e-34	0.253128	7.57532e-23	0.260006	1.40102e-44	0.539992	2.74806e-33	0.274481	6.34987e-15	0.255064
cg26562691	neutrophil	Body-shelf	16	23850404	F	II	PRKCB	9.56433e-15	0.472817	2.70489e-12	0.443235	2.28693e-28	0.462931	2.81904e-24	0.519537	0.000245656	0.268035
cg27023597	neutrophil	TSS1500-opensea	17	57918262	F	II	MIR21	1.48553e-31	0.589381	2.88727e-12	0.423112	7.57164e-10	0.246986	7.16629e-06	0.201579	4.12477e-07	0.370074
cg27051683	neutrophil	TSS1500-shelf	2	242802069	F	I	PDCD1	1.98926e-86	0.745109	8.91759e-43	0.705253	1.48227e-24	0.342538	1.03953e-33	0.395674	4.24796e-17	0.417066
cg27058497	neutrophil	TSS200-opensea	1	25291546	R	II	RUNX3	5.91308e-86	0.661442	4.00526e-48	0.690102	5.65821e-29	0.471997	1.68353e-72	0.583862	7.53559e-22	0.688077
cg27507473	neutrophil	IGR-shelf	16	86002958	R	II		1.13039e-58	0.401757	2.12764e-32	0.401484	2.55131e-17	0.215202	5.36977e-55	0.341111	8.69887e-17	0.421682
