# Supplementary material for: Role of Immune Cell-Specific Hypermethylation Signatures in Classification and Risk Stratification of Breast Cancer
Source: Front Med (Lausanne). 2021 Aug 26;8:674338. doi: 10.3389/fmed.2021.674338 (PMC8426625; doi:10.3389/fmed.2021.674338)
Supplement: Supplementary file 4 [file Table_4.xlsx]

## Sheet: Sheet1
Supplementary Table 4: CHI values when k=1 to 15
k	CHI
2	171.587
3	118.065
4	98.2259
5	82.6911
6	73.1158
7	65.5673
8	60.1753
9	56.2472
10	52.6588
11	49.4857
12	46.9469
13	44.6633
14	42.5711
15	40.7957
