# Supplementary material for: Role of Immune Cell-Specific Hypermethylation Signatures in Classification and Risk Stratification of Breast Cancer
Source: Front Med (Lausanne). 2021 Aug 26;8:674338. doi: 10.3389/fmed.2021.674338 (PMC8426625; doi:10.3389/fmed.2021.674338)
Supplement: Supplementary file 5 [file Table_5.xlsx]

## Sheet: Sheet1
Supplementary Table 2: Go and KEGG enrichment analyses of the DEGs derived from group 4 versus group 1
ONTOLOGY	GO_ID	Description	GeneRatio	BgRatio	pvalue	p.adjust	qvalue	geneID	Count		KEGG_ID	Description	GeneRatio	BgRatio	pvalue	p.adjust	qvalue	geneID	Count
BP	GO:0042110	T cell activation	209/2556	464/18670	2.47048e-62	1.46747e-58	1.05009e-58	JAK3/LCK/TBX21/CD6/LY9/CD7/PIK3CD/BTLA/CD27/SIT1/CCL5/TNFRSF1B/SLA2/ZAP70/HLA-E/IL12RB1/SIRPG/PDCD1/CD5/CD3D/SLAMF6/IRF4/CD3E/PRKCQ/JAML/PLA2G2D/WAS/CORO1A/ITK/SASH3/CD8A/CD2/CD3G/CCR7/TIGIT/RUNX3/GRAP2/RASAL3/CD8B/FUT7/VSIR/IDO1/GPR18/TREML2/EOMES/RAC2/CTLA4/TNFRSF13C/TESPA1/TMIGD2/TNFSF14/SPN/CD40LG/LAX1/CCR2/ICOS/BCL11B/CARD11/THEMIS/IL7R/IFNG/XCL1/IL2RA/IL18R1/NLRC3/SOCS1/CR1/IL12B/RIPOR2/IL2…	209		hsa04060	Cytokine-cytokine receptor interaction	148/1260	294/8076	6.91e-46	2.12e-43	1.61e-43	IL2RG/CD27/CCL5/TNFRSF1B/TNFRSF8/IL12RB1/IL18RAP/CXCR6/CXCR5/CXCR3/CCR7/TNFRSF13B/CSF2RB/LTA/LTB/IL10RA/TNFRSF13C/TNFSF14/IL15RA/CD40LG/CD40/CCR2/CCR5/IL7R/IFNG/XCL1/IL21R/IL2RA/IL18R1/XCR1/IL12B/TNFRSF17/CXCL9/IL2RB/TNFRSF9/IL21/CCL19/XCL2/IL32/FASLG/IL16/CD4/IL1R2/CCL13/IL26/CCL4/IL15/CXCL13/CCL17/CSF2RA/CCL23/CCR4/CCL18/IFNAR2/CXCL10/TNFSF13B/IL12RB2/IL2/CXCL11/IL34/IL7/TNFRSF4/CXCR4/CXCL1/REL…	148
BP	GO:0007159	leukocyte cell-cell adhesion	162/2556	337/18670	4.08706e-53	1.21386e-49	8.68608e-50	JAK3/LCK/TBX21/CD6/BTLA/CD27/CCL5/ZAP70/HLA-E/IL12RB1/SIRPG/PDCD1/CD5/CD3E/PRKCQ/PLA2G2D/CORO1A/SASH3/CCR7/TIGIT/RUNX3/GRAP2/RASAL3/VSIR/IDO1/RAC2/CTLA4/TNFRSF13C/TESPA1/TMIGD2/TNFSF14/SPN/CD40LG/LAX1/FERMT3/CCR2/ICOS/CARD11/ITGB7/SELL/IL7R/IFNG/XCL1/IL2RA/SOCS1/IL12B/RIPOR2/IL21/FOXP3/CD1D/CCL19/HLA-DPB1/CD28/NCKAP1L/LYN/ITGB2/FYN/PTPRC/VAV1/PTPN22/LAG3/LILRB2/HLA-DMB/CD4/PDCD1LG2/EBI3/SEMA4D/ST…	162		hsa04061	Viral protein interaction with cytokine and cytokine receptor	68/1260	100/8076	2.55e-32	3.92e-30	2.98e-30	IL2RG/CCL5/TNFRSF1B/IL18RAP/CXCR5/CXCR3/CCR7/LTA/IL10RA/TNFSF14/CCR2/CCR5/XCL1/IL2RA/IL18R1/XCR1/CXCL9/IL2RB/CCL19/XCL2/CCL13/CCL4/CXCL13/CCL17/CCL23/CCR4/CCL18/CXCL10/IL2/CXCL11/IL34/CXCR4/CXCL1/CX3CL1/IL6R/CCL25/CCR6/IL18/CCL2/CCL22/CCR9/CCL24/CCR1/CXCL6/IL6/CCL21/CSF1R/CXCL3/IL10/CCL20/CXCL2/CCL8/CCR8/CXCL5/TNF/CCL1/CCL3/IL6ST/CCL4L2/TNFRSF10D/PF4V1/CCL11/CCL14/IL24/IL20/CCL7/IL22RA1/IL20RA	68
BP	GO:0050863	regulation of T cell activation	155/2556	314/18670	9.02509e-53	1.78697e-49	1.27871e-49	JAK3/LCK/TBX21/CD6/BTLA/CD27/SIT1/CCL5/TNFRSF1B/ZAP70/HLA-E/IL12RB1/SIRPG/PDCD1/CD5/IRF4/CD3E/PRKCQ/PLA2G2D/CORO1A/SASH3/CD2/CCR7/TIGIT/RUNX3/GRAP2/RASAL3/VSIR/IDO1/RAC2/CTLA4/TNFRSF13C/TESPA1/TMIGD2/TNFSF14/SPN/CD40LG/LAX1/CCR2/ICOS/CARD11/IL7R/IFNG/XCL1/IL2RA/SOCS1/CR1/IL12B/RIPOR2/IL21/FOXP3/CD1D/CCL19/HLA-DPB1/CD28/NCKAP1L/LYN/FYN/PTPRC/VAV1/PTPN22/LAG3/LILRB2/HLA-DMB/CD4/PDCD1LG2/EBI3/ZNF683…	155		hsa04514	Cell adhesion molecules	76/1260	149/8076	2.91e-24	2.97e-22	2.26e-22	HLA-DOB/CD6/ICAM3/HLA-E/PDCD1/CD8A/CD2/TIGIT/CD8B/VSIR/CD226/CTLA4/SPN/CD40LG/CD40/ICOS/ITGB7/SELL/HLA-DMA/ICAM2/HLA-F/HLA-DPB1/CD28/ITGB2/PTPRC/HLA-DMB/HLA-DRA/CD4/PDCD1LG2/HLA-DRB1/HLA-DOA/SELPLG/HLA-DQA1/HLA-B/HLA-DQB1/CD274/HLA-A/ITGAL/HLA-DPA1/CD86/HLA-DRB5/VCAM1/ICAM1/HLA-C/CADM3/CLDN16/SELP/PECAM1/SELE/HLA-DQA2/CDH3/CD80/SIGLEC1/ITGAM/MPZ/HLA-G/ITGA4/CLDN11/NRXN2/LRRC4B/OCLN/L1CAM/ALCAM/CD…	76
BP	GO:0051249	regulation of lymphocyte activation	194/2556	485/18670	4.35331e-48	6.46467e-45	4.62596e-45	JAK3/LCK/TBX21/CD6/BTLA/CD27/SIT1/CCL5/TNFRSF1B/CD38/SLA2/ZAP70/CD19/HLA-E/IL12RB1/SIRPG/PDCD1/CD5/IRF4/CD3E/PRKCQ/PLA2G2D/CORO1A/FCRL3/SASH3/CD2/CCR7/TIGIT/RUNX3/GRAP2/RASAL3/TNFRSF13B/INPP5D/VSIR/IDO1/RAC2/CTLA4/IKZF3/TNFRSF13C/TESPA1/TMIGD2/TNFSF14/SPN/CD40LG/CD40/LAX1/CCR2/ICOS/CARD11/BANK1/IL7R/IFNG/XCL1/IL2RA/SOCS1/TOX/CR1/IL12B/HLA-F/RIPOR2/IL21/FOXP3/SLAMF8/CD1D/CCL19/HLA-DPB1/CD28/NCKAP1…	194		hsa04640	Hematopoietic cell lineage	59/1260	99/8076	1.08e-23	8.31e-22	6.32e-22	HLA-DOB/CD7/CD38/CD19/CD5/CD3D/CD3E/CD37/CD8A/CD2/CD3G/CD8B/MS4A1/FCER2/IL7R/CR2/IL2RA/HLA-DMA/CR1/CD1D/HLA-DPB1/CD1B/HLA-DMB/HLA-DRA/CD4/IL1R2/HLA-DRB1/HLA-DOA/GP1BA/CSF2RA/HLA-DQA1/CR1L/CD1C/HLA-DQB1/CD1E/HLA-DPA1/IL7/HLA-DRB5/IL6R/CD33/CSF2/IL6/FLT3LG/IL9R/CSF1R/CD14/HLA-DQA2/TNF/ITGAM/CD1A/ITGA4/IL5RA/THPO/KIT/CD22/CSF3/CD8B2/MME/CD36	59
BP	GO:1903037	regulation of leukocyte cell-cell adhesion	146/2556	304/18670	7.40863e-48	8.80145e-45	6.29812e-45	JAK3/LCK/TBX21/CD6/BTLA/CD27/CCL5/ZAP70/HLA-E/IL12RB1/SIRPG/PDCD1/CD5/CD3E/PRKCQ/PLA2G2D/CORO1A/SASH3/CCR7/TIGIT/RUNX3/GRAP2/RASAL3/VSIR/IDO1/CTLA4/TNFRSF13C/TESPA1/TMIGD2/TNFSF14/SPN/CD40LG/LAX1/CCR2/ICOS/CARD11/IL7R/IFNG/XCL1/IL2RA/SOCS1/IL12B/RIPOR2/IL21/FOXP3/CD1D/CCL19/HLA-DPB1/CD28/NCKAP1L/LYN/ITGB2/FYN/PTPRC/VAV1/PTPN22/LAG3/LILRB2/HLA-DMB/CD4/PDCD1LG2/EBI3/LILRB1/CD74/TNFAIP8L2/KLRK1/CLEC…	146		hsa05332	Graft-versus-host disease	35/1260	42/8076	3.39e-22	1.91e-20	1.45e-20	PRF1/GZMB/HLA-DOB/HLA-E/KLRD1/IFNG/HLA-DMA/HLA-F/HLA-DPB1/CD28/FASLG/HLA-DMB/HLA-DRA/KLRC1/HLA-DRB1/KIR3DL2/HLA-DOA/HLA-DQA1/HLA-B/HLA-DQB1/KIR3DL1/HLA-A/IL2/HLA-DPA1/CD86/KIR2DL3/HLA-DRB5/FAS/HLA-C/KIR2DL1/IL6/HLA-DQA2/CD80/TNF/HLA-G	35
BP	GO:1903039	positive regulation of leukocyte cell-cell adhesion	119/2556	218/18670	1.35086e-46	1.17986e-43	8.44278e-44	JAK3/LCK/CD6/BTLA/CD27/CCL5/ZAP70/HLA-E/IL12RB1/SIRPG/PDCD1/CD5/CD3E/PRKCQ/CORO1A/SASH3/CCR7/RUNX3/GRAP2/RASAL3/VSIR/CTLA4/TNFRSF13C/TESPA1/TMIGD2/TNFSF14/CD40LG/CCR2/ICOS/CARD11/IL7R/IFNG/XCL1/IL2RA/SOCS1/IL12B/IL21/FOXP3/CD1D/CCL19/HLA-DPB1/CD28/NCKAP1L/LYN/ITGB2/FYN/PTPRC/VAV1/LILRB2/HLA-DMB/CD4/PDCD1LG2/EBI3/LILRB1/CD74/KLRK1/CLECL1/ETS1/IL15/ADA/PTAFR/CCDC88B/CD274/AIF1/TNFSF13B/IL2/HLA-DPA1…	119		hsa05330	Allograft rejection	33/1260	38/8076	3.74e-22	1.91e-20	1.45e-20	PRF1/GZMB/HLA-DOB/HLA-E/CD40LG/CD40/IFNG/HLA-DMA/IL12B/HLA-F/HLA-DPB1/CD28/FASLG/HLA-DMB/HLA-DRA/HLA-DRB1/HLA-DOA/HLA-DQA1/HLA-B/HLA-DQB1/HLA-A/IL2/HLA-DPA1/CD86/HLA-DRB5/FAS/HLA-C/IL10/IL12A/HLA-DQA2/CD80/TNF/HLA-G	33
BP	GO:0022407	regulation of cell-cell adhesion	171/2556	403/18670	1.3904e-46	1.17986e-43	8.44278e-44	JAK3/LCK/TBX21/CD6/BTLA/CD27/CCL5/ZAP70/HLA-E/IL12RB1/SIRPG/PDCD1/CD5/CD3E/PRKCQ/PLA2G2D/CORO1A/SASH3/CCR7/TIGIT/AKNA/RUNX3/GRAP2/RASAL3/VSIR/IDO1/CTLA4/TNFRSF13C/TESPA1/TMIGD2/TNFSF14/SPN/CD40LG/LAX1/FERMT3/CCR2/ICOS/CARD11/IL7R/IFNG/XCL1/IL2RA/SOCS1/IL12B/RIPOR2/IL21/FOXP3/CD1D/CCL19/HLA-DPB1/CD28/NCKAP1L/LYN/ITGB2/FYN/PTPRC/VAV1/PTPN22/LAG3/LILRB2/HLA-DMB/CD4/PDCD1LG2/EBI3/LILRB1/CD74/TNFAIP8L…	171		hsa04672	Intestinal immune network for IgA production	35/1260	49/8076	2.76e-18	1.21e-16	9.22e-17	HLA-DOB/TNFRSF13B/TNFRSF13C/IL15RA/CD40LG/CD40/ICOS/ITGB7/HLA-DMA/TNFRSF17/HLA-DPB1/CD28/HLA-DMB/HLA-DRA/HLA-DRB1/AICDA/HLA-DOA/IL15/HLA-DQA1/HLA-DQB1/TNFSF13B/IL2/HLA-DPA1/CXCR4/CD86/HLA-DRB5/CCL25/MAP3K14/CCR9/IL6/IL10/HLA-DQA2/CD80/ITGA4/PIGR	35
BP	GO:0070661	leukocyte proliferation	142/2556	298/18670	4.76646e-46	3.5391e-43	2.5325e-43	JAK3/CD6/CCL5/TNFRSF1B/CD38/ZAP70/CD19/HLA-E/IL12RB1/CD3E/PRKCQ/CD79A/PLA2G2D/CORO1A/FCRL3/SASH3/RASAL3/TNFRSF13B/MS4A1/INPP5D/VSIR/IDO1/RAC2/CTLA4/IKZF3/TNFRSF13C/TMIGD2/TNFSF14/SPN/CD40LG/CD40/CCR2/CARD11/IL7R/CR2/XCL1/IL2RA/IL12B/IL21/FOXP3/CD1D/CCL19/HLA-DPB1/CD28/CD180/DOCK2/NCKAP1L/LYN/BTK/FYN/PTPRC/PTPN22/LILRB2/HLA-DMB/TNFAIP3/GPR183/CD4/PDCD1LG2/EBI3/LILRB1/CD74/CLECL1/IRF1/IL15/LST1/ADA…	142		hsa04940	Type I diabetes mellitus	31/1260	43/8076	1.6e-16	6.13e-15	4.66e-15	PRF1/GZMB/HLA-DOB/HLA-E/LTA/IFNG/HLA-DMA/IL12B/HLA-F/HLA-DPB1/CD28/FASLG/HLA-DMB/HLA-DRA/HLA-DRB1/HLA-DOA/HLA-DQA1/HLA-B/HLA-DQB1/HLA-A/IL2/HLA-DPA1/CD86/HLA-DRB5/FAS/HLA-C/IL12A/HLA-DQA2/CD80/TNF/HLA-G	31
BP	GO:0050670	regulation of lymphocyte proliferation	114/2556	208/18670	6.49666e-45	4.28779e-42	3.06825e-42	JAK3/CD6/CCL5/TNFRSF1B/CD38/ZAP70/HLA-E/IL12RB1/CD3E/PRKCQ/PLA2G2D/CORO1A/FCRL3/SASH3/RASAL3/TNFRSF13B/INPP5D/VSIR/IDO1/RAC2/CTLA4/IKZF3/TNFRSF13C/TMIGD2/SPN/CD40LG/CD40/CCR2/CARD11/XCL1/IL2RA/IL12B/IL21/FOXP3/CD1D/CCL19/HLA-DPB1/CD28/NCKAP1L/LYN/BTK/PTPRC/PTPN22/LILRB2/HLA-DMB/GPR183/CD4/PDCD1LG2/EBI3/LILRB1/CD74/CLECL1/IRF1/IL15/LST1/ADA/CCDC88B/CD274/AIF1/TNFSF13B/IL2/HLA-DPA1/IL7/TNFRSF4/BTN2…	114		hsa04062	Chemokine signaling pathway	76/1260	192/8076	3.78e-16	1.29e-14	9.81e-15	JAK3/PIK3CD/CCL5/PRKCB/CXCR6/WAS/ITK/CXCR5/CXCR3/CCR7/PLCG2/RASGRP2/RAC2/NCF1/CCR2/CCR5/XCL1/FGR/XCR1/CXCL9/CCL19/XCL2/DOCK2/GNGT2/LYN/VAV1/PLCB2/CCL13/PIK3R5/CCL4/CXCL13/CCL17/CCL23/CCR4/CCL18/CXCL10/CXCL11/CXCR4/HCK/CXCL1/CX3CL1/ELMO1/PIK3R6/PTK2B/CCL25/GNG2/CCR6/CCL2/CCL22/CCR9/CCL24/PIK3CG/GNG8/CCR1/CXCL6/CCL21/CXCL3/ADCY7/CCL20/CXCL2/CCL8/CCR8/STAT1/CXCL5/VAV3/CCL1/CCL3/CCL4L2/PF4V1/ADCY1/CC…	76
BP	GO:0022409	positive regulation of cell-cell adhesion	128/2556	255/18670	1.01613e-44	6.03583e-42	4.3191e-42	JAK3/LCK/CD6/BTLA/CD27/CCL5/ZAP70/HLA-E/IL12RB1/SIRPG/PDCD1/CD5/CD3E/PRKCQ/CORO1A/SASH3/CCR7/RUNX3/GRAP2/RASAL3/VSIR/CTLA4/TNFRSF13C/TESPA1/TMIGD2/TNFSF14/CD40LG/CCR2/ICOS/CARD11/IL7R/IFNG/XCL1/IL2RA/SOCS1/IL12B/IL21/FOXP3/CD1D/CCL19/HLA-DPB1/CD28/NCKAP1L/LYN/ITGB2/FYN/PTPRC/VAV1/LILRB2/HLA-DMB/CD4/PDCD1LG2/EBI3/LILRB1/CD74/KLRK1/CLECL1/ETS1/IL15/CXCL13/ADA/PTAFR/CCDC88B/CD274/AIF1/TNFSF13B/IL2/H…	128		hsa05321	Inflammatory bowel disease	38/1260	65/8076	2.6e-15	7.98e-14	6.07e-14	TBX21/HLA-DOB/IL2RG/IL12RB1/IL18RAP/STAT4/IFNG/IL21R/HLA-DMA/IL18R1/IL12B/IL21/FOXP3/HLA-DPB1/HLA-DMB/HLA-DRA/HLA-DRB1/HLA-DOA/HLA-DQA1/HLA-DQB1/IL12RB2/IL2/HLA-DPA1/HLA-DRB5/IL18/IL23R/GATA3/IL6/TLR2/IL10/IL23A/IL12A/STAT1/HLA-DQA2/TNF/TLR4/NOD2/RORC	38
BP	GO:0032944	regulation of mononuclear cell proliferation	114/2556	209/18670	1.2421e-44	6.40654e-42	4.58437e-42	JAK3/CD6/CCL5/TNFRSF1B/CD38/ZAP70/HLA-E/IL12RB1/CD3E/PRKCQ/PLA2G2D/CORO1A/FCRL3/SASH3/RASAL3/TNFRSF13B/INPP5D/VSIR/IDO1/RAC2/CTLA4/IKZF3/TNFRSF13C/TMIGD2/SPN/CD40LG/CD40/CCR2/CARD11/XCL1/IL2RA/IL12B/IL21/FOXP3/CD1D/CCL19/HLA-DPB1/CD28/NCKAP1L/LYN/BTK/PTPRC/PTPN22/LILRB2/HLA-DMB/GPR183/CD4/PDCD1LG2/EBI3/LILRB1/CD74/CLECL1/IRF1/IL15/LST1/ADA/CCDC88B/CD274/AIF1/TNFSF13B/IL2/HLA-DPA1/IL7/TNFRSF4/BTN2…	114		hsa04612	Antigen processing and presentation	42/1260	78/8076	4.89e-15	1.36e-13	1.04e-13	HLA-DOB/HLA-E/CD8A/CD8B/CIITA/TAP2/KLRD1/IFNG/HLA-DMA/HLA-F/HLA-DPB1/CTSS/HLA-DMB/HLA-DRA/CD4/KIR2DL4/KLRC1/TAP1/CD74/HLA-DRB1/KIR3DL2/HLA-DOA/HLA-DQA1/HLA-B/HLA-DQB1/KIR3DL1/HLA-A/HLA-DPA1/IFI30/KIR2DL3/HLA-DRB5/B2M/LGMN/HLA-C/KIR2DL1/HLA-DQA2/KLRC4/TNF/HLA-G/KLRC2/CD8B2/HSPA2	42
BP	GO:0070663	regulation of leukocyte proliferation	118/2556	222/18670	1.29425e-44	6.40654e-42	4.58437e-42	JAK3/CD6/CCL5/TNFRSF1B/CD38/ZAP70/HLA-E/IL12RB1/CD3E/PRKCQ/PLA2G2D/CORO1A/FCRL3/SASH3/RASAL3/TNFRSF13B/INPP5D/VSIR/IDO1/RAC2/CTLA4/IKZF3/TNFRSF13C/TMIGD2/SPN/CD40LG/CD40/CCR2/CARD11/XCL1/IL2RA/IL12B/IL21/FOXP3/CD1D/CCL19/HLA-DPB1/CD28/NCKAP1L/LYN/BTK/PTPRC/PTPN22/LILRB2/HLA-DMB/TNFAIP3/GPR183/CD4/PDCD1LG2/EBI3/LILRB1/CD74/CLECL1/IRF1/IL15/LST1/ADA/CCDC88B/CD274/AIF1/TNFSF13B/IL2/HLA-DPA1/IL7/TNFR…	118		hsa05150	Staphylococcus aureus infection	46/1260	96/8076	7.47e-14	1.91e-12	1.45e-12	HLA-DOB/HLA-DMA/HLA-DPB1/ITGB2/HLA-DMB/HLA-DRA/HLA-DRB1/C1QA/HLA-DOA/SELPLG/HLA-DQA1/PTAFR/HLA-DQB1/C3/C1QB/ITGAL/HLA-DPA1/C1R/C1QC/FPR2/HLA-DRB5/C1S/ICAM1/C2/FCGR2B/IL10/SELP/FPR3/HLA-DQA2/DEFB1/FPR1/CFI/KRT18/ITGAM/FCAR/KRT17/KRT16/KRT37/MASP1/CFH/KRT14/DSG1/KRT9/KRT31/KRT23/KRT15	46
BP	GO:0046651	lymphocyte proliferation	132/2556	272/18670	5.59364e-44	2.55586e-41	1.82892e-41	JAK3/CD6/CCL5/TNFRSF1B/CD38/ZAP70/CD19/HLA-E/IL12RB1/CD3E/PRKCQ/CD79A/PLA2G2D/CORO1A/FCRL3/SASH3/RASAL3/TNFRSF13B/MS4A1/INPP5D/VSIR/IDO1/RAC2/CTLA4/IKZF3/TNFRSF13C/TMIGD2/TNFSF14/SPN/CD40LG/CD40/CCR2/CARD11/IL7R/CR2/XCL1/IL2RA/IL12B/IL21/FOXP3/CD1D/CCL19/HLA-DPB1/CD28/CD180/DOCK2/NCKAP1L/LYN/BTK/FYN/PTPRC/PTPN22/LILRB2/HLA-DMB/GPR183/CD4/PDCD1LG2/EBI3/LILRB1/CD74/CLECL1/IRF1/IL15/LST1/ADA/CCDC88B…	132		hsa05323	Rheumatoid arthritis	45/1260	93/8076	8.93e-14	2.11e-12	1.61e-12	HLA-DOB/CCL5/LTB/CTLA4/IFNG/HLA-DMA/HLA-DPB1/CD28/ITGB2/HLA-DMB/HLA-DRA/HLA-DRB1/HLA-DOA/IL15/HLA-DQA1/HLA-DQB1/TNFSF13B/ITGAL/HLA-DPA1/CD86/CXCL1/HLA-DRB5/ICAM1/IL18/CCL2/CSF2/CXCL6/IL6/TLR2/CXCL3/CCL20/IL23A/CXCL2/CXCL5/HLA-DQA2/CD80/TNF/ATP6V1C2/TLR4/CCL3/ANGPT1/MMP3/TNFSF11/ATP6V0A4/MMP1	45
BP	GO:0050870	positive regulation of T cell activation	111/2556	202/18670	6.60561e-44	2.80267e-41	2.00552e-41	JAK3/LCK/CD6/BTLA/CD27/CCL5/ZAP70/HLA-E/IL12RB1/SIRPG/PDCD1/CD5/CD3E/PRKCQ/CORO1A/SASH3/CCR7/RUNX3/GRAP2/RASAL3/VSIR/CTLA4/TNFRSF13C/TESPA1/TMIGD2/TNFSF14/CD40LG/CCR2/ICOS/CARD11/IL7R/IFNG/XCL1/IL2RA/SOCS1/IL12B/IL21/FOXP3/CD1D/CCL19/HLA-DPB1/CD28/NCKAP1L/LYN/FYN/PTPRC/VAV1/LILRB2/HLA-DMB/CD4/PDCD1LG2/EBI3/LILRB1/CD74/KLRK1/CLECL1/IL15/ADA/CCDC88B/CD274/AIF1/TNFSF13B/IL2/HLA-DPA1/IL7/LILRB4/BTN2A…	111		hsa05320	Autoimmune thyroid disease	32/1260	53/8076	1.2e-13	2.62e-12	2e-12	PRF1/GZMB/HLA-DOB/HLA-E/CTLA4/CD40LG/CD40/HLA-DMA/HLA-F/HLA-DPB1/CD28/FASLG/HLA-DMB/HLA-DRA/HLA-DRB1/HLA-DOA/TSHR/HLA-DQA1/HLA-B/HLA-DQB1/HLA-A/IL2/HLA-DPA1/CD86/HLA-DRB5/FAS/HLA-C/IL10/HLA-DQA2/CD80/HLA-G/CGA	32
BP	GO:0030098	lymphocyte differentiation	154/2556	353/18670	7.96373e-44	3.15364e-41	2.25667e-41	JAK3/LCK/CD79B/TBX21/LY9/PIK3CD/CD27/ZAP70/CD19/IL12RB1/CD3D/SLAMF6/IRF4/CD3E/CD79A/PLA2G2D/ITK/FCRL3/IKZF1/SASH3/CD8A/CD2/CD3G/CCR7/RUNX3/PLCG2/FUT7/MS4A1/INPP5D/VSIR/GPR18/EOMES/CTLA4/IKZF3/TESPA1/SPN/CD40LG/POU2F2/CCR2/MFNG/BCL11B/CARD11/THEMIS/IL7R/CR2/IFNG/IL2RA/IL18R1/SOCS1/TOX/CR1/IL12B/FOXP3/SLAMF8/CD1D/CCL19/CLEC4D/CD28/DOCK2/NCKAP1L/BTK/PTPRC/VAV1/PTPN22/LAG3/LILRB2/GPR183/CD4/CLEC4E/ZN…	154		hsa04650	Natural killer cell mediated cytotoxicity	55/1260	131/8076	2.84e-13	5.81e-12	4.42e-12	PRF1/LCK/GZMB/CD247/PIK3CD/ZAP70/HLA-E/CD48/PRKCB/NCR3/CD244/PLCG2/SH2D1A/NCR1/RAC2/HCST/KLRD1/IFNG/ICAM2/LCP2/ITGB2/FYN/FASLG/VAV1/KLRC1/KLRK1/KIR3DL2/HLA-B/IFNAR2/KIR3DL1/HLA-A/ITGAL/SH2D1B/KIR2DL3/PTK2B/ICAM1/FAS/HLA-C/TYROBP/SYK/KIR2DL1/KLRC4-KLRK1/FCER1G/CSF2/PRKCA/NFATC2/LAT/ULBP3/TNF/VAV3/HLA-G/RAET1L/KLRC2/ULBP2/SHC4	55
BP	GO:0032943	mononuclear cell proliferation	132/2556	274/18670	1.57968e-43	5.86455e-41	4.19653e-41	JAK3/CD6/CCL5/TNFRSF1B/CD38/ZAP70/CD19/HLA-E/IL12RB1/CD3E/PRKCQ/CD79A/PLA2G2D/CORO1A/FCRL3/SASH3/RASAL3/TNFRSF13B/MS4A1/INPP5D/VSIR/IDO1/RAC2/CTLA4/IKZF3/TNFRSF13C/TMIGD2/TNFSF14/SPN/CD40LG/CD40/CCR2/CARD11/IL7R/CR2/XCL1/IL2RA/IL12B/IL21/FOXP3/CD1D/CCL19/HLA-DPB1/CD28/CD180/DOCK2/NCKAP1L/LYN/BTK/FYN/PTPRC/PTPN22/LILRB2/HLA-DMB/GPR183/CD4/PDCD1LG2/EBI3/LILRB1/CD74/CLECL1/IRF1/IL15/LST1/ADA/CCDC88B…	132		hsa05340	Primary immunodeficiency	26/1260	38/8076	3.37e-13	6.47e-12	4.93e-12	JAK3/LCK/IL2RG/ZAP70/CD19/CD3D/CD3E/CD79A/CD8A/TNFRSF13B/CD8B/CIITA/TNFRSF13C/CD40LG/CD40/ICOS/TAP2/IL7R/BTK/PTPRC/CD4/TAP1/AICDA/ADA/IGLL1/CD8B2	26
BP	GO:0045785	positive regulation of cell adhesion	162/2556	403/18670	1.53954e-40	5.37935e-38	3.84934e-38	JAK3/SPOCK2/LCK/CD6/BTLA/CD27/CCL5/ZAP70/HLA-E/IL12RB1/SIRPG/PDCD1/CD5/CD3E/PRKCQ/CORO1A/SASH3/CCR7/RUNX3/GRAP2/RASAL3/VSIR/CTLA4/TNFRSF13C/TESPA1/TMIGD2/TNFSF14/CD40LG/CCR2/ICOS/CARD11/IL7R/IFNG/XCL1/IL2RA/SOCS1/IL12B/IL21/FOXP3/CD1D/CCL19/HLA-DPB1/CD28/NCKAP1L/LYN/ITGB2/FYN/PTPRC/VAV1/LILRB2/HLA-DMB/CD4/PDCD1LG2/EBI3/LILRB1/CD74/KLRK1/APBB1IP/CLECL1/ETS1/IL15/CXCL13/ADA/UNC13D/PTAFR/CCDC88B/CD2…	162		hsa04630	JAK-STAT signaling pathway	62/1260	162/8076	1.26e-12	2.28e-11	1.74e-11	JAK3/PIK3CD/IL2RG/IL12RB1/CSF2RB/STAT4/IL10RA/IL15RA/IL7R/IFNG/IL21R/IL2RA/SOCS1/IL12B/IL2RB/IL21/IL15/CSF2RA/IL22RA2/PIM1/IFNAR2/IL12RB2/IL2/IL7/IL27RA/IL6R/GH1/IL23R/CCND2/CSF2/IL6/IL9R/IL10/EGFR/IL23A/CRLF2/IL12A/STAT5A/STAT1/SOCS3/CCND1/LIF/TSLP/PRLR/IFNL1/IL6ST/IL5RA/OSM/THPO/BCL2/IFNE/PDGFRA/CSF3/IL24/LEP/IL20/IFNL2/IL22RA1/IFNL3/AOX1/CNTFR/IL20RA	62
BP	GO:0001819	positive regulation of cytokine production	174/2556	464/18670	9.54297e-39	3.14918e-36	2.25348e-36	CD6/LY9/TNFRSF8/HLA-E/IL12RB1/SLAMF6/IRF4/CD3E/PYHIN1/PRKCQ/SASH3/CD2/CD244/CCR7/TIGIT/PLCG2/AIM2/LTA/LTB/IDO1/CD226/TNFRSF13C/TMIGD2/CRTAM/IRF8/SPN/CD40LG/CD40/GBP5/CCR2/CARD11/IFNG/XCL1/FGR/IL18R1/IL12B/HLA-F/TXK/IL21/FOXP3/CCL19/HLA-DPB1/CD28/GPSM3/FCN1/PTPRC/PTPN22/LILRB2/BIRC3/CD4/ZBP1/EBI3/CLEC4E/KIR2DL4/LILRB1/CASP1/CD74/KLRK1/IL26/CLEC6A/IRF1/IL15/TLR8/NLRP7/MCOLN2/IFI16/PTAFR/CCDC88B/C3/…	174		hsa04659	Th17 cell differentiation	46/1260	107/8076	9.49e-12	1.62e-10	1.23e-10	JAK3/LCK/TBX21/HLA-DOB/CD247/IL2RG/ZAP70/IL12RB1/CD3D/IRF4/CD3E/PRKCQ/CD3G/IFNG/IL21R/IL2RA/HLA-DMA/IL2RB/IL21/FOXP3/HLA-DPB1/HLA-DMB/HLA-DRA/CD4/HLA-DRB1/HLA-DOA/HLA-DQA1/HLA-DQB1/IL2/HLA-DPA1/NFKBIE/IL27RA/HLA-DRB5/IL6R/IL23R/GATA3/IL6/NFATC2/LAT/IL23A/STAT5A/STAT1/HLA-DQA2/TGFBR2/IL6ST/RORC	46
BP	GO:0002696	positive regulation of leukocyte activation	152/2556	380/18670	8.96419e-38	2.80249e-35	2.0054e-35	JAK3/LCK/TBX21/CD6/BTLA/CD27/CCL5/CD38/ZAP70/HLA-E/IL12RB1/SIRPG/PDCD1/CD5/CD3E/PRKCQ/CORO1A/FCRL3/SASH3/CD2/CCR7/RUNX3/GRAP2/RASAL3/INPP5D/VSIR/CD226/CTLA4/TNFRSF13C/TESPA1/TMIGD2/TNFSF14/CD40LG/CD40/CCR2/ICOS/CARD11/CTSC/IL7R/IFNG/XCL1/IL2RA/FGR/SOCS1/TOX/IL12B/HLA-F/IL21/FOXP3/STAP1/CD1D/CCL19/CLEC4D/HLA-DPB1/CD28/NCKAP1L/LYN/ITGB2/BTK/FYN/PTPRC/VAV1/LILRB2/HLA-DMB/GPR183/CD4/PDCD1LG2/EBI3/LIL…	152		hsa05416	Viral myocarditis	32/1260	60/8076	1.27e-11	2.06e-10	1.57e-10	PRF1/HLA-DOB/HLA-E/RAC2/CD40LG/CD40/HLA-DMA/HLA-F/HLA-DPB1/CD28/ITGB2/FYN/HLA-DMB/HLA-DRA/HLA-DRB1/HLA-DOA/HLA-DQA1/HLA-B/HLA-DQB1/HLA-A/ITGAL/HLA-DPA1/CD86/HLA-DRB5/MYH6/ICAM1/HLA-C/HLA-DQA2/CD80/CCND1/DMD/HLA-G	32
BP	GO:0050867	positive regulation of cell activation	155/2556	394/18670	1.78265e-37	5.29448e-35	3.78861e-35	JAK3/LCK/TBX21/CD6/BTLA/CD27/CCL5/CD38/ZAP70/HLA-E/IL12RB1/SIRPG/PDCD1/CD5/CD3E/PRKCQ/CORO1A/FCRL3/SASH3/CD2/CCR7/RUNX3/GRAP2/RASAL3/INPP5D/VSIR/CD226/CTLA4/TNFRSF13C/TESPA1/TMIGD2/TNFSF14/CD40LG/CD40/CCR2/ICOS/CARD11/CTSC/IL7R/IFNG/XCL1/IL2RA/FGR/SOCS1/TOX/IL12B/HLA-F/PLEK/IL21/FOXP3/STAP1/CD1D/CCL19/CLEC4D/HLA-DPB1/CD28/NCKAP1L/LYN/ITGB2/BTK/FYN/PTPRC/VAV1/LILRB2/HLA-DMB/GPR183/CD4/PDCD1LG2/EBI…	155		hsa04658	Th1 and Th2 cell differentiation	41/1260	92/8076	3.22e-11	4.94e-10	3.76e-10	JAK3/LCK/TBX21/HLA-DOB/CD247/IL2RG/ZAP70/IL12RB1/CD3D/CD3E/PRKCQ/CD3G/RUNX3/STAT4/IFNG/IL2RA/HLA-DMA/IL12B/IL2RB/HLA-DPB1/HLA-DMB/HLA-DRA/CD4/HLA-DRB1/HLA-DOA/HLA-DQA1/HLA-DQB1/IL12RB2/IL2/HLA-DPA1/NFKBIE/HLA-DRB5/GATA3/MAML2/NFATC2/LAT/IL12A/STAT5A/STAT1/HLA-DQA2/DLL3	41
BP	GO:0030217	T cell differentiation	113/2556	240/18670	3.30871e-36	9.35893e-34	6.69704e-34	JAK3/LCK/TBX21/LY9/PIK3CD/CD27/ZAP70/IL12RB1/CD3D/SLAMF6/IRF4/CD3E/PLA2G2D/ITK/SASH3/CD8A/CD2/CD3G/CCR7/RUNX3/FUT7/VSIR/GPR18/EOMES/CTLA4/TESPA1/SPN/CCR2/BCL11B/CARD11/THEMIS/IL7R/IFNG/IL2RA/IL18R1/SOCS1/CR1/IL12B/FOXP3/CD1D/CCL19/CLEC4D/CD28/DOCK2/NCKAP1L/PTPRC/VAV1/PTPN22/LAG3/LILRB2/GPR183/CD4/CLEC4E/ZNF683/CD74/TCF7/IRF1/HLA-DOA/IL15/ADA/PTGER4/IL2/IL7/LILRB4/BTN2A2/CD83/CD86/FGL2/RELB/VNN1/L…	113		hsa05144	Malaria	28/1260	50/8076	5.25e-11	7.67e-10	5.84e-10	KLRB1/CD40LG/CD40/IFNG/CR1/ITGB2/KLRK1/GYPC/CR1L/ITGAL/VCAM1/ICAM1/IL18/CCL2/KLRC4-KLRK1/IL6/TLR2/IL10/SELP/IL12A/PECAM1/MET/SELE/ACKR1/TNF/TLR4/CSF3/CD36	28
BP	GO:0042098	T cell proliferation	96/2556	184/18670	1.32528e-35	3.57827e-33	2.56052e-33	JAK3/CD6/CCL5/TNFRSF1B/ZAP70/HLA-E/IL12RB1/CD3E/PRKCQ/PLA2G2D/CORO1A/SASH3/RASAL3/VSIR/IDO1/RAC2/CTLA4/TNFRSF13C/TMIGD2/TNFSF14/SPN/CD40LG/CCR2/CARD11/XCL1/IL2RA/IL12B/IL21/FOXP3/CD1D/CCL19/HLA-DPB1/CD28/DOCK2/NCKAP1L/FYN/PTPRC/LILRB2/HLA-DMB/CD4/PDCD1LG2/EBI3/LILRB1/CLECL1/IRF1/IL15/CCDC88B/BTN3A1/CD274/AIF1/TNFSF13B/IL2/HLA-DPA1/TNFRSF4/BTN2A2/CD86/PSMB10/DOCK8/MSN/LGALS9/VCAM1/IL6R/CD209/IL18/…	96		hsa04064	NF-kappa B signaling pathway	43/1260	104/8076	2.09e-10	2.91e-09	2.22e-09	LCK/ZAP70/PRKCQ/PRKCB/PLCG2/LTA/LTB/TNFRSF13C/TNFSF14/CD40LG/CD40/CARD11/TRAF1/BCL2A1/CCL19/LYN/BTK/TNFAIP3/BIRC3/CCL13/CCL4/TNFSF13B/LY96/RELB/CXCL1/VCAM1/NFKB2/ICAM1/MAP3K14/SYK/CCL21/CD14/CXCL3/LAT/CXCL2/LBP/TNF/EDAR/TLR4/PTGS2/CCL4L2/BCL2/TNFSF11	43
BP	GO:0050671	positive regulation of lymphocyte proliferation	77/2556	130/18670	6.87238e-34	1.77487e-31	1.27005e-31	JAK3/CD6/CCL5/CD38/ZAP70/HLA-E/IL12RB1/CD3E/PRKCQ/CORO1A/FCRL3/SASH3/RASAL3/TNFRSF13C/TMIGD2/CD40LG/CD40/CCR2/CARD11/XCL1/IL2RA/IL12B/IL21/FOXP3/CD1D/CCL19/HLA-DPB1/CD28/NCKAP1L/PTPRC/LILRB2/HLA-DMB/GPR183/CD4/PDCD1LG2/EBI3/CD74/CLECL1/IL15/ADA/CCDC88B/CD274/AIF1/TNFSF13B/IL2/HLA-DPA1/IL7/TNFRSF4/CD86/LGALS9/VCAM1/IL6R/CD209/IL18/IL23R/CD70/ANXA1/SYK/IL6/HHLA2/FLT3LG/NFATC2/IL23A/IL12A/HAVCR2/CD8…	77		hsa04145	Phagosome	54/1260	152/8076	9.4e-10	1.22e-08	9.29e-09	HLA-DOB/HLA-E/CORO1A/NCF1/TAP2/NCF4/HLA-DMA/HLA-F/HLA-DPB1/ITGB2/CTSS/HLA-DMB/HLA-DRA/TAP1/HLA-DRB1/HLA-DOA/HLA-DQA1/HLA-B/HLA-DQB1/C3/HLA-A/HLA-DPA1/C1R/CLEC7A/CYBB/HLA-DRB5/MRC1/MARCO/CD209/HLA-C/NCF2/CYBA/RAB7B/TLR6/FCGR2B/TUBB6/TLR2/CD14/MPO/RILP/COLEC11/HLA-DQA2/ITGAM/FCAR/TUBA4A/HLA-G/ATP6V1C2/TLR4/TUBA3E/TUBB2B/TUBB4A/TUBA3D/CD36/ATP6V0A4	54
BP	GO:0032946	positive regulation of mononuclear cell proliferation	77/2556	131/18670	1.44746e-33	3.58246e-31	2.56352e-31	JAK3/CD6/CCL5/CD38/ZAP70/HLA-E/IL12RB1/CD3E/PRKCQ/CORO1A/FCRL3/SASH3/RASAL3/TNFRSF13C/TMIGD2/CD40LG/CD40/CCR2/CARD11/XCL1/IL2RA/IL12B/IL21/FOXP3/CD1D/CCL19/HLA-DPB1/CD28/NCKAP1L/PTPRC/LILRB2/HLA-DMB/GPR183/CD4/PDCD1LG2/EBI3/CD74/CLECL1/IL15/ADA/CCDC88B/CD274/AIF1/TNFSF13B/IL2/HLA-DPA1/IL7/TNFRSF4/CD86/LGALS9/VCAM1/IL6R/CD209/IL18/IL23R/CD70/ANXA1/SYK/IL6/HHLA2/FLT3LG/NFATC2/IL23A/IL12A/HAVCR2/CD8…	77		hsa05310	Asthma	20/1260	31/8076	9.54e-10	1.22e-08	9.29e-09	HLA-DOB/CD40LG/CD40/HLA-DMA/HLA-DPB1/HLA-DMB/HLA-DRA/HLA-DRB1/HLA-DOA/HLA-DQA1/HLA-DQB1/HLA-DPA1/HLA-DRB5/FCER1G/IL10/HLA-DQA2/TNF/PRG2/CCL11/FCER1A	20
BP	GO:0042129	regulation of T cell proliferation	85/2556	156/18670	1.62144e-33	3.84826e-31	2.75372e-31	JAK3/CD6/CCL5/TNFRSF1B/ZAP70/HLA-E/IL12RB1/CD3E/PRKCQ/PLA2G2D/CORO1A/SASH3/RASAL3/VSIR/IDO1/RAC2/CTLA4/TNFRSF13C/TMIGD2/SPN/CD40LG/CCR2/CARD11/XCL1/IL2RA/IL12B/IL21/FOXP3/CD1D/CCL19/HLA-DPB1/CD28/NCKAP1L/PTPRC/LILRB2/HLA-DMB/CD4/PDCD1LG2/EBI3/LILRB1/CLECL1/IRF1/IL15/CCDC88B/CD274/AIF1/TNFSF13B/IL2/HLA-DPA1/BTN2A2/CD86/LGALS9/VCAM1/IL6R/CD209/IL18/IL23R/CD70/ANXA1/TNFSF8/SYK/PRNP/IL6/HHLA2/IL10/IL…	85		hsa05140	Leishmaniasis	34/1260	77/8076	2.11e-09	2.59e-08	1.97e-08	HLA-DOB/PRKCB/NCF1/NCF4/IFNG/HLA-DMA/CR1/IL12B/HLA-DPB1/ITGB2/HLA-DMB/HLA-DRA/HLA-DRB1/HLA-DOA/HLA-DQA1/CR1L/HLA-DQB1/C3/HLA-DPA1/CYBB/HLA-DRB5/NCF2/CYBA/TLR2/IL10/IL12A/STAT1/HLA-DQA2/TNF/EEF1A2/ITGAM/ITGA4/TLR4/PTGS2	34
BP	GO:0050900	leukocyte migration	173/2556	499/18670	1.68442e-33	3.84826e-31	2.75372e-31	LCK/TBX21/PIK3CD/CCL5/ZAP70/SIRPG/CD48/JAML/CORO1A/DOK2/CD2/CXCR5/CXCR3/CD244/CCR7/FUT7/CNR2/INPP5D/GPR18/RAC2/TNFSF14/SPN/MYO1G/CCR2/ITGB7/CCR5/SELL/XCL1/CXCL9/RIPOR2/SLAMF8/STAP1/VPREB3/CCL19/XCL2/GPSM3/NCKAP1L/LYN/ITGB2/FYN/IL16/VAV1/GPR183/CCL13/STK10/CD200R1/CD74/KLRK1/CCL4/SELPLG/CXCL13/GYPC/ADA/CCL17/CCL23/MCOLN2/PTAFR/CCL18/FCAMR/PTGER4/AIF1/JCHAIN/CXCL10/ITGAL/CXCL11/CXCR4/IGLL1/HCK/PLA2…	173		hsa04668	TNF signaling pathway	41/1260	112/8076	3.78e-08	4.47e-07	3.4e-07	PIK3CD/CCL5/TNFRSF1B/LTA/IL18R1/TRAF1/MLKL/TNFAIP3/BIRC3/IRF1/IL15/CASP10/CXCL10/CXCL1/CX3CL1/VCAM1/ICAM1/MAP3K14/FAS/CCL2/CSF2/CXCL6/IL6/CREB3L3/CXCL3/CCL20/CXCL2/CEBPB/SELE/CXCL5/SOCS3/TNF/CREB3L4/MAP3K8/LIF/EDN1/PTGS2/NOD2/MMP9/VEGFD/MMP3	41
BP	GO:0002697	regulation of immune effector process	163/2556	458/18670	3.79464e-33	8.34821e-31	5.97378e-31	JAK3/TBX21/TNFRSF1B/CD19/HLA-E/IL12RB1/SLAMF6/IRF4/IL18RAP/WAS/FCRL3/NCR3/CD96/SASH3/CD244/AIM2/LTA/SH2D1A/NCR1/CD226/RAC2/CRTAM/FCER2/CD40LG/CD40/CCR2/IL7R/CR2/IFNG/XCL1/IL2RA/FGR/IL18R1/CR1/IL12B/HLA-F/APOBEC3G/IL21/FOXP3/SLAMF8/TSPAN32/CFP/CD1D/CCL19/CD28/LYN/ITGB2/BTK/PTPRC/VAV1/LAG3/CD1B/HLA-DMB/TNFAIP3/BIRC3/KIR2DL4/ZNF683/LILRB1/CD74/KLRK1/C1QA/SERPINB9/IL15/UNC13D/CR1L/HLA-B/CD1C/PTAFR/C3…	163		hsa05152	Tuberculosis	57/1260	180/8076	3.97e-08	4.51e-07	3.43e-07	HLA-DOB/CORO1A/IL10RA/CIITA/IFNG/HLA-DMA/CR1/IL12B/HLA-DPB1/ITGB2/CTSS/HLA-DMB/HLA-DRA/CLEC4E/CD74/HLA-DRB1/HLA-DOA/HLA-DQA1/CR1L/CASP10/HLA-DQB1/C3/LSP1/HLA-DPA1/CLEC7A/ITGAX/HLA-DRB5/MRC1/CD209/IL18/SYK/CARD9/TLR6/FCER1G/IL6/FCGR2B/TLR2/CD14/IL10/IL23A/IL12A/CEBPB/TLR1/STAT1/HLA-DQA2/LBP/TNF/IRAK2/ITGAM/SPHK1/TLR4/NOD2/BCL2/CALML5/CAMK2B/ATP6V0A4/CALML3	57
BP	GO:0070665	positive regulation of leukocyte proliferation	79/2556	139/18670	5.64626e-33	1.19781e-30	8.57128e-31	JAK3/CD6/CCL5/CD38/ZAP70/HLA-E/IL12RB1/CD3E/PRKCQ/CORO1A/FCRL3/SASH3/RASAL3/TNFRSF13C/TMIGD2/CD40LG/CD40/CCR2/CARD11/XCL1/IL2RA/IL12B/IL21/FOXP3/CD1D/CCL19/HLA-DPB1/CD28/NCKAP1L/LYN/PTPRC/LILRB2/HLA-DMB/GPR183/CD4/PDCD1LG2/EBI3/CD74/CLECL1/IL15/ADA/CCDC88B/CD274/AIF1/TNFSF13B/IL2/HLA-DPA1/IL7/TNFRSF4/CD86/LGALS9/VCAM1/IL6R/CD209/IL18/IL23R/CD70/ANXA1/SYK/IL6/HHLA2/FLT3LG/NFATC2/IL23A/IL12A/HAVCR2…	79		hsa04080	Neuroactive ligand-receptor interaction	91/1260	341/8076	5.64e-08	6.19e-07	4.71e-07	S1PR4/P2RY8/SSTR3/GZMA/CNR2/NPFFR1/INSL3/P2RX1/P2RX5/P2RY10/TSHR/S1PR2/PTAFR/C3/PTGER4/P2RY6/P2RY14/FPR2/TACR1/GH1/CYSLTR2/UTS2B/PTGDR/GHRL/PTGFR/GABRP/P2RY13/UTS2/GABRE/POMC/FPR3/GLRB/PMCH/UTS2R/S1PR1/FPR1/PTGIR/GAL/P2RX7/NMUR1/GABBR2/EDN1/GPR156/ADRB2/NMB/PRLR/CHRM1/AVPR2/PTH2R/GRIK3/HTR6/RLN3/EDN3/OPRK1/CNR1/PRSS3/GHRHR/CALCB/CTSG/ADORA2B/TRH/LEP/CHRNB4/KISS1R/PRLH/GABRB2/PYY/GRIA2/GRPR/CCKBR/…	91
BP	GO:1902105	regulation of leukocyte differentiation	117/2556	272/18670	8.44816e-33	1.73042e-30	1.23825e-30	JAK3/TBX21/CD27/ZAP70/IL12RB1/IRF4/FCRL3/SASH3/CD2/RUNX3/GPR55/HCLS1/INPP5D/VSIR/CTLA4/IKZF3/TESPA1/CCR2/CARD11/IL7R/IFNG/IL2RA/SOCS1/TOX/CR1/IL12B/FOXP3/SLAMF8/CCL19/CD28/NCKAP1L/LYN/BTK/PTPRC/EVI2B/LAG3/LILRB2/CD4/ZNF683/LILRB1/CD74/LILRB3/IRF1/HLA-DOA/IL15/ADA/UBASH3B/RASSF2/IL2/IL34/IL7/LILRB4/BTN2A2/CD83/CD86/FGL2/C1QC/VNN1/NFAM1/LGALS9/PIK3R6/CD101/NLRP3/CAMK4/PRDM1/IL18/IL23R/TYROBP/ANXA1/…	117		hsa05166	Human T-cell leukemia virus 1 infection	63/1260	219/8076	4.01e-07	4.11e-06	3.13e-06	JAK3/LCK/HLA-DOB/PIK3CD/IL2RG/HLA-E/CD3D/CD3E/CD3G/LTA/TNFRSF13C/IL15RA/CD40/IL2RA/HLA-DMA/HLA-F/IL2RB/HLA-DPB1/ITGB2/HLA-DMB/HLA-DRA/CD4/IL1R2/HLA-DRB1/HLA-DOA/ETS1/IL15/HLA-DQA1/HLA-B/HLA-DQB1/SPI1/HLA-A/IL2/ITGAL/HLA-DPA1/RELB/HLA-DRB5/B2M/NFKB2/ICAM1/MAP3K14/HLA-C/MMP7/CCND2/CSF2/IL6/CREB3L3/ADCY7/NFATC2/STAT5A/HLA-DQA2/FOSL1/TNF/CCND1/CREB3L4/TGFBR2/CCNE1/EGR2/HLA-G/CCNA1/CDKN2A/ADCY1/MSX2	63
BP	GO:0002703	regulation of leukocyte mediated immunity	97/2556	201/18670	2.43755e-32	4.82635e-30	3.45362e-30	JAK3/TBX21/TNFRSF1B/HLA-E/IL12RB1/SLAMF6/IL18RAP/WAS/NCR3/CD96/SASH3/LTA/SH2D1A/NCR1/CD226/RAC2/CRTAM/FCER2/CD40/CCR2/IL7R/XCL1/FGR/IL18R1/CR1/IL12B/HLA-F/IL21/FOXP3/CD1D/CD28/LYN/ITGB2/BTK/PTPRC/VAV1/LAG3/CD1B/KIR2DL4/LILRB1/KLRK1/SERPINB9/UNC13D/HLA-B/CD1C/PTAFR/C3/CD1E/HLA-A/IL2/SH2D1B/DNASE1L3/IL27RA/LGALS9/B2M/PIK3R6/NLRP3/IL18/HLA-C/IL23R/ADGRE2/CD300A/PRAM1/SYK/KLRC4-KLRK1/CD84/FCER1G/GATA…	97		hsa04660	T cell receptor signaling pathway	37/1260	104/8076	4.01e-07	4.11e-06	3.13e-06	LCK/CD247/PIK3CD/ZAP70/PDCD1/CD3D/CD3E/PRKCQ/ITK/CD8A/CD3G/GRAP2/CD8B/CTLA4/CD40LG/ICOS/CARD11/IFNG/LCP2/CD28/FYN/PTPRC/VAV1/CD4/IL2/NFKBIE/MAP3K14/CSF2/IL10/NFATC2/LAT/PAK3/TNF/VAV3/MAP3K8/CD8B2/PAK5	37
BP	GO:0042102	positive regulation of T cell proliferation	63/2556	95/18670	4.32317e-32	8.28375e-30	5.92766e-30	JAK3/CD6/CCL5/ZAP70/HLA-E/IL12RB1/CD3E/PRKCQ/CORO1A/SASH3/RASAL3/TNFRSF13C/TMIGD2/CD40LG/CCR2/CARD11/XCL1/IL2RA/IL12B/IL21/FOXP3/CD1D/CCL19/HLA-DPB1/CD28/NCKAP1L/PTPRC/LILRB2/HLA-DMB/CD4/PDCD1LG2/EBI3/CLECL1/IL15/CCDC88B/CD274/AIF1/TNFSF13B/IL2/HLA-DPA1/CD86/LGALS9/VCAM1/IL6R/CD209/IL18/IL23R/CD70/ANXA1/SYK/IL6/HHLA2/IL23A/IL12A/HAVCR2/CD80/TGFBR2/TNFSF9/IGF1/IL6ST/LEP/IGFBP2/VTCN1	63		hsa04662	B cell receptor signaling pathway	31/1260	82/8076	7.66e-07	7.58e-06	5.77e-06	CD79B/PIK3CD/CD19/PRKCB/CD79A/PLCG2/INPP5D/RAC2/CD72/CARD11/CR2/LYN/BTK/VAV1/LILRB2/LILRB1/LILRB3/PIK3AP1/LILRB4/LILRA4/LILRA5/NFKBIE/RASGRP3/SYK/LILRB5/DAPP1/FCGR2B/NFATC2/VAV3/LILRA6/CD22	31
BP	GO:0051251	positive regulation of lymphocyte activation	131/2556	334/18670	1.19549e-31	2.21913e-29	1.58796e-29	JAK3/LCK/TBX21/CD6/BTLA/CD27/CCL5/CD38/ZAP70/HLA-E/IL12RB1/SIRPG/PDCD1/CD5/CD3E/PRKCQ/CORO1A/FCRL3/SASH3/CCR7/RUNX3/GRAP2/RASAL3/INPP5D/VSIR/CTLA4/TNFRSF13C/TESPA1/TMIGD2/TNFSF14/CD40LG/CD40/CCR2/ICOS/CARD11/IL7R/IFNG/XCL1/IL2RA/SOCS1/TOX/IL12B/HLA-F/IL21/FOXP3/CD1D/CCL19/HLA-DPB1/CD28/NCKAP1L/LYN/BTK/FYN/PTPRC/VAV1/LILRB2/HLA-DMB/GPR183/CD4/PDCD1LG2/EBI3/LILRB1/CD74/KLRK1/CLECL1/IL15/ADA/IGLL5/C…	131		hsa05169	Epstein-Barr virus infection	58/1260	202/8076	1.24e-06	1.19e-05	9.05e-06	JAK3/HLA-DOB/CD247/PIK3CD/CD19/HLA-E/CD3D/CD3E/CD3G/RUNX3/PLCG2/FCER2/CD40/TAP2/CR2/HLA-DMA/HLA-F/HLA-DPB1/LYN/BTK/HLA-DMB/TNFAIP3/HLA-DRA/TAP1/HLA-DRB1/HLA-DOA/HLA-DQA1/HLA-B/HLA-DQB1/IFNAR2/CXCL10/HLA-A/ITGAL/HLA-DPA1/RELB/NFKBIE/HLA-DRB5/B2M/NFKB2/ICAM1/MAP3K14/FAS/HLA-C/CCND2/SYK/IL6/TLR2/STAT1/CDK6/HLA-DQA2/TNF/CCND1/CCNE1/HLA-G/CCNA1/BCL2/ENTPD8/OAS2	58
BP	GO:0031341	regulation of cell killing	63/2556	98/18670	6.57134e-31	1.18284e-28	8.46414e-29	PRF1/HLA-E/IL12RB1/SLAMF6/IL18RAP/NCR3/SH2D1A/NCR1/CD226/CRTAM/FCER2/IL7R/IFNG/XCL1/IL12B/HLA-F/IL21/STAP1/CD1D/PTPRC/VAV1/LAG3/CD1B/KIR2DL4/LILRB1/KLRK1/SERPINB9/CR1L/HLA-B/CD1C/CD1E/HLA-A/CLEC7A/DNASE1L3/LGALS9/B2M/PIK3R6/ICAM1/HLA-C/IL23R/TYROBP/SYK/KLRC4-KLRK1/CXCL6/CLEC12B/FCGR2B/IL23A/IL12A/HAVCR2/ULBP3/CD5L/P2RX7/ITGAM/CD1A/PGLYRP4/HLA-G/CFH/RAET1L/KRT6A/PGLYRP3/LEP/ULBP2/SERPINB4	63		hsa05143	African trypanosomiasis	18/1260	37/8076	2.41e-06	2.24e-05	1.71e-05	PRKCB/IDO1/IDO2/IFNG/IL12B/FASLG/PLCB2/VCAM1/APOL1/ICAM1/FAS/IL18/IL6/PRKCA/IL10/IL12A/SELE/TNF	18
BP	GO:0030595	leukocyte chemotaxis	101/2556	224/18670	1.59254e-30	2.78227e-28	1.99093e-28	PIK3CD/CCL5/JAML/CORO1A/CXCR5/CXCR3/CCR7/CNR2/GPR18/RAC2/TNFSF14/CCR2/CCR5/XCL1/CXCL9/RIPOR2/SLAMF8/STAP1/CCL19/XCL2/GPSM3/NCKAP1L/LYN/ITGB2/IL16/VAV1/GPR183/CCL13/CD74/KLRK1/CCL4/CXCL13/CCL17/CCL23/CCL18/AIF1/CXCL10/CXCL11/CXCR4/PLA2G7/CXCL1/FPR2/LGALS9/CX3CL1/IL6R/LGMN/PTK2B/CCL25/CCR6/CMKLR1/CCL2/CCL22/ADGRE2/CCL24/ANXA1/PIK3CG/SYK/KLRC4-KLRK1/CCR1/SAA1/FCER1G/CXCL6/IL6/CCL21/CXCL3/IL10/CCL20/…	101		hsa05133	Pertussis	28/1260	76/8076	4.7e-06	4.25e-05	3.23e-05	IRF8/IL12B/ITGB2/CASP1/C1QA/IRF1/C3/C1QB/LY96/C1R/C1QC/C1S/NLRP3/SERPING1/C2/CXCL6/IL6/CD14/IL10/IL23A/IL12A/CXCL5/TNF/ITGAM/TLR4/C4BPA/CALML5/CALML3	28
BP	GO:0002699	positive regulation of immune effector process	97/2556	216/18670	3.43197e-29	5.82455e-27	4.16791e-27	TBX21/HLA-E/IL12RB1/SLAMF6/IL18RAP/NCR3/SASH3/CD244/LTA/SH2D1A/CD226/RAC2/CRTAM/FCER2/CD40/CCR2/IFNG/XCL1/FGR/IL18R1/IL12B/HLA-F/IL21/FOXP3/CD1D/CCL19/CD28/LYN/ITGB2/BTK/PTPRC/VAV1/LAG3/CD1B/HLA-DMB/KIR2DL4/LILRB1/CD74/KLRK1/UNC13D/HLA-B/CD1C/PTAFR/C3/CD1E/HLA-A/IL2/TNFRSF4/SH2D1B/CD86/LGALS9/B2M/NLRP3/IL18/HLA-C/IL23R/ADGRE2/ANXA1/CD300A/SYK/SEMA7A/MZB1/KLRC4-KLRK1/CD84/FCER1G/GATA3/IL6/IL23A/IL…	97		hsa04380	Osteoclast differentiation	40/1260	128/8076	6.05e-06	5.3e-05	4.04e-05	LCK/PIK3CD/SIRPG/PLCG2/NCF1/NCF4/IFNG/SOCS1/LCP2/BTK/FYN/LILRB2/LILRB1/LILRB3/SPI1/IFNAR2/LILRB4/LILRA4/SIRPA/LILRA5/RELB/NFKB2/CAMK4/MAP3K14/NCF2/CYBA/TYROBP/SYK/LILRB5/SIRPB1/FCGR2B/CSF1R/NFATC2/STAT1/SOCS3/FOSL1/TNF/TGFBR2/LILRA6/TNFSF11	40
BP	GO:0001906	cell killing	83/2556	168/18670	9.20175e-29	1.51829e-26	1.08645e-26	PRF1/GZMB/HLA-E/IL12RB1/SLAMF6/IL18RAP/CORO1A/NCR3/SLAMF7/GZMM/SH2D1A/NCR1/CD226/CRTAM/FCER2/GNLY/CTSC/IL7R/IFNG/XCL1/IL12B/HLA-F/IL21/STAP1/CD1D/PTPRC/VAV1/LAG3/CD1B/CCL13/KIR2DL4/LYZ/LILRB1/KLRK1/SERPINB9/UNC13D/CR1L/HLA-B/CD1C/C3/CD1E/KIR3DL1/HLA-A/CLEC7A/DNASE1L3/LGALS9/B2M/PIK3R6/APOL1/ICAM1/IL18/HLA-C/IL23R/TYROBP/SYK/KLRC4-KLRK1/CXCL6/CLEC12B/FCGR2B/IL23A/IL12A/HAVCR2/ULBP3/KLRF2/CD5L/P2RX…	83		hsa05146	Amoebiasis	34/1260	102/8076	6.29e-06	5.36e-05	4.08e-05	PIK3CD/PRKCB/IFNG/IL12B/CD1D/ITGB2/PLCB2/CD1B/IL1R2/COL4A4/SERPINB9/CD1C/CD1E/COL4A3/CXCL1/RAB7B/CSF2/IL6/PRKCA/TLR2/CD14/CXCL3/IL10/CXCL2/IL12A/TNF/ITGAM/CD1A/TLR4/LAMB3/ADCY1/CTSG/SERPINB4/SERPINB3	34
BP	GO:0001909	leukocyte mediated cytotoxicity	64/2556	107/18670	9.87389e-29	1.58516e-26	1.1343e-26	PRF1/GZMB/HLA-E/IL12RB1/SLAMF6/IL18RAP/CORO1A/NCR3/SLAMF7/GZMM/SH2D1A/NCR1/CD226/CRTAM/CTSC/IL7R/XCL1/IL12B/HLA-F/IL21/STAP1/CD1D/PTPRC/VAV1/LAG3/CD1B/KIR2DL4/LILRB1/KLRK1/SERPINB9/UNC13D/HLA-B/CD1C/CD1E/KIR3DL1/HLA-A/DNASE1L3/LGALS9/B2M/PIK3R6/ICAM1/IL18/HLA-C/IL23R/TYROBP/KLRC4-KLRK1/CXCL6/CLEC12B/FCGR2B/IL23A/IL12A/HAVCR2/ULBP3/KLRF2/P2RX7/ITGAM/CD1A/HLA-G/RAET1L/CTSG/LEP/ULBP2/SERPINB4/AZU1	64		hsa05145	Toxoplasmosis	36/1260	112/8076	8.64e-06	7.17e-05	5.46e-05	HLA-DOB/IL10RA/CIITA/CD40LG/CD40/CCR5/IFNG/HLA-DMA/SOCS1/IL12B/HLA-DPB1/HLA-DMB/BIRC3/HLA-DRA/PIK3R5/HLA-DRB1/HLA-DOA/HLA-DQA1/HLA-DQB1/LY96/HLA-DPA1/HLA-DRB5/PIK3R6/ALOX5/PIK3CG/TLR2/IL10/IL12A/STAT1/HLA-DQA2/IRGM/TNF/TLR4/BCL2/LAMB3/HSPA2	36
BP	GO:0002683	negative regulation of immune system process	156/2556	463/18670	1.04507e-28	1.63361e-26	1.16897e-26	JAK3/TBX21/HLA-DOB/SLA2/HLA-E/PDCD1/UBASH3A/IRF4/PLA2G2D/FCRL3/CD96/CST7/GPR171/TIGIT/RUNX3/TNFRSF13B/CNR2/GPR55/INPP5D/VSIR/IDO1/GPR18/CTLA4/SPN/LAX1/CCR2/NLRC5/BANK1/IL7R/XCL1/IL2RA/NLRC3/SOCS1/LPXN/CR1/IL12B/HLA-F/RIPOR2/FOXP3/SLAMF8/STAP1/TSPAN32/GBP1/LYN/BTK/PTPRC/PTPN22/LAG3/LILRB2/TNFAIP3/PDCD1LG2/KIR2DL4/LILRB1/CD200R1/CD74/TNFAIP8L2/KLRK1/LILRB3/IRF1/HLA-DOA/SERPINB9/CD300LF/LST1/ADA/SAM…	156		hsa04625	C-type lectin receptor signaling pathway	34/1260	104/8076	1.01e-05	8.19e-05	6.23e-05	PIK3CD/PLCG2/IL12B/CLEC4D/CLEC4E/CASP1/CLEC6A/IRF1/CCL17/LSP1/IL2/CLEC7A/RELB/NFKB2/NLRP3/MAP3K14/CD209/CCL22/MRAS/SYK/CARD9/FCER1G/IL6/IL10/NFATC2/IL23A/IL12A/STAT1/TNF/CLEC1B/EGR2/PTGS2/CALML5/CALML3	34
BP	GO:0002706	regulation of lymphocyte mediated immunity	77/2556	149/18670	1.92623e-28	2.9338e-26	2.09936e-26	TBX21/TNFRSF1B/HLA-E/IL12RB1/SLAMF6/IL18RAP/WAS/NCR3/CD96/SASH3/LTA/SH2D1A/NCR1/CD226/CRTAM/FCER2/CD40/CCR2/IL7R/XCL1/IL18R1/CR1/IL12B/HLA-F/IL21/FOXP3/CD1D/CD28/BTK/PTPRC/VAV1/LAG3/CD1B/KIR2DL4/LILRB1/KLRK1/SERPINB9/HLA-B/CD1C/C3/CD1E/HLA-A/IL2/SH2D1B/IL27RA/LGALS9/B2M/PIK3R6/NLRP3/IL18/HLA-C/IL23R/KLRC4-KLRK1/FCER1G/GATA3/IL6/CLEC12B/FCGR2B/IL10/IL23A/IL12A/HAVCR2/CLEC4G/ULBP3/TNF/P2RX7/CD1A/HL…	77		hsa04670	Leukocyte transendothelial migration	36/1260	114/8076	1.35e-05	0.000106074	8.07e-05	PIK3CD/PRKCB/ITK/PLCG2/RAC2/NCF1/NCF4/TXK/ITGB2/VAV1/RASSF5/ITGAL/CXCR4/CYBB/MSN/VCAM1/PTK2B/ICAM1/NCF2/CYBA/CLDN16/PRKCA/PECAM1/VAV3/ITGAM/ITGA4/CLDN11/OCLN/MMP9/CLDN14/CLDN10/CLDN5/CLDN19/CLDN8/CLDN6/CLDN25	36
BP	GO:0060326	cell chemotaxis	118/2556	304/18670	3.94491e-28	5.85819e-26	4.19198e-26	PIK3CD/CCL5/PRKCQ/JAML/BIN2/CXCR6/CORO1A/CXCR5/CXCR3/CCR7/CNR2/GPR18/RAC2/TNFSF14/CCR2/CCR5/XCL1/XCR1/CXCL9/RIPOR2/SLAMF8/STAP1/CCL19/XCL2/GPSM3/NCKAP1L/LYN/ITGB2/IL16/VAV1/GPR183/CCL13/CD74/KLRK1/CCL4/CXCL13/CCL17/CCL23/CCR4/CCL18/AIF1/CXCL10/CXCL11/CXCR4/PLA2G7/CXCL1/FPR2/LGALS9/CX3CL1/VCAM1/IL6R/LGMN/PTK2B/CCL25/CCR6/CMKLR1/CCL2/CCL22/CCR9/ADGRE2/SAA2/CCL24/ANXA1/PIK3CG/SYK/KLRC4-KLRK1/GSTP1/C…	118		hsa04610	Complement and coagulation cascades	28/1260	85/8076	5.17e-05	0.000396946	0.00030215	CR2/CR1/ITGB2/C1QA/CR1L/C3/C1QB/C1R/C1QC/ITGAX/C1S/SERPING1/F5/C2/SERPINF2/CFI/ITGAM/C7/VSIG4/MASP1/CFH/TFPI/F10/C4BPA/PLAT/SERPINA5/F7/C6	28
BP	GO:0045619	regulation of lymphocyte differentiation	82/2556	169/18670	9.74746e-28	1.41219e-25	1.01053e-25	JAK3/TBX21/CD27/ZAP70/IL12RB1/IRF4/FCRL3/SASH3/CD2/RUNX3/INPP5D/VSIR/CTLA4/IKZF3/TESPA1/CCR2/CARD11/IL7R/IFNG/IL2RA/SOCS1/TOX/CR1/IL12B/FOXP3/SLAMF8/CCL19/CD28/NCKAP1L/BTK/PTPRC/LAG3/LILRB2/ZNF683/CD74/IRF1/HLA-DOA/IL15/ADA/IL2/IL7/LILRB4/BTN2A2/CD83/CD86/FGL2/VNN1/NFAM1/LGALS9/PIK3R6/NLRP3/CAMK4/PRDM1/IL18/IL23R/ANXA1/SYK/SFRP1/GATA3/FLT3LG/ZFP36L2/NFATC2/IL23A/IL12A/DTX1/MYB/CD80/TGFBR2/CYP26B1…	82		hsa04657	IL-17 signaling pathway	30/1260	94/8076	5.55e-05	0.000415339	0.00031615	IFNG/TNFAIP3/CCL17/CXCL10/CXCL1/CCL2/CSF2/CXCL6/IL6/CXCL3/CCL20/CXCL2/CEBPB/S100A8/S100A9/CXCL5/FOSL1/TNF/LCN2/PTGS2/MAPK4/MMP9/CCL11/CSF3/S100A7/MMP3/CCL7/S100A7A/MUC5B/MMP1	30
BP	GO:0071346	cellular response to interferon-gamma	85/2556	180/18670	1.21004e-27	1.71134e-25	1.2246e-25	CCL5/HLA-E/IL12RB1/IRF4/WAS/CIITA/IRF8/GBP5/NLRC5/IFNG/XCL1/SOCS1/IL12B/HLA-F/TXK/CCL19/GBP1/HLA-DPB1/XCL2/HLA-DRA/CCL13/CASP1/HLA-DRB1/CCL4/GBP4/IRF1/CCL17/CCL23/HLA-DQA1/HLA-B/PTAFR/HLA-DQB1/CCL18/AIF1/HLA-A/HLA-DPA1/HCK/IFI30/TRIM22/SIRPA/NMI/LGALS9/HLA-DRB5/CX3CL1/MRC1/B2M/VCAM1/GBP2/CCL25/ICAM1/HLA-C/CCL2/CCL22/MID1/RAB7B/CCL24/ACOD1/CCL21/HLA-DQB2/DAPK1/TLR2/CCL20/CCL8/STAT1/HLA-DQA2/SOCS3/…	85		hsa05134	Legionellosis	21/1260	57/8076	7.17e-05	0.000524449	0.000399203	CR1/IL12B/ITGB2/CASP1/CR1L/C3/CXCL1/NLRC4/NFKB2/IL18/IL6/TLR2/CD14/CXCL3/CXCL2/IL12A/TNF/EEF1A2/ITGAM/TLR4/HSPA2	21
BP	GO:0034341	response to interferon-gamma	90/2556	199/18670	1.87417e-27	2.54124e-25	1.81845e-25	CCL5/HLA-E/IL12RB1/IRF4/WAS/CIITA/IRF8/GBP5/NLRC5/IFNG/XCL1/SOCS1/IL12B/HLA-F/TXK/CCL19/GBP1/HLA-DPB1/XCL2/UBD/HLA-DRA/CCL13/CASP1/HLA-DRB1/CCL4/GBP4/IRF1/CCL17/CCL23/HLA-DQA1/HLA-B/PTAFR/HLA-DQB1/CCL18/AIF1/HLA-A/HLA-DPA1/HCK/IFI30/TRIM22/SIRPA/NMI/LGALS9/HLA-DRB5/CX3CL1/MRC1/B2M/VCAM1/GBP2/CCL25/ICAM1/HLA-C/IL23R/CCL2/CCL22/MID1/RAB7B/CCL24/ACOD1/CCL21/HLA-DQB2/MEFV/DAPK1/TLR2/CCL20/CCL8/STAT1/…	90		hsa04151	PI3K-Akt signaling pathway	82/1260	354/8076	8.9e-05	0.000635195	0.000483502	JAK3/PIK3CD/IL2RG/CD19/TCL1A/ITGB7/IL7R/IL2RA/IL2RB/GNGT2/FASLG/PIK3R5/COL4A4/PPP2R2B/PIK3AP1/IFNAR2/IL2/COL4A3/COL6A5/IL7/PIK3R6/IL6R/GH1/GNG2/CCND2/PIK3CG/SYK/GNG8/IL6/FLT3LG/CREB3L3/PRKCA/TLR2/CSF1R/EGFR/SGK1/ERBB3/ERBB4/MET/CDK6/IGF1R/MYB/EPHA2/COL6A6/CCND1/CREB3L4/NGFR/DDIT4/TGFA/CCNE1/IGF1/ITGA4/TLR4/PRLR/CHRM1/FGF9/MAGI2/NTRK1/ANGPT1/OSM/COL9A3/EFNA5/VEGFD/BCL2/RELN/LAMB3/KIT/TNXB/PDGFRA/C…	82
BP	GO:0072676	lymphocyte migration	64/2556	111/18670	1.8824e-27	2.54124e-25	1.81845e-25	TBX21/PIK3CD/CCL5/ZAP70/CXCR3/CCR7/TNFSF14/SPN/MYO1G/CCR2/ITGB7/XCL1/RIPOR2/CCL19/XCL2/GPR183/CCL13/STK10/CD200R1/KLRK1/CCL4/CXCL13/CCL17/CCL23/CCL18/AIF1/CXCL10/CXCL11/DOCK8/MSN/IL27RA/CX3CL1/PTK2B/CCL25/ICAM1/CCR6/CCL2/SPNS2/CCL22/CCL24/ADTRP/PIK3CG/GPR15/KLRC4-KLRK1/SAA1/GATA3/CCL21/CCL20/CH25H/PADI2/CCL8/S1PR1/CYP7B1/CCL1/ITGA4/CCL3/ADAM8/CCL11/CCL14/S100A7/RET/CCL7/ECM1/APOD	64		hsa04014	Ras signaling pathway	58/1260	232/8076	0.000113433	0.000791452	0.000602442	PIK3CD/ZAP70/PRKCB/PLA2G2D/RASAL3/PLCG2/RASGRP2/RAC2/GNGT2/FASLG/ETS1/RASSF5/GNG2/RASGRP3/MRAS/GNG8/RGL1/PLA2G4A/FLT3LG/PRKCA/RASA3/CSF1R/RASAL1/LAT/EGFR/MET/RASGRF1/IGF1R/PLA1A/PAK3/EPHA2/NGFR/PLA2G2A/TGFA/PLD1/IGF1/KSR2/FGF9/NTRK1/ANGPT1/EFNA5/VEGFD/KIT/PDGFRA/FGF7/FGF2/GNG13/PLA2G4F/CALML5/FGFR3/SHC4/PLA2G4E/PLA2G10/PAK5/FGF10/NTF4/GNG4/CALML3	58
BP	GO:0001910	regulation of leukocyte mediated cytotoxicity	52/2556	78/18670	6.94416e-27	9.1663e-25	6.55919e-25	HLA-E/IL12RB1/SLAMF6/IL18RAP/NCR3/SH2D1A/NCR1/CD226/CRTAM/IL7R/XCL1/IL12B/HLA-F/IL21/STAP1/CD1D/PTPRC/VAV1/LAG3/CD1B/KIR2DL4/LILRB1/KLRK1/SERPINB9/HLA-B/CD1C/CD1E/HLA-A/DNASE1L3/LGALS9/B2M/PIK3R6/ICAM1/HLA-C/IL23R/TYROBP/KLRC4-KLRK1/CXCL6/CLEC12B/FCGR2B/IL23A/IL12A/HAVCR2/ULBP3/P2RX7/ITGAM/CD1A/HLA-G/RAET1L/LEP/ULBP2/SERPINB4	52		hsa03320	PPAR signaling pathway	25/1260	78/8076	0.000209908	0.00143204	0.00109005	ACSL5/PLTP/FABP7/ACSL4/ACSL6/FABP5/PLIN2/CYP27A1/ACADL/ACOX2/LPL/SLC27A6/SLC27A2/ANGPTL4/FABP4/AQP7/CD36/ADIPOQ/PLIN5/PCK1/PLIN4/PLIN1/FABP6/MMP1/HMGCS2	25
BP	GO:0032609	interferon-gamma production	64/2556	113/18670	7.63234e-27	9.85568e-25	7.05249e-25	IL12RB1/SLAMF6/CD3E/IL18RAP/ITK/CD96/SASH3/CD2/CD244/CCR7/LTA/VSIR/CD226/EOMES/TNFRSF13C/IRF8/SPN/CCR2/XCL1/IL18R1/IL12B/TXK/IL21/FOXP3/HLA-DPB1/PTPN22/PDCD1LG2/EBI3/LILRB1/KLRK1/TLR8/BTN3A1/CD274/IL12RB2/IL2/HLA-DPA1/CLEC7A/SIRPA/BTN3A2/IL27RA/LGALS9/IL6R/IL18/IL23R/KLRC4-KLRK1/PRNP/GATA3/CD14/IL10/IL23A/IL12A/HAVCR2/IL33/TNF/PGLYRP4/TLR4/IFNL1/AVPR2/TLR7/PDE4B/HMHB1/IL27/PGLYRP3/VTCN1	64		hsa04974	Protein digestion and absorption	30/1260	103/8076	0.000345098	0.00230315	0.00175313	FXYD2/COL4A4/COL4A3/COL6A5/SLC7A7/COL19A1/XPNPEP2/KCNN4/MEP1A/KCNK5/ACE2/COL6A6/SLC7A8/COL23A1/COL26A1/SLC15A1/DPP4/SLC16A10/COL11A2/COL9A3/PRSS3/CPA2/MME/COL17A1/CPB1/COL22A1/COL9A1/COL10A1/ATP1A4/COL11A1	30
BP	GO:0032103	positive regulation of response to external stimulus	120/2556	323/18670	1.43955e-26	1.81935e-24	1.30188e-24	CD6/CCL5/HLA-E/CCR7/LTA/IDO1/RAC2/TNFSF14/GBP5/CCR2/CTSC/XCL1/IL12B/RIPOR2/IL21/STAP1/CCL19/CD28/XCL2/GPSM3/CD180/NCKAP1L/BTK/TLR10/IL16/CD74/CCL4/ETS1/IL15/CXCL13/CCR4/C3/CCL18/PTGER4/AIF1/CXCL10/IL2/LY96/CXCR4/CLEC7A/PLA2G7/LILRA5/FPR2/LGALS9/CX3CL1/IL6R/LGMN/PTK2B/OPTN/CCR6/IL18/CMKLR1/CYBA/CCL24/ACOD1/GHRL/PIK3CG/TLR6/CCR1/FCER1G/TGM2/IL6/CCL21/CREB3L3/PRKCA/SERPINF2/TLR2/BMP6/EGFR/IL23A/IL12…	120		hsa05164	Influenza A	44/1260	171/8076	0.000378871	0.00247476	0.00188375	HLA-DOB/PIK3CD/CCL5/PRKCB/CIITA/IFNG/HLA-DMA/IL12B/HLA-DPB1/FASLG/HLA-DMB/HLA-DRA/CASP1/HLA-DRB1/HLA-DOA/HLA-DQA1/HLA-DQB1/IFNAR2/CXCL10/HLA-DPA1/HLA-DRB5/NLRP3/ICAM1/FAS/IL18/CCL2/IL6/PRKCA/IL12A/STAT1/IL33/CDK6/MX2/HLA-DQA2/SOCS3/TNF/TLR4/IFIH1/TLR7/PRSS3/RSAD2/OAS2/MX1/TMPRSS2	44
BP	GO:0046631	alpha-beta T cell activation	71/2556	138/18670	3.56208e-26	4.40808e-24	3.15432e-24	JAK3/TBX21/LY9/ZAP70/HLA-E/IL12RB1/SLAMF6/IRF4/CD3E/PRKCQ/PLA2G2D/ITK/SASH3/RUNX3/RASAL3/FUT7/VSIR/GPR18/EOMES/SPN/CCR2/BCL11B/IFNG/XCL1/IL18R1/SOCS1/IL12B/FOXP3/CCL19/CD28/DOCK2/NCKAP1L/PTPRC/GPR183/EBI3/ZNF683/LILRB1/TCF7/IRF1/IL15/ADA/CLEC4A/CD274/PTGER4/IL2/CD83/CD86/RELB/LGALS9/IL6R/NLRP3/PRDM1/IL18/IL23R/ANXA1/TNFSF8/CD300A/SYK/GATA3/IL6/IL23A/IL12A/MYB/CD80/TGFBR2/GLI3/SATB1/IL27/BCL2/RSAD…	71		hsa04664	Fc epsilon RI signaling pathway	22/1260	68/8076	0.000427275	0.00273278	0.00208016	PIK3CD/PLCG2/INPP5D/RAC2/LCP2/LYN/BTK/FYN/VAV1/ALOX5/SYK/FCER1G/CSF2/PLA2G4A/PRKCA/LAT/TNF/ALOX5AP/VAV3/PLA2G4F/PLA2G4E/FCER1A	22
BP	GO:0070098	chemokine-mediated signaling pathway	54/2556	88/18670	3.16379e-25	3.83529e-23	2.74444e-23	CCL5/CXCR6/CXCR5/CXCR3/CCR7/CCR2/CCR5/XCL1/XCR1/CXCL9/CCL19/XCL2/CCL13/CCL4/CXCL13/CCL17/CCL23/CCR4/CCL18/CXCL10/CXCL11/CXCR4/CXCL1/CX3CL1/PTK2B/CCL25/CCR6/CMKLR1/CCL2/CCL22/CCR9/CCL24/FOXC1/CCR1/CXCL6/CCL21/CXCL3/CCL20/CXCL2/PADI2/CCL8/CCR8/CXCL5/ACKR1/CCL1/EDN1/CCL3/ROBO1/THPO/PF4V1/CCL11/CCL14/GPR17/CCL7	54		hsa05167	Kaposi sarcoma-associated herpesvirus infection	47/1260	193/8076	0.000909712	0.00569962	0.00433847	PIK3CD/HLA-E/PLCG2/CCR5/HLA-F/GNGT2/LYN/PIK3R5/CD200R1/TCF7/CCR4/HLA-B/C3/IFNAR2/HLA-A/HCK/CD86/CXCL1/PIK3R6/ICAM1/GNG2/FAS/HLA-C/PIK3CG/SYK/GNG8/CCR1/CSF2/IL6/CLEC2B/CXCL3/NFATC2/CXCL2/CCR8/STAT1/CDK6/CCND1/TCF7L1/RCAN1/HLA-G/PTGS2/IL6ST/FGF2/GNG13/CALML5/GNG4/CALML3	47
BP	GO:0002237	response to molecule of bacterial origin	122/2556	343/18670	5.04718e-25	5.99604e-23	4.29063e-23	CD6/GFI1/CCL5/TNFRSF1B/CD96/CCR7/PLCG2/CSF2RB/CNR2/LTA/TNIP3/NUGGC/IDO1/IL10RA/IRF8/CCR5/IL12B/CXCL9/STAP1/CD180/LYN/FASLG/PTPN22/LILRB2/TNFAIP3/PDCD1LG2/CARD16/LILRB1/CASP1/KLRK1/AICDA/CXCL13/NLRP7/PTAFR/CD274/PTGER4/CXCL10/IL12RB2/LY96/CXCL11/HCK/CD86/SIRPA/CARD17/CXCL1/LGALS9/CX3CL1/MRC1/B2M/VCAM1/NFKB2/NLRP3/ICAM1/IL18/IL23R/CCL2/ACOD1/CARD9/TLR6/KLRC4-KLRK1/GSTP1/CSF2/CXCL6/IL6/PLSCR3/FCGR2B…	122		hsa05162	Measles	36/1260	139/8076	0.00109612	0.00673018	0.00512292	JAK3/SLAMF1/PIK3CD/IL2RG/CD3D/CD3E/CD3G/IL2RA/IL12B/IL2RB/CD28/FASLG/TNFAIP3/IFNAR2/IL2/MSN/FAS/CD209/CCND2/IL6/FCGR2B/TLR2/IL12A/STAT5A/STAT1/CDK6/MX2/CCND1/CCNE1/TLR4/IFIH1/TLR7/BCL2/OAS2/MX1/HSPA2	36
BP	GO:0045088	regulation of innate immune response	145/2556	452/18670	2.52422e-24	2.93998e-22	2.10378e-22	GFI1/CCL5/ICAM3/HLA-E/SLAMF6/IRF4/PYHIN1/IL18RAP/FCRL3/NCR3/CD96/PLCG2/AIM2/SH2D1A/TNIP3/NCR1/TREML2/CD226/CRTAM/CLEC4C/GBP5/CARD11/NLRC5/IFNG/FGR/NLRC3/CLEC10A/SOCS1/ICAM2/CR1/IL12B/HLA-F/TXK/IL21/SLAMF8/CD1D/CLEC4D/LYN/FCN1/ITGB2/BTK/FYN/CTSS/TLR10/VAV1/PSMB9/PTPN22/LAG3/TNFAIP3/BIRC3/ZBP1/CLEC4E/KIR2DL4/LILRB1/KLRK1/CLEC6A/IRF1/SERPINB9/CD300LF/TLR8/SAMHD1/IFI16/CLEC4A/PIK3AP1/IFNAR2/LY96/CLEC…	145		hsa05142	Chagas disease	28/1260	102/8076	0.00148093	0.00891461	0.00678568	CD247/PIK3CD/CCL5/CD3D/CD3E/CD3G/IFNG/IL12B/FASLG/PLCB2/C1QA/PPP2R2B/C3/C1QB/IL2/C1QC/FAS/CCL2/TLR6/IL6/TLR2/IL10/IL12A/TNF/TGFBR2/TLR4/CCL3/ADCY1	28
BP	GO:0045580	regulation of T cell differentiation	69/2556	139/18670	2.73608e-24	3.12545e-22	2.2365e-22	JAK3/TBX21/CD27/ZAP70/IL12RB1/IRF4/SASH3/CD2/RUNX3/VSIR/CTLA4/TESPA1/CCR2/CARD11/IL7R/IFNG/IL2RA/SOCS1/CR1/IL12B/FOXP3/CCL19/CD28/NCKAP1L/PTPRC/LAG3/LILRB2/ZNF683/CD74/IRF1/HLA-DOA/IL15/ADA/IL2/IL7/LILRB4/BTN2A2/CD83/CD86/FGL2/VNN1/LGALS9/PIK3R6/NLRP3/CAMK4/PRDM1/IL18/IL23R/ANXA1/SYK/GATA3/NFATC2/IL23A/IL12A/DTX1/MYB/CD80/TGFBR2/CYP26B1/TNFSF9/GLI3/HLA-G/IFNL1/ADAM8/FOXN1/IL27/IL1RL2/SPINK5/FOXJ1	69		hsa02010	ABC transporters	15/1260	45/8076	0.00244577	0.0143061	0.0108896	TAP2/ABCD2/TAP1/ABCB1/DEFB1/ABCA3/ABCC8/ABCC4/ABCA6/ABCA10/ABCA8/ABCA13/ABCA9/ABCC11/ABCA12	15
BP	GO:0050663	cytokine secretion	96/2556	240/18670	2.99457e-24	3.35617e-22	2.4016e-22	TNFRSF1B/CD2/CD244/CCR7/AIM2/CRTAM/GBP5/CARD11/SRGN/BANK1/IFNG/FGR/SOCS1/LCP2/FOXP3/CCL19/GBP1/LYN/FCN1/TLR10/PTPN22/TNFAIP3/IL1R2/CLEC4E/CARD16/LILRB1/CASP1/CD200R1/IL26/CLEC6A/CLECL1/TLR8/NLRP7/MCOLN2/NLRP1/BTN3A1/CD274/PTGER4/AIF1/TNFRSF4/BTN2A2/LILRA5/BTN3A2/CARD17/IL27RA/LGALS9/CX3CL1/NLRC4/CHI3L1/NLRP3/CLEC9A/ANXA1/GHRL/SYK/TLR6/SAA1/GATA3/FCGR2B/TLR2/CSF1R/CD14/IL10/CRLF2/TLR1/HAVCR2/IL33/…	96		hsa05135	Yersinia infection	33/1260	130/8076	0.00246978	0.0143061	0.0108896	LCK/PIK3CD/ZAP70/WAS/CD8A/CD8B/RAC2/LCP2/VAV1/CD4/FYB1/CASP1/WIPF1/IL2/ELMO1/NLRC4/PTK2B/NLRP3/IL18/CCL2/IL6/MEFV/IL10/NFATC2/LAT/RPS6KA3/TNF/VAV3/ITGA4/TLR4/PIP5K1B/WIPF3/CD8B2	33
BP	GO:1990868	response to chemokine	56/2556	97/18670	3.15231e-24	3.4045e-22	2.43618e-22	CCL5/CXCR6/CXCR5/CXCR3/CCR7/CCR2/CCR5/XCL1/XCR1/CXCL9/RIPOR2/CCL19/XCL2/CCL13/CCL4/CXCL13/CCL17/CCL23/CCR4/CCL18/CXCL10/CXCL11/CXCR4/DOCK8/CXCL1/CX3CL1/PTK2B/CCL25/CCR6/CMKLR1/CCL2/CCL22/CCR9/CCL24/FOXC1/CCR1/CXCL6/CCL21/CXCL3/CCL20/CXCL2/PADI2/CCL8/CCR8/CXCL5/ACKR1/CCL1/EDN1/CCL3/ROBO1/THPO/PF4V1/CCL11/CCL14/GPR17/CCL7	56		hsa05202	Transcriptional misregulation in cancer	45/1260	192/8076	0.00261856	0.014887	0.0113318	GZMB/PAX5/CD40/BCL11B/ITGB7/TRAF1/IL2RB/BCL2A1/BIRC3/IL1R2/FLI1/SPI1/PTCRA/CD86/ETV7/LYL1/CCND2/WNT16/CSF2/IL6/CSF1R/CD14/CEBPB/MPO/MET/IGF1R/NR4A3/PBX1/PROM1/NGFR/ITGAM/TGFBR2/TSPAN7/IGF1/CCNA1/NTRK1/TLX3/MMP9/BAIAP3/MMP3/MYCN/COMMD3-BMI1/PLAT/ARNT2/TMPRSS2	45
BP	GO:1990869	cellular response to chemokine	56/2556	97/18670	3.15231e-24	3.4045e-22	2.43618e-22	CCL5/CXCR6/CXCR5/CXCR3/CCR7/CCR2/CCR5/XCL1/XCR1/CXCL9/RIPOR2/CCL19/XCL2/CCL13/CCL4/CXCL13/CCL17/CCL23/CCR4/CCL18/CXCL10/CXCL11/CXCR4/DOCK8/CXCL1/CX3CL1/PTK2B/CCL25/CCR6/CMKLR1/CCL2/CCL22/CCR9/CCL24/FOXC1/CCR1/CXCL6/CCL21/CXCL3/CCL20/CXCL2/PADI2/CCL8/CCR8/CXCL5/ACKR1/CCL1/EDN1/CCL3/ROBO1/THPO/PF4V1/CCL11/CCL14/GPR17/CCL7	56		hsa00380	Tryptophan metabolism	14/1260	42/8076	0.0033752	0.0188397	0.0143405	IDO1/IDO2/IL4I1/HAAO/AANAT/AOC1/CYP1B1/KYNU/TDO2/INMT/AOX1/ACMSD/KMO/DDC	14
BP	GO:0002695	negative regulation of leukocyte activation	79/2556	175/18670	3.41442e-24	3.62172e-22	2.59162e-22	JAK3/TBX21/SLA2/PLA2G2D/CST7/TIGIT/RUNX3/TNFRSF13B/CNR2/INPP5D/VSIR/IDO1/CTLA4/SPN/LAX1/CCR2/BANK1/XCL1/IL2RA/SOCS1/HLA-F/RIPOR2/FOXP3/TSPAN32/LYN/BTK/PTPRC/PTPN22/LAG3/LILRB2/TNFAIP3/PDCD1LG2/LILRB1/CD74/TNFAIP8L2/IRF1/CD300LF/LST1/SAMSN1/CD274/IL2/BTN2A2/CD86/FGL2/LGALS9/CX3CL1/PAG1/MNDA/TYROBP/ANXA1/MILR1/CD300A/SFRP1/CD84/PRNP/FCGR2B/IL10/BPI/CEBPB/DTX1/HAVCR2/CLEC4G/CD80/TNFRSF21/GAL/PGLYRP4…	79		hsa04913	Ovarian steroidogenesis	16/1260	51/8076	0.00356743	0.0195571	0.0148866	ALOX5/PLA2G4A/BMP6/ADCY7/IGF1R/ACOT4/HSD17B2/CYP1B1/CYP11A1/STAR/IGF1/PTGS2/ADCY1/PLA2G4F/PLA2G4E/CGA	16
BP	GO:0050866	negative regulation of cell activation	85/2556	199/18670	6.57908e-24	6.8561e-22	4.90606e-22	JAK3/TBX21/SLA2/PLA2G2D/CST7/TIGIT/RUNX3/TNFRSF13B/CNR2/INPP5D/VSIR/IDO1/CTLA4/SPN/LAX1/CCR2/BANK1/XCL1/IL2RA/SOCS1/HLA-F/RIPOR2/FOXP3/TSPAN32/LYN/BTK/PTPRC/PTPN22/LAG3/LILRB2/TNFAIP3/PDCD1LG2/LILRB1/CD74/TNFAIP8L2/IRF1/CD300LF/LST1/SAMSN1/UBASH3B/CD274/IL2/BTN2A2/CD86/FGL2/LGALS9/CX3CL1/PAG1/MNDA/TYROBP/ANXA1/MILR1/CD300A/SFRP1/CD84/PRNP/FCGR2B/IL10/BPI/CEBPB/DTX1/HAVCR2/APOE/CLEC4G/CD80/C1QTNF1…	85		hsa05170	Human immunodeficiency virus 1 infection	48/1260	212/8076	0.00400445	0.0215678	0.0164171	CD247/PIK3CD/TNFRSF1B/HLA-E/CD3D/CD3E/PRKCB/CD3G/PLCG2/RAC2/TAP2/CCR5/HLA-F/APOBEC3G/GNGT2/FASLG/APOBEC3D/CD4/APOBEC3C/APOBEC3H/TAP1/SAMHD1/HLA-B/HLA-A/CXCR4/B2M/PTK2B/GNG2/FAS/HLA-C/GNG8/APOBEC3A/PRKCA/TLR2/NFATC2/APOBEC3F/CGAS/PAK3/TNF/HLA-G/TLR4/BCL2/GNG13/CALML5/PAK5/APOBEC3B/GNG4/CALML3	48
BP	GO:0032496	response to lipopolysaccharide	116/2556	330/18670	2.35464e-23	2.41148e-21	1.7256e-21	CD6/GFI1/CCL5/TNFRSF1B/CD96/CCR7/PLCG2/CSF2RB/CNR2/LTA/TNIP3/NUGGC/IDO1/IL10RA/IRF8/CCR5/IL12B/CXCL9/STAP1/CD180/LYN/FASLG/PTPN22/LILRB2/TNFAIP3/PDCD1LG2/CARD16/LILRB1/CASP1/KLRK1/AICDA/CXCL13/NLRP7/PTAFR/CD274/PTGER4/CXCL10/IL12RB2/LY96/CXCL11/HCK/CD86/SIRPA/CARD17/CXCL1/LGALS9/CX3CL1/MRC1/VCAM1/NFKB2/NLRP3/ICAM1/IL18/IL23R/CCL2/ACOD1/KLRC4-KLRK1/GSTP1/CSF2/CXCL6/IL6/PLSCR3/PRKCA/PTGFR/TLR2/ALPL…	116		hsa04620	Toll-like receptor signaling pathway	27/1260	104/8076	0.00420818	0.0222743	0.0169549	PIK3CD/CCL5/CD40/IL12B/CXCL9/CCL4/TLR8/IFNAR2/CXCL10/LY96/CXCL11/CD86/TLR6/IL6/TLR2/CD14/IL12A/TLR1/STAT1/LBP/CD80/TNF/MAP3K8/TLR4/CCL3/TLR7/CCL4L2	27
BP	GO:0050727	regulation of inflammatory response	150/2556	485/18670	2.4737e-23	2.49047e-21	1.78212e-21	CD6/CCL5/TNFRSF1B/CD19/HLA-E/CCR7/CST7/AKNA/CNR2/LTA/IDO1/GBP5/CCR2/CTSC/CR2/XCL1/IL2RA/NLRC3/ABCD2/CR1/IL12B/IL21/FOXP3/SLAMF8/STAP1/CFP/CD28/GPSM3/LYN/BTK/PTPRC/TLR10/TNFAIP3/BIRC3/IL1R2/CD200R1/TNFAIP8L2/C1QA/ETS1/IL15/ADA/NLRP7/CR1L/C3/IL22RA2/SIGLEC10/NLRP1/CCL18/PIK3AP1/PTGER4/C1QB/IL2/C1R/CLEC7A/HCK/PLA2G7/SIRPA/LILRA5/C1QC/DNASE1L3/FPR2/CX3CL1/C1S/NLRP3/SERPING1/IL18/ESR1/CCL24/ANXA1/ACOD…	150		hsa05163	Human cytomegalovirus infection	50/1260	225/8076	0.00496997	0.0258607	0.0196848	PIK3CD/CCL5/HLA-E/PRKCB/IL10RA/RAC2/TAP2/CCR5/HLA-F/GNGT2/FASLG/PLCB2/TAP1/CCL4/HLA-B/PTGER4/HLA-A/CXCR4/CX3CL1/B2M/IL6R/PTK2B/GNG2/FAS/HLA-C/CCL2/GNG8/CCR1/IL6/CREB3L3/PRKCA/ADCY7/NFATC2/EGFR/CDK6/CGAS/TNF/CCND1/CREB3L4/HLA-G/PTGS2/CCL3/CCL4L2/CDKN2A/ADCY1/PDGFRA/GNG13/CALML5/GNG4/CALML3	50
BP	GO:0031343	positive regulation of cell killing	45/2556	68/18670	3.05049e-23	3.01999e-21	2.16103e-21	PRF1/HLA-E/IL12RB1/SLAMF6/IL18RAP/NCR3/SH2D1A/CD226/CRTAM/FCER2/IFNG/XCL1/IL12B/HLA-F/IL21/STAP1/CD1D/PTPRC/VAV1/LAG3/CD1B/KLRK1/HLA-B/CD1C/CD1E/HLA-A/CLEC7A/B2M/HLA-C/IL23R/TYROBP/SYK/KLRC4-KLRK1/IL23A/IL12A/ULBP3/CD5L/P2RX7/ITGAM/CD1A/PGLYRP4/HLA-G/RAET1L/PGLYRP3/ULBP2	45		hsa04015	Rap1 signaling pathway	47/1260	210/8076	0.00551041	0.0279254	0.0212564	PIK3CD/PRKCB/RASGRP2/RAC2/LCP2/ITGB2/VAV1/PLCB2/FYB1/APBB1IP/RASSF5/ITGAL/RASGRP3/MRAS/PRKCA/CSF1R/ADCY7/LAT/EGFR/MET/IGF1R/EPHA2/PARD6B/PRKD3/FPR1/VAV3/NGFR/ITGAM/IGF1/ID1/FGF9/MAGI2/ANGPT1/EFNA5/VEGFD/CNR1/KIT/ADCY1/PDGFRA/FGF7/FGF2/ADORA2B/CALML5/FGFR3/FGF10/LPAR3/CALML3	47
BP	GO:0032649	regulation of interferon-gamma production	56/2556	101/18670	4.9046e-23	4.77596e-21	3.41756e-21	IL12RB1/SLAMF6/CD3E/CD96/SASH3/CD2/CD244/CCR7/LTA/VSIR/CD226/TNFRSF13C/IRF8/CCR2/XCL1/IL18R1/IL12B/TXK/IL21/FOXP3/HLA-DPB1/PTPN22/PDCD1LG2/EBI3/LILRB1/KLRK1/TLR8/CD274/IL12RB2/IL2/HLA-DPA1/CLEC7A/SIRPA/IL27RA/LGALS9/IL6R/IL18/IL23R/KLRC4-KLRK1/PRNP/GATA3/CD14/IL10/IL23A/IL12A/HAVCR2/IL33/TNF/PGLYRP4/TLR4/IFNL1/TLR7/PDE4B/HMHB1/IL27/PGLYRP3	56		hsa04916	Melanogenesis	26/1260	101/8076	0.00554869	0.0279254	0.0212564	PRKCB/WNT10A/PLCB2/TCF7/WNT6/WNT1/WNT16/CREB3L3/PRKCA/ADCY7/WNT10B/POMC/ASIP/TCF7L1/CREB3L4/WNT7A/FZD9/EDN1/WNT3/KIT/ADCY1/WNT5B/CALML5/WNT11/CAMK2B/CALML3	26
BP	GO:0002449	lymphocyte mediated immunity	120/2556	352/18670	8.19262e-23	7.84906e-21	5.6166e-21	PRF1/GZMB/TBX21/CD27/TNFRSF1B/SLA2/CD19/HLA-E/IL12RB1/SLAMF6/IL18RAP/WAS/CORO1A/NCR3/CD96/SASH3/CD8A/SLAMF7/GZMM/LTA/SH2D1A/NCR1/INPP5D/CD226/CRTAM/FCER2/CD40LG/CD40/MYO1G/POU2F2/CCR2/KLRD1/CTSC/IL7R/CR2/XCL1/IL18R1/CR1/IL12B/HLA-F/IL21/FOXP3/CD1D/CD28/BTK/PTPRC/VAV1/LAG3/CD1B/KIR2DL4/LILRB1/CD74/KLRK1/C1QA/AICDA/SERPINB9/IGLL5/TLR8/UNC13D/HLA-B/CD1C/HLA-DQB1/C3/CD1E/C1QB/KIR3DL1/HLA-A/IL2/C1R/IG…	120		hsa04725	Cholinergic synapse	28/1260	113/8076	0.00719615	0.0354458	0.0269808	PIK3CD/PRKCB/GNGT2/FYN/PLCB2/PIK3R5/PIK3R6/ACHE/CAMK4/GNG2/PIK3CG/GNG8/CREB3L3/PRKCA/ADCY7/CACNA1D/CREB3L4/CACNA1A/KCNJ3/CHRM1/KCNQ4/BCL2/ADCY1/GNG13/CHRNB4/CHRM3/CAMK2B/GNG4	28
BP	GO:0002819	regulation of adaptive immune response	73/2556	160/18670	8.44429e-23	7.96176e-21	5.69725e-21	JAK3/TBX21/TNFRSF1B/HLA-E/IL12RB1/CD48/PRKCQ/WAS/SASH3/LTA/CD226/TNFRSF13C/FCER2/CD40/CCR2/IL7R/XCL1/IL18R1/CR1/IL12B/HLA-F/FOXP3/CD1D/CCL19/CD28/BTK/PTPRC/CD1B/TNFAIP3/CD4/LILRB1/IRF1/ADA/SAMSN1/HLA-B/CD1C/C3/CD1E/CD274/TNFSF13B/HLA-A/IL2/IL27RA/B2M/IL6R/NLRP3/IL18/HLA-C/IL23R/ANXA1/FCER1G/GATA3/IL6/FCGR2B/IL10/ADCY7/IL23A/IL12A/HAVCR2/IL33/CLEC4G/CD80/TNF/P2RX7/CD1A/HLA-G/IL6ST/IL27/C4BPA/RSAD2…	73		hsa04666	Fc gamma R-mediated phagocytosis	24/1260	93/8076	0.0072853	0.0354458	0.0269808	PIK3CD/PRKCB/WAS/PLCG2/INPP5D/RAC2/NCF1/LYN/PTPRC/VAV1/BIN1/HCK/SYK/PLA2G4A/ARPC1B/FCGR2B/PRKCA/LAT/VAV3/PLD1/SPHK1/PIP5K1B/PLA2G4F/PLA2G4E	24
BP	GO:0097529	myeloid leukocyte migration	86/2556	210/18670	1.12498e-22	1.04412e-20	7.47151e-21	PIK3CD/CCL5/JAML/CCR7/RAC2/CCR2/XCL1/CXCL9/RIPOR2/SLAMF8/STAP1/CCL19/XCL2/NCKAP1L/LYN/ITGB2/VAV1/CCL13/CD200R1/CD74/CCL4/CXCL13/CCL17/CCL23/MCOLN2/CCL18/PTGER4/AIF1/CXCL10/CXCL11/PLA2G7/SIRPA/CXCL1/FPR2/CX3CL1/IL6R/LGMN/PTK2B/CCL25/CMKLR1/CCL2/CCL22/ADGRE2/CCL24/ANXA1/CD300A/PIK3CG/SYK/CCR1/SAA1/FCER1G/CXCL6/IL6/CCL21/CXCL3/CCL20/IL23A/CXCL2/CCL8/PECAM1/S100A8/S100A9/CXCL5/LBP/C5AR2/VAV3/CCL1/EDN…	86		hsa04621	NOD-like receptor signaling pathway	41/1260	181/8076	0.00738935	0.0354458	0.0269808	CCL5/AIM2/PSTPIP1/GBP5/GBP1/TRPV2/PLCB2/TNFAIP3/BIRC3/CARD16/CASP1/GBP4/NLRP7/IFI16/NLRP1/IFNAR2/CASP4/CARD17/CYBB/CXCL1/NLRC4/NLRP3/GBP2/IL18/CASP5/CCL2/CYBA/CARD6/CARD9/IL6/MEFV/CXCL3/CXCL2/STAT1/TNF/P2RX7/TRPM2/TLR4/NOD2/BCL2/OAS2	41
BP	GO:0071219	cellular response to molecule of bacterial origin	86/2556	212/18670	2.40817e-22	2.2007e-20	1.57477e-20	CD6/GFI1/CCL5/TNFRSF1B/TNIP3/NUGGC/IRF8/CCR5/IL12B/CXCL9/STAP1/CD180/LYN/PTPN22/LILRB2/TNFAIP3/PDCD1LG2/CARD16/LILRB1/CASP1/KLRK1/AICDA/CXCL13/NLRP7/PTAFR/CD274/CXCL10/LY96/CXCL11/HCK/CD86/SIRPA/CARD17/CXCL1/CX3CL1/MRC1/NLRP3/ICAM1/IL18/CCL2/ACOD1/TLR6/KLRC4-KLRK1/GSTP1/CSF2/CXCL6/IL6/PLSCR3/FCGR2B/PRKCA/TLR2/BMP6/CD14/CXCL3/IL10/BPI/CXCL2/IL12A/CEBPB/TLR1/HAVCR2/CXCL5/IRGM/LBP/CD80/LY86/CD68/TNF…	86		hsa05235	PD-L1 expression and PD-1 checkpoint pathway in cancer	23/1260	89/8076	0.00835243	0.0394491	0.0300282	LCK/CD247/PIK3CD/ZAP70/PDCD1/CD3D/CD3E/PRKCQ/CD3G/IFNG/CD28/CD4/BATF3/CD274/NFKBIE/BATF2/TLR2/NFATC2/LAT/EGFR/STAT1/TLR4/ALK	23
BP	GO:0097530	granulocyte migration	67/2556	141/18670	2.9055e-22	2.61495e-20	1.8712e-20	PIK3CD/CCL5/JAML/CCR7/RAC2/XCL1/CXCL9/RIPOR2/SLAMF8/CCL19/XCL2/NCKAP1L/ITGB2/VAV1/CCL13/CD74/CCL4/CXCL13/CCL17/CCL23/MCOLN2/CCL18/PTGER4/CXCL10/CXCL11/CXCL1/CX3CL1/CCL25/CMKLR1/CCL2/CCL22/ADGRE2/CCL24/ANXA1/CD300A/PIK3CG/SYK/SAA1/FCER1G/CXCL6/CCL21/CXCL3/CCL20/IL23A/CXCL2/CCL8/PECAM1/S100A8/S100A9/CXCL5/LBP/C5AR2/VAV3/CCL1/EDN1/S100A12/CCL3/ADAM8/PDE4B/EDN3/PF4V1/CCL11/CCL14/S100A7/CCL7/PRTN3/CXC…	67		hsa04024	cAMP signaling pathway	47/1260	216/8076	0.00945597	0.0437909	0.0333331	PIK3CD/RAC2/FXYD2/VAV1/TSHR/CAMK4/PDE3B/GHRL/CREB3L3/ADCY7/POMC/CACNA1D/CNGB1/VAV3/CREB3L4/HCAR1/ABCC4/CNGA1/SUCNR1/GABBR2/GLI3/EDN1/PLD1/ADRB2/PTCH1/CHRM1/NPR1/GLI1/PDE4B/HTR6/EDN3/FXYD1/ADCY1/HCAR2/CALML5/GRIA2/NPY1R/GRIA4/ATP2B2/ADCYAP1/CGA/CAMK2B/GLP1R/ATP1A4/PPP1R1B/ADRB1/CALML3	47
BP	GO:0002822	regulation of adaptive immune response based on somatic recombination of immune receptors built from immunoglobulin superfamily domains	68/2556	145/18670	3.61582e-22	3.20566e-20	2.2939e-20	JAK3/TBX21/TNFRSF1B/HLA-E/IL12RB1/PRKCQ/WAS/SASH3/LTA/CD226/TNFRSF13C/FCER2/CD40/CCR2/IL7R/XCL1/IL18R1/CR1/IL12B/HLA-F/FOXP3/CD1D/CCL19/CD28/BTK/PTPRC/CD1B/TNFAIP3/CD4/LILRB1/ADA/HLA-B/CD1C/C3/CD1E/CD274/TNFSF13B/HLA-A/IL2/IL27RA/B2M/IL6R/NLRP3/IL18/HLA-C/IL23R/ANXA1/FCER1G/GATA3/IL6/FCGR2B/IL10/IL23A/IL12A/HAVCR2/IL33/CLEC4G/CD80/TNF/P2RX7/CD1A/HLA-G/IL27/C4BPA/RSAD2/CLC/HPX/FOXJ1	68		hsa05322	Systemic lupus erythematosus	32/1260	136/8076	0.00955698	0.0437909	0.0333331	HLA-DOB/CD40LG/CD40/IFNG/HLA-DMA/HLA-DPB1/CD28/HLA-DMB/HLA-DRA/HLA-DRB1/C1QA/HLA-DOA/HLA-DQA1/HLA-DQB1/C3/C1QB/HLA-DPA1/C1R/CD86/C1QC/HLA-DRB5/C1S/C2/IL10/HLA-DQA2/CD80/TNF/C7/CTSG/H2BC21/C6/H2AC12	32
BP	GO:1990266	neutrophil migration	60/2556	118/18670	5.46977e-22	4.778e-20	3.41903e-20	PIK3CD/CCL5/JAML/CCR7/RAC2/XCL1/CXCL9/RIPOR2/SLAMF8/CCL19/XCL2/NCKAP1L/ITGB2/VAV1/CCL13/CD74/CCL4/CXCL13/CCL17/CCL23/MCOLN2/CCL18/CXCL10/CXCL11/CXCL1/CX3CL1/CCL25/CCL2/CCL22/CCL24/PIK3CG/SYK/SAA1/FCER1G/CXCL6/CCL21/CXCL3/CCL20/IL23A/CXCL2/CCL8/PECAM1/S100A8/S100A9/CXCL5/LBP/C5AR2/VAV3/CCL1/EDN1/S100A12/CCL3/ADAM8/PDE4B/EDN3/PF4V1/CCL11/CCL14/CCL7/PRTN3	60
BP	GO:0002460	adaptive immune response based on somatic recombination of immune receptors built from immunoglobulin superfamily domains	120/2556	361/18670	9.20517e-22	7.92445e-20	5.67055e-20	JAK3/PRF1/TBX21/LY9/CD27/TNFRSF1B/SLA2/IL18BP/CD19/HLA-E/IL12RB1/SLAMF6/IRF4/PRKCQ/IL18RAP/WAS/SASH3/CD8A/GZMM/LTA/INPP5D/CD226/TNFRSF13C/FCER2/SPN/CD40LG/CD40/KLHL6/MYO1G/POU2F2/CCR2/CTSC/IL7R/CR2/XCL1/IL18R1/CR1/IL12B/HLA-F/FOXP3/CD1D/CCL19/CD28/BTK/PTPRC/CD1B/TNFAIP3/CD4/EBI3/LILRB1/CD74/C1QA/AICDA/CXCL13/ADA/IGLL5/TLR8/UNC13D/HLA-B/CD1C/HLA-DQB1/C3/CD1E/CD274/C1QB/TNFSF13B/HLA-A/IL2/C1R/IGLL1…	120
BP	GO:0071222	cellular response to lipopolysaccharide	83/2556	205/18670	1.51151e-21	1.28262e-19	9.17815e-20	CD6/GFI1/CCL5/TNFRSF1B/TNIP3/NUGGC/IRF8/CCR5/IL12B/CXCL9/STAP1/CD180/LYN/PTPN22/LILRB2/TNFAIP3/PDCD1LG2/CARD16/LILRB1/CASP1/KLRK1/AICDA/CXCL13/NLRP7/PTAFR/CD274/CXCL10/LY96/CXCL11/HCK/CD86/SIRPA/CARD17/CXCL1/CX3CL1/MRC1/NLRP3/ICAM1/IL18/CCL2/ACOD1/KLRC4-KLRK1/GSTP1/CSF2/CXCL6/IL6/PLSCR3/PRKCA/TLR2/BMP6/CD14/CXCL3/IL10/BPI/CXCL2/IL12A/CEBPB/HAVCR2/CXCL5/IRGM/LBP/CD80/LY86/CD68/TNF/IRAK2/LCN2/STAR/…	83
BP	GO:0030593	neutrophil chemotaxis	55/2556	104/18670	2.49439e-21	2.08685e-19	1.4933e-19	PIK3CD/CCL5/JAML/CCR7/RAC2/XCL1/CXCL9/RIPOR2/CCL19/XCL2/NCKAP1L/ITGB2/VAV1/CCL13/CD74/CCL4/CXCL13/CCL17/CCL23/CCL18/CXCL10/CXCL11/CXCL1/CX3CL1/CCL25/CCL2/CCL22/CCL24/PIK3CG/SYK/SAA1/FCER1G/CXCL6/CCL21/CXCL3/CCL20/IL23A/CXCL2/CCL8/S100A8/S100A9/CXCL5/LBP/C5AR2/VAV3/CCL1/EDN1/S100A12/CCL3/PDE4B/EDN3/PF4V1/CCL11/CCL14/CCL7	55
BP	GO:0002708	positive regulation of lymphocyte mediated immunity	55/2556	105/18670	4.5471e-21	3.75136e-19	2.68439e-19	TBX21/HLA-E/IL12RB1/SLAMF6/IL18RAP/NCR3/SASH3/LTA/SH2D1A/CD226/CRTAM/FCER2/CD40/XCL1/IL18R1/IL12B/HLA-F/IL21/FOXP3/CD1D/CD28/BTK/PTPRC/VAV1/LAG3/CD1B/KIR2DL4/KLRK1/HLA-B/CD1C/C3/CD1E/HLA-A/IL2/SH2D1B/B2M/NLRP3/IL18/HLA-C/IL23R/KLRC4-KLRK1/FCER1G/GATA3/IL6/IL23A/IL12A/ULBP3/TNF/P2RX7/CD1A/HLA-G/RAET1L/RSAD2/ULBP2/HPX	55
BP	GO:0002705	positive regulation of leukocyte mediated immunity	63/2556	133/18670	6.31537e-21	5.13881e-19	3.67721e-19	TBX21/HLA-E/IL12RB1/SLAMF6/IL18RAP/NCR3/SASH3/LTA/SH2D1A/CD226/CRTAM/FCER2/CD40/XCL1/FGR/IL18R1/IL12B/HLA-F/IL21/FOXP3/CD1D/CD28/ITGB2/BTK/PTPRC/VAV1/LAG3/CD1B/KIR2DL4/KLRK1/HLA-B/CD1C/PTAFR/C3/CD1E/HLA-A/IL2/SH2D1B/B2M/NLRP3/IL18/HLA-C/IL23R/SYK/KLRC4-KLRK1/FCER1G/GATA3/IL6/IL23A/IL12A/ULBP3/TNF/P2RX7/ITGAM/CD1A/HLA-G/RAET1L/NOD2/ADORA2B/RSAD2/ULBP2/CRHR1/HPX	63
BP	GO:1902107	positive regulation of leukocyte differentiation	66/2556	144/18670	7.04657e-21	5.6563e-19	4.04752e-19	CD27/ZAP70/IL12RB1/SASH3/RUNX3/HCLS1/INPP5D/VSIR/TESPA1/IL7R/IFNG/IL2RA/SOCS1/TOX/IL12B/FOXP3/CCL19/NCKAP1L/BTK/PTPRC/EVI2B/LILRB2/CD4/CD74/IL15/ADA/IL2/IL34/IL7/LILRB4/BTN2A2/CD83/CD86/VNN1/LGALS9/PIK3R6/CD101/NLRP3/IL18/IL23R/TYROBP/ANXA1/SYK/CCR1/GATA3/PPARGC1B/FLT3LG/PRKCA/IL23A/IL12A/MYB/CD80/TNF/FES/TESC/TGFBR2/LIF/TNFSF9/GLI3/HLA-G/POU4F1/ADAM8/IL1RL2/DCSTAMP/IL20/TNFSF11	66
BP	GO:0071621	granulocyte chemotaxis	60/2556	123/18670	8.28659e-21	6.56298e-19	4.69631e-19	PIK3CD/CCL5/JAML/CCR7/RAC2/XCL1/CXCL9/RIPOR2/CCL19/XCL2/NCKAP1L/ITGB2/VAV1/CCL13/CD74/CCL4/CXCL13/CCL17/CCL23/CCL18/CXCL10/CXCL11/CXCL1/CX3CL1/CCL25/CMKLR1/CCL2/CCL22/ADGRE2/CCL24/ANXA1/PIK3CG/SYK/SAA1/FCER1G/CXCL6/CCL21/CXCL3/CCL20/IL23A/CXCL2/CCL8/S100A8/S100A9/CXCL5/LBP/C5AR2/VAV3/CCL1/EDN1/S100A12/CCL3/PDE4B/EDN3/PF4V1/CCL11/CCL14/S100A7/CCL7/CXCL17	60
BP	GO:0050707	regulation of cytokine secretion	83/2556	210/18670	9.5095e-21	7.43242e-19	5.31847e-19	TNFRSF1B/CD2/CD244/CCR7/AIM2/CRTAM/SRGN/BANK1/IFNG/FGR/SOCS1/FOXP3/CCL19/GBP1/LYN/FCN1/TLR10/PTPN22/TNFAIP3/IL1R2/CLEC4E/CARD16/LILRB1/CASP1/CD200R1/IL26/CLEC6A/TLR8/NLRP7/NLRP1/CD274/PTGER4/AIF1/TNFRSF4/BTN2A2/LILRA5/CARD17/IL27RA/LGALS9/CX3CL1/NLRP3/CLEC9A/ANXA1/GHRL/SYK/TLR6/SAA1/GATA3/FCGR2B/TLR2/CSF1R/CD14/IL10/CRLF2/TLR1/HAVCR2/IL33/SYT11/FERMT1/MBP/TNF/TNFRSF21/C5AR2/CCL1/P2RX7/TSLP/TLR4/I…	83
BP	GO:0071216	cellular response to biotic stimulus	89/2556	236/18670	1.57053e-20	1.21155e-18	8.66959e-19	CD6/GFI1/CCL5/TNFRSF1B/TNIP3/NUGGC/IRF8/CCR5/IL12B/CXCL9/STAP1/CD180/LYN/BTK/PTPN22/LILRB2/TNFAIP3/PDCD1LG2/CARD16/LILRB1/CASP1/KLRK1/AICDA/CXCL13/NLRP7/PTAFR/CD274/CXCL10/LY96/CXCL11/CLEC7A/HCK/CD86/SIRPA/CARD17/CXCL1/CX3CL1/MRC1/NLRP3/ICAM1/IL18/CCL2/ACOD1/SYK/TLR6/KLRC4-KLRK1/GSTP1/CSF2/CXCL6/IL6/PLSCR3/FCGR2B/PRKCA/TLR2/BMP6/CD14/CXCL3/IL10/BPI/CXCL2/IL12A/CEBPB/TLR1/HAVCR2/CXCL5/IRGM/LBP/CD8…	89
BP	GO:0046632	alpha-beta T cell differentiation	53/2556	101/18670	2.11933e-20	1.61395e-18	1.15491e-18	JAK3/TBX21/LY9/ZAP70/IL12RB1/SLAMF6/IRF4/PLA2G2D/ITK/SASH3/RUNX3/FUT7/GPR18/EOMES/SPN/BCL11B/IFNG/IL18R1/SOCS1/IL12B/FOXP3/CCL19/NCKAP1L/GPR183/ZNF683/TCF7/IRF1/ADA/PTGER4/IL2/CD83/CD86/RELB/LGALS9/NLRP3/PRDM1/IL18/IL23R/ANXA1/TNFSF8/SYK/GATA3/IL6/IL23A/MYB/CD80/TGFBR2/GLI3/SATB1/IL27/BCL2/RSAD2/RORC	53
BP	GO:1903706	regulation of hemopoiesis	141/2556	475/18670	3.58799e-20	2.69781e-18	1.93049e-18	JAK3/TBX21/CD27/ZAP70/IL12RB1/IRF4/PRKCQ/PRKCB/FCRL3/SASH3/CD2/GPR171/RUNX3/GPR55/HCLS1/INPP5D/VSIR/CTLA4/IKZF3/TESPA1/CCR2/CARD11/IL7R/IFNG/IL2RA/SOCS1/TOX/CR1/IL12B/FOXP3/SLAMF8/CCL19/CD28/NCKAP1L/LYN/BTK/PTPRC/EVI2B/PSMB9/LAG3/LILRB2/CD4/ZNF683/LILRB1/CD74/LILRB3/IRF1/HLA-DOA/ETS1/IL15/GP1BA/ADA/UBASH3B/PIM1/SPI1/RASSF2/IL2/MIXL1/IL34/IL7/LILRB4/BTN2A2/CD83/CD86/FGL2/PSMB10/C1QC/VNN1/NFAM1/LGA…	141
BP	GO:0032729	positive regulation of interferon-gamma production	41/2556	65/18670	3.97179e-20	2.94905e-18	2.11027e-18	IL12RB1/SLAMF6/CD3E/SASH3/CD2/CD244/LTA/CD226/TNFRSF13C/IRF8/CCR2/IL18R1/IL12B/TXK/IL21/HLA-DPB1/PTPN22/EBI3/KLRK1/TLR8/IL12RB2/IL2/HLA-DPA1/CLEC7A/IL27RA/LGALS9/IL6R/IL18/IL23R/KLRC4-KLRK1/CD14/IL23A/IL12A/HAVCR2/TNF/TLR4/IFNL1/TLR7/PDE4B/HMHB1/IL27	41
BP	GO:0002824	positive regulation of adaptive immune response based on somatic recombination of immune receptors built from immunoglobulin superfamily domains	52/2556	100/18670	8.27284e-20	6.06675e-18	4.34123e-18	TBX21/HLA-E/IL12RB1/PRKCQ/SASH3/LTA/CD226/TNFRSF13C/FCER2/CD40/CCR2/XCL1/IL18R1/IL12B/HLA-F/FOXP3/CD1D/CCL19/CD28/BTK/PTPRC/CD1B/CD4/ADA/HLA-B/CD1C/C3/CD1E/CD274/TNFSF13B/HLA-A/IL2/IL27RA/B2M/IL6R/NLRP3/IL18/HLA-C/IL23R/ANXA1/FCER1G/GATA3/IL6/IL23A/IL12A/CD80/TNF/P2RX7/CD1A/HLA-G/RSAD2/HPX	52
BP	GO:0051250	negative regulation of lymphocyte activation	65/2556	146/18670	9.38739e-20	6.80014e-18	4.86602e-18	JAK3/TBX21/SLA2/PLA2G2D/TIGIT/RUNX3/TNFRSF13B/INPP5D/VSIR/IDO1/CTLA4/SPN/LAX1/BANK1/XCL1/IL2RA/SOCS1/HLA-F/RIPOR2/FOXP3/LYN/BTK/PTPN22/LAG3/LILRB2/TNFAIP3/PDCD1LG2/LILRB1/CD74/TNFAIP8L2/IRF1/LST1/SAMSN1/CD274/IL2/BTN2A2/CD86/FGL2/LGALS9/PAG1/MNDA/TYROBP/ANXA1/CD300A/SFRP1/PRNP/FCGR2B/IL10/CEBPB/DTX1/HAVCR2/CLEC4G/CD80/TNFRSF21/GAL/PGLYRP4/GLI3/HLA-G/VSIG4/IFNL1/PGLYRP3/SOX11/PGLYRP2/VTCN1/FOXJ1	65
BP	GO:0002285	lymphocyte activation involved in immune response	74/2556	181/18670	1.19383e-19	8.54383e-18	6.11376e-18	JAK3/TBX21/LY9/CD19/IL12RB1/SLAMF6/IRF4/CORO1A/CD244/PLCG2/EOMES/SPN/CD40LG/CD40/MFNG/IFNG/IL18R1/IL12B/HLA-F/FOXP3/CCL19/CLEC4D/CD28/CD180/PTPRC/HLA-DMB/GPR183/CLEC4E/ZNF683/LILRB1/AICDA/APBB1IP/LCP1/ADA/UNC13D/CD1C/PTGER4/IL2/ITGAL/CD86/FGL2/PLCL2/RELB/IL27RA/LGALS9/ITM2A/PTK2B/NLRP3/ICAM1/CCR6/IL18/IL23R/DOCK11/ANXA1/FCER1G/GATA3/IL6/FCGR2B/IL10/IL23A/HAVCR2/MYB/CD80/KLRF2/PGLYRP4/CDH17/TLR4/T…	74
BP	GO:0045089	positive regulation of innate immune response	120/2556	381/18670	1.34608e-19	9.51869e-18	6.81136e-18	GFI1/CCL5/ICAM3/HLA-E/SLAMF6/IRF4/PYHIN1/IL18RAP/FCRL3/NCR3/PLCG2/AIM2/SH2D1A/TNIP3/CD226/CRTAM/CLEC4C/GBP5/CARD11/NLRC5/CLEC10A/ICAM2/IL12B/HLA-F/TXK/IL21/CD1D/CLEC4D/LYN/FCN1/ITGB2/BTK/FYN/CTSS/TLR10/VAV1/PSMB9/PTPN22/LAG3/TNFAIP3/BIRC3/ZBP1/CLEC4E/KIR2DL4/KLRK1/CLEC6A/IRF1/CD300LF/TLR8/IFI16/CLEC4A/PIK3AP1/LY96/CLEC7A/HCK/SH2D1B/LILRA4/PSMB10/RELB/FPR2/NLRC4/LGMN/RFTN1/MARCO/MNDA/CD209/ESR1/CY…	120
BP	GO:0002228	natural killer cell mediated immunity	40/2556	64/18670	1.85712e-19	1.28271e-17	9.17875e-18	GZMB/HLA-E/SLAMF6/IL18RAP/CORO1A/NCR3/CD96/SLAMF7/SH2D1A/NCR1/CD226/CRTAM/KLRD1/IL12B/HLA-F/IL21/VAV1/LAG3/KIR2DL4/LILRB1/KLRK1/SERPINB9/UNC13D/KIR3DL1/SH2D1B/LGALS9/PIK3R6/IL18/KLRC4-KLRK1/CLEC12B/IL12A/HAVCR2/ULBP3/KLRF2/HLA-G/RAET1L/KLRC2/LEP/ULBP2/SERPINB4	40
BP	GO:0048247	lymphocyte chemotaxis	40/2556	64/18670	1.85712e-19	1.28271e-17	9.17875e-18	PIK3CD/CCL5/CXCR3/TNFSF14/CCR2/XCL1/CCL19/XCL2/GPR183/CCL13/KLRK1/CCL4/CXCL13/CCL17/CCL23/CCL18/CXCL10/CXCL11/CX3CL1/PTK2B/CCL25/CCL2/CCL22/CCL24/PIK3CG/KLRC4-KLRK1/SAA1/CCL21/CCL20/CH25H/PADI2/CCL8/CYP7B1/CCL1/CCL3/ADAM8/CCL11/CCL14/S100A7/CCL7	40
BP	GO:0002821	positive regulation of adaptive immune response	53/2556	105/18670	2.12511e-19	1.45094e-17	1.03826e-17	TBX21/HLA-E/IL12RB1/PRKCQ/SASH3/LTA/CD226/TNFRSF13C/FCER2/CD40/CCR2/XCL1/IL18R1/IL12B/HLA-F/FOXP3/CD1D/CCL19/CD28/BTK/PTPRC/CD1B/CD4/ADA/HLA-B/CD1C/C3/CD1E/CD274/TNFSF13B/HLA-A/IL2/IL27RA/B2M/IL6R/NLRP3/IL18/HLA-C/IL23R/ANXA1/FCER1G/GATA3/IL6/IL23A/IL12A/CD80/TNF/P2RX7/CD1A/HLA-G/IL6ST/RSAD2/HPX	53
BP	GO:1904894	positive regulation of STAT cascade	49/2556	92/18670	2.50416e-19	1.69031e-17	1.20955e-17	CCL5/HCLS1/IL10RA/CD40/IL7R/IFNG/SOCS1/IL12B/IL21/LYN/FYN/IL26/IL15/IL2/AKR1B1/IL6R/PTK2B/GH1/IL18/IL23R/CD300A/CSF2/IL6/CSF1R/IL10/IL23A/CRLF2/IL12A/ERBB4/PECAM1/SOCS3/TNF/CYP1B1/LIF/IGF1/TSLP/TNFSF18/PRLR/IFNL1/IL6ST/IL31RA/OSM/KIT/IL24/LEP/FGFR3/PTK6/IL20/HPX	49
BP	GO:0001912	positive regulation of leukocyte mediated cytotoxicity	37/2556	56/18670	2.58978e-19	1.72846e-17	1.23685e-17	HLA-E/IL12RB1/SLAMF6/IL18RAP/NCR3/SH2D1A/CD226/CRTAM/XCL1/IL12B/HLA-F/IL21/STAP1/CD1D/PTPRC/VAV1/LAG3/CD1B/KLRK1/HLA-B/CD1C/CD1E/HLA-A/B2M/HLA-C/IL23R/TYROBP/KLRC4-KLRK1/IL23A/IL12A/ULBP3/P2RX7/ITGAM/CD1A/HLA-G/RAET1L/ULBP2	37
BP	GO:0050729	positive regulation of inflammatory response	66/2556	153/18670	3.82891e-19	2.52708e-17	1.80832e-17	CD6/HLA-E/CCR7/LTA/IDO1/GBP5/CCR2/CTSC/IL12B/IL21/STAP1/CD28/GPSM3/BTK/TLR10/ETS1/IL15/C3/CCL18/PTGER4/IL2/CLEC7A/PLA2G7/LILRA5/CX3CL1/IL18/CCL24/PIK3CG/TLR6/FCER1G/TGM2/IL6/CREB3L3/TLR2/EGFR/IL23A/CEBPB/IL33/S100A8/S100A9/LBP/TNF/CCL1/FFAR3/GPRC5B/SUCNR1/PLA2G2A/S100A12/TSLP/TLR4/PTGS2/CCL3/TLR7/IL6ST/ADAM8/OSM/NOD2/CNR1/TAFA3/CCL14/C2CD4B/ADORA2B/LPL/TNFSF11/FABP4/AGTR1	66
BP	GO:0002429	immune response-activating cell surface receptor signaling pathway	138/2556	473/18670	4.90012e-19	3.19854e-17	2.2888e-17	LCK/CD79B/CD247/PIK3CD/ICAM3/CD38/SLA2/ZAP70/CD19/CD3D/UBASH3A/CD3E/PRKCQ/PRKCB/CD79A/BLK/WAS/ITK/FCRL3/NCR3/CD3G/CCR7/GRAP2/PLCG2/MS4A1/PAX5/INPP5D/TRAT1/CD226/CTLA4/THEMIS2/TESPA1/CLEC4C/KLHL6/LAX1/MYO1G/CARD11/THEMIS/CR2/FGR/CLEC10A/ICAM2/LPXN/LCP2/CR1/TXK/FOXP3/STAP1/CLEC4D/GBP1/HLA-DPB1/CD28/NCKAP1L/LYN/FCN1/BTK/FYN/PTPRC/VAV1/PSMB9/PTPN22/HLA-DRA/CD4/CLEC4E/FYB1/HLA-DRB1/KLRK1/CLEC6A/ADA/IG…	138
BP	GO:0001818	negative regulation of cytokine production	100/2556	296/18670	6.67427e-19	4.30926e-17	3.0836e-17	JAK3/TBX21/SLAMF1/CD96/TIGIT/INPP5D/VSIR/IDO1/GPR18/NLRC5/SRGN/BANK1/IFNG/XCL1/NLRC3/ABCD2/IL12B/HLA-F/FOXP3/GBP1/NCKAP1L/BTK/PTPRC/PTPN22/LAG3/TNFAIP3/PDCD1LG2/IL1R2/CARD16/LILRB1/CD200R1/TLR8/NLRP7/CLEC4A/CD274/PTGER4/TNFRSF4/BTN2A2/CD83/LILRA4/SIRPA/LILRA5/NMI/CARD17/RELB/IL27RA/LGALS9/CX3CL1/NLRP3/IL23R/CMKLR1/TYROBP/ANXA1/ACOD1/GHRL/CD33/TLR6/GSTP1/CD84/PRNP/GATA3/IL6/FCGR2B/MEFV/IL10/ADCY7/…	100
BP	GO:0045621	positive regulation of lymphocyte differentiation	49/2556	94/18670	8.33308e-19	5.32242e-17	3.8086e-17	CD27/ZAP70/IL12RB1/SASH3/RUNX3/INPP5D/VSIR/TESPA1/IL7R/IFNG/IL2RA/SOCS1/TOX/IL12B/FOXP3/CCL19/NCKAP1L/BTK/PTPRC/LILRB2/CD74/IL15/ADA/IL2/IL7/LILRB4/BTN2A2/CD83/CD86/VNN1/LGALS9/PIK3R6/NLRP3/IL18/IL23R/ANXA1/SYK/GATA3/FLT3LG/IL23A/IL12A/MYB/CD80/TGFBR2/TNFSF9/GLI3/HLA-G/ADAM8/IL1RL2	49
BP	GO:0002685	regulation of leukocyte migration	76/2556	196/18670	1.52435e-18	9.6326e-17	6.89286e-17	CCL5/CXCR3/CCR7/GPR18/RAC2/TNFSF14/SPN/CCR2/XCL1/RIPOR2/SLAMF8/STAP1/CCL19/XCL2/GPSM3/NCKAP1L/LYN/STK10/CD200R1/CD74/KLRK1/CCL4/CXCL13/ADA/PTAFR/PTGER4/AIF1/CXCL10/PLA2G7/DOCK8/MSN/IL27RA/FPR2/LGALS9/IL6R/LGMN/PTK2B/CCL25/ICAM1/CCR6/CMKLR1/CCL2/CCL24/ANXA1/CD300A/ADTRP/KLRC4-KLRK1/CCR1/IL6/CCL21/CCL20/SELP/IL23A/PADI2/CCL8/IL12A/IL33/LBP/TNF/C5AR2/CCL1/EDN1/ITGA4/TNFSF18/CCL3/ADAM8/EDN3/VEGFD/P2R…	76
BP	GO:0002791	regulation of peptide secretion	142/2556	500/18670	2.06712e-18	1.2925e-16	9.24881e-17	CCL5/TNFRSF1B/CD38/HLA-E/BLK/CD2/CD244/CCR7/AIM2/CRTAM/CD40LG/CD40/SRGN/BANK1/IFNG/FGR/SOCS1/FOXP3/CCL19/GBP1/LYN/FCN1/TLR10/PTPN22/TNFAIP3/IL1R2/CLEC4E/CARD16/LILRB1/CASP1/CD200R1/CD74/IL26/CLEC6A/TLR8/NLRP7/NLRP1/CD274/PTGER4/AIF1/IL2/TNFRSF4/BTN2A2/LILRA5/CARD17/IL27RA/LGALS9/CX3CL1/ACHE/NLRP3/CLEC9A/ANXA1/GHRL/ADTRP/SYK/SFRP1/CD33/TLR6/SAA1/GATA3/IL6/KCNN4/FCGR2B/PRKCA/TLR2/CSF1R/BMP6/CD14/CA…	142
BP	GO:0046427	positive regulation of JAK-STAT cascade	47/2556	89/18670	2.13762e-18	1.32265e-16	9.46457e-17	CCL5/HCLS1/IL10RA/CD40/IFNG/SOCS1/IL12B/IL21/LYN/FYN/IL26/IL15/IL2/AKR1B1/IL6R/PTK2B/GH1/IL18/IL23R/CD300A/CSF2/IL6/CSF1R/IL10/IL23A/IL12A/ERBB4/PECAM1/SOCS3/TNF/CYP1B1/LIF/IGF1/TSLP/TNFSF18/PRLR/IFNL1/IL6ST/IL31RA/OSM/KIT/IL24/LEP/FGFR3/PTK6/IL20/HPX	47
BP	GO:1903708	positive regulation of hemopoiesis	73/2556	185/18670	2.29215e-18	1.40365e-16	1.00442e-16	CD27/ZAP70/IL12RB1/SASH3/RUNX3/HCLS1/INPP5D/VSIR/TESPA1/IL7R/IFNG/IL2RA/SOCS1/TOX/IL12B/FOXP3/CCL19/NCKAP1L/BTK/PTPRC/EVI2B/LILRB2/CD4/CD74/ETS1/IL15/ADA/IL2/IL34/IL7/LILRB4/BTN2A2/CD83/CD86/VNN1/LGALS9/PIK3R6/CD101/NLRP3/RHEX/IL18/IL23R/RAB7B/TYROBP/ANXA1/FOXC1/SYK/CCR1/GATA3/PPARGC1B/FLT3LG/PRKCA/IL23A/IL12A/STAT1/MYB/CD80/TNF/FES/TESC/TGFBR2/LIF/TNFSF9/GLI3/HLA-G/POU4F1/ADAM8/THPO/IL1RL2/DCSTA…	73
BP	GO:0046634	regulation of alpha-beta T cell activation	48/2556	93/18670	3.2283e-18	1.95674e-16	1.4002e-16	JAK3/TBX21/ZAP70/HLA-E/IL12RB1/IRF4/CD3E/PRKCQ/SASH3/RUNX3/RASAL3/VSIR/CCR2/IFNG/XCL1/SOCS1/IL12B/FOXP3/CCL19/CD28/NCKAP1L/PTPRC/EBI3/ZNF683/LILRB1/IRF1/ADA/CD274/IL2/CD83/CD86/LGALS9/IL6R/NLRP3/PRDM1/IL18/IL23R/ANXA1/CD300A/SYK/GATA3/IL23A/IL12A/MYB/CD80/TGFBR2/GLI3/IL27	48
BP	GO:1903555	regulation of tumor necrosis factor superfamily cytokine production	67/2556	163/18670	4.54827e-18	2.72896e-16	1.95278e-16	SLAMF1/TNFRSF8/HLA-E/SASH3/CD2/VSIR/GPR18/SPN/CCR2/IFNG/NLRC3/IL12B/FOXP3/CCL19/PTPRC/PTPN22/TNFAIP3/LILRB1/PTAFR/CLEC4A/CD274/LY96/CLEC7A/LILRA4/CD86/SIRPA/LILRA5/CYBB/IL27RA/LGALS9/CX3CL1/CYBA/TYROBP/GHRL/SYK/CARD9/CD33/GSTP1/FCER1G/TLR2/CD14/IL10/BPI/IL23A/TLR1/HAVCR2/POMC/SYT11/LBP/C5AR2/IGF1/TLR4/IFIH1/CCL3/ADAM8/ANGPT1/ORM2/NOD2/LTF/TWIST1/LEP/LPL/CIDEA/CD36/ADIPOQ/AZU1/ORM1	67
BP	GO:0002456	T cell mediated immunity	51/2556	106/18670	1.42788e-17	8.4816e-16	6.06923e-16	PRF1/TBX21/TNFRSF1B/HLA-E/IL12RB1/IL18RAP/WAS/SASH3/CD8A/GZMM/MYO1G/CCR2/CTSC/IL7R/XCL1/IL18R1/IL12B/HLA-F/FOXP3/CD1D/PTPRC/CD1B/LILRB1/HLA-B/CD1C/CD1E/HLA-A/BTN3A2/BTN3A3/B2M/RFTN1/NLRP3/ICAM1/IL18/HLA-C/IL23R/CD70/GATA3/IL6/FCGR2B/IL23A/IL12A/CLEC4G/ULBP3/P2RX7/CD1A/HLA-G/RAET1L/RSAD2/CLC/ULBP2	51
BP	GO:0045582	positive regulation of T cell differentiation	44/2556	83/18670	2.14234e-17	1.25995e-15	9.0159e-16	CD27/ZAP70/IL12RB1/SASH3/RUNX3/VSIR/TESPA1/IL7R/IFNG/IL2RA/SOCS1/IL12B/FOXP3/CCL19/NCKAP1L/PTPRC/LILRB2/CD74/ADA/IL2/IL7/LILRB4/BTN2A2/CD83/CD86/VNN1/LGALS9/PIK3R6/NLRP3/IL18/IL23R/ANXA1/SYK/GATA3/IL23A/IL12A/MYB/CD80/TGFBR2/TNFSF9/GLI3/HLA-G/ADAM8/IL1RL2	44
BP	GO:0072503	cellular divalent inorganic cation homeostasis	138/2556	493/18670	2.43325e-17	1.41701e-15	1.01398e-15	LCK/S1PR4/CCL5/CD38/P2RY8/CD19/PRKCB/CXCR6/CORO1A/CXCR5/CXCR3/CCR7/PLCG2/CD52/GPR55/MS4A1/GPR18/CD40/CCR2/CCR5/XCL1/XCR1/CXCL9/CCL19/LYN/FYN/P2RX1/PTPRC/FASLG/P2RX5/PLCB2/CD4/GPR174/CCL13/CLIC2/SLC24A4/P2RY10/CXCL13/CCL23/CCR4/MCOLN2/UBASH3B/PTGER4/CXCL10/IL2/CXCL11/CXCR4/P2RY6/FPR2/CX3CL1/TACR1/PTK2B/CCR6/JSRP1/CMKLR1/ESR1/CCR9/CYBA/GPR65/PROK2/PTGDR/GHRL/PIK3CG/CCR1/SAA1/PRNP/TGM2/CCL21/PTGFR/R…	138
BP	GO:0050731	positive regulation of peptidyl-tyrosine phosphorylation	73/2556	192/18670	2.59599e-17	1.4971e-15	1.07129e-15	CCL5/CD3E/HCLS1/NCF1/CD40/BANK1/IFNG/IL12B/IL21/STAP1/LYN/FYN/PTPRC/CD4/SEMA4D/CD74/IL15/IL2/LILRA5/CASS4/IL6R/PTK2B/GH1/ICAM1/IL18/IL23R/ENPP2/LRRK1/GHRL/SYK/CSF2/PRNP/IL6/CSF1R/BMP6/IL23A/IL12A/ERBB3/ERBB4/PECAM1/SOCS3/CD80/TNF/TDGF1/ALKAL2/GPRC5B/TGFA/LIF/IGF1/TSLP/TNFSF18/IFNL1/IL6ST/IL31RA/SRCIN1/ANGPT1/OSM/EFNA5/RELN/KIT/CSF3/DOK7/FGF7/IL24/LEP/FGFR3/PTK6/IL20/NEURL1/FGF10/CD36/ADIPOQ/HPX	73
BP	GO:0071706	tumor necrosis factor superfamily cytokine production	67/2556	168/18670	2.97183e-17	1.69737e-15	1.2146e-15	SLAMF1/TNFRSF8/HLA-E/SASH3/CD2/VSIR/GPR18/SPN/CCR2/IFNG/NLRC3/IL12B/FOXP3/CCL19/PTPRC/PTPN22/TNFAIP3/LILRB1/PTAFR/CLEC4A/CD274/LY96/CLEC7A/LILRA4/CD86/SIRPA/LILRA5/CYBB/IL27RA/LGALS9/CX3CL1/CYBA/TYROBP/GHRL/SYK/CARD9/CD33/GSTP1/FCER1G/TLR2/CD14/IL10/BPI/IL23A/TLR1/HAVCR2/POMC/SYT11/LBP/C5AR2/IGF1/TLR4/IFIH1/CCL3/ADAM8/ANGPT1/ORM2/NOD2/LTF/TWIST1/LEP/LPL/CIDEA/CD36/ADIPOQ/AZU1/ORM1	67
BP	GO:0018108	peptidyl-tyrosine phosphorylation	111/2556	363/18670	3.63803e-17	2.05808e-15	1.47272e-15	JAK3/LCK/CCL5/ZAP70/CD3E/BLK/ITK/HCLS1/NCF1/CD40/BANK1/IFNG/FGR/SOCS1/IL12B/TXK/IL21/STAP1/LYN/SLA/ITGB2/BTK/FYN/PTPRC/CD4/SEMA4D/CD74/IL15/SAMSN1/EPHB6/MATK/IL22RA2/IL12RB2/IL2/IL7/LTK/HCK/LILRA5/CASS4/IL6R/PTK2B/GH1/ICAM1/IL18/IL23R/ENPP2/LRRK1/CD300A/GHRL/SYK/SFRP1/CSF2/PRNP/IL6/CSF1R/BMP6/EGFR/IL23A/IL12A/ERBB3/ERBB4/PECAM1/MET/IGF1R/SOCS3/EPHA2/EPHB2/CD80/TNF/EPHB1/FES/TDGF1/ALKAL2/GPRC5B/TG…	111
BP	GO:0002548	monocyte chemotaxis	38/2556	65/18670	3.8602e-17	2.16317e-15	1.54791e-15	CCL5/CCR2/XCL1/SLAMF8/CCL19/XCL2/LYN/CCL13/CCL4/CCL17/CCL23/CCL18/AIF1/CXCL10/PLA2G7/FPR2/CX3CL1/IL6R/LGMN/CCL25/CCL2/CCL22/CCL24/ANXA1/CCR1/IL6/CCL21/CCL20/CCL8/CCL1/S100A12/CCL3/CCL11/CCL14/S100A7/CCL7/TNFSF11/CXCL17	38
BP	GO:0050708	regulation of protein secretion	133/2556	472/18670	5.1904e-17	2.8814e-15	2.06186e-15	CCL5/TNFRSF1B/CD38/HLA-E/BLK/CD2/CD244/CCR7/AIM2/CRTAM/CD40LG/CD40/SRGN/BANK1/IFNG/FGR/SOCS1/FOXP3/CCL19/GBP1/LYN/FCN1/TLR10/PTPN22/TNFAIP3/IL1R2/CLEC4E/CARD16/LILRB1/CASP1/CD200R1/IL26/CLEC6A/TLR8/NLRP7/NLRP1/CD274/PTGER4/AIF1/IL2/TNFRSF4/BTN2A2/LILRA5/CARD17/IL27RA/LGALS9/CX3CL1/ACHE/NLRP3/CLEC9A/ANXA1/GHRL/ADTRP/SYK/SFRP1/CD33/TLR6/SAA1/GATA3/IL6/KCNN4/FCGR2B/PRKCA/TLR2/CSF1R/BMP6/CD14/CACNA2D…	133
BP	GO:0018212	peptidyl-tyrosine modification	111/2556	366/18670	7.06649e-17	3.88657e-15	2.78114e-15	JAK3/LCK/CCL5/ZAP70/CD3E/BLK/ITK/HCLS1/NCF1/CD40/BANK1/IFNG/FGR/SOCS1/IL12B/TXK/IL21/STAP1/LYN/SLA/ITGB2/BTK/FYN/PTPRC/CD4/SEMA4D/CD74/IL15/SAMSN1/EPHB6/MATK/IL22RA2/IL12RB2/IL2/IL7/LTK/HCK/LILRA5/CASS4/IL6R/PTK2B/GH1/ICAM1/IL18/IL23R/ENPP2/LRRK1/CD300A/GHRL/SYK/SFRP1/CSF2/PRNP/IL6/CSF1R/BMP6/EGFR/IL23A/IL12A/ERBB3/ERBB4/PECAM1/MET/IGF1R/SOCS3/EPHA2/EPHB2/CD80/TNF/EPHB1/FES/TDGF1/ALKAL2/GPRC5B/TG…	111
BP	GO:0007204	positive regulation of cytosolic calcium ion concentration	101/2556	319/18670	7.21747e-17	3.93319e-15	2.8145e-15	LCK/S1PR4/CD38/P2RY8/CD19/CXCR6/CORO1A/CXCR5/CXCR3/CCR7/PLCG2/CD52/GPR55/MS4A1/GPR18/CCR2/CCR5/XCL1/XCR1/CXCL9/CCL19/LYN/FYN/PTPRC/FASLG/P2RX5/PLCB2/CD4/GPR174/CLIC2/P2RY10/CXCL13/CCR4/MCOLN2/UBASH3B/PTGER4/CXCL10/IL2/CXCL11/CXCR4/P2RY6/FPR2/CX3CL1/TACR1/PTK2B/CCR6/JSRP1/CMKLR1/ESR1/CCR9/CYBA/GPR65/PROK2/PTGDR/GHRL/PIK3CG/CCR1/SAA1/PRNP/TGM2/CCL21/PTGFR/RASA3/CCR8/FPR3/CACNA1D/S1PR1/ANK2/FPR1/C1Q…	101
BP	GO:0042267	natural killer cell mediated cytotoxicity	36/2556	60/18670	8.04886e-17	4.34639e-15	3.11017e-15	GZMB/HLA-E/SLAMF6/IL18RAP/CORO1A/NCR3/SLAMF7/SH2D1A/NCR1/CD226/CRTAM/IL12B/HLA-F/IL21/VAV1/LAG3/KIR2DL4/LILRB1/KLRK1/SERPINB9/UNC13D/KIR3DL1/LGALS9/PIK3R6/IL18/KLRC4-KLRK1/CLEC12B/IL12A/HAVCR2/ULBP3/KLRF2/HLA-G/RAET1L/LEP/ULBP2/SERPINB4	36
BP	GO:0002715	regulation of natural killer cell mediated immunity	31/2556	46/18670	8.9886e-17	4.81012e-15	3.44201e-15	HLA-E/SLAMF6/IL18RAP/NCR3/CD96/SH2D1A/NCR1/CD226/CRTAM/IL12B/HLA-F/IL21/VAV1/LAG3/KIR2DL4/LILRB1/KLRK1/SERPINB9/SH2D1B/LGALS9/PIK3R6/KLRC4-KLRK1/CLEC12B/IL12A/HAVCR2/ULBP3/HLA-G/RAET1L/LEP/ULBP2/SERPINB4	31
BP	GO:0032680	regulation of tumor necrosis factor production	64/2556	160/18670	1.27813e-16	6.77864e-15	4.85064e-15	SLAMF1/TNFRSF8/HLA-E/SASH3/CD2/VSIR/GPR18/SPN/CCR2/IFNG/NLRC3/IL12B/FOXP3/CCL19/PTPRC/PTPN22/TNFAIP3/LILRB1/PTAFR/CLEC4A/LY96/CLEC7A/LILRA4/SIRPA/LILRA5/CYBB/IL27RA/LGALS9/CX3CL1/CYBA/TYROBP/GHRL/SYK/CARD9/CD33/GSTP1/FCER1G/TLR2/CD14/IL10/BPI/IL23A/TLR1/HAVCR2/POMC/SYT11/LBP/C5AR2/IGF1/TLR4/IFIH1/CCL3/ANGPT1/ORM2/NOD2/LTF/TWIST1/LEP/LPL/CIDEA/CD36/ADIPOQ/AZU1/ORM1	64
BP	GO:0006874	cellular calcium ion homeostasis	129/2556	458/18670	1.60968e-16	8.4615e-15	6.05486e-15	LCK/S1PR4/CCL5/CD38/P2RY8/CD19/PRKCB/CXCR6/CORO1A/CXCR5/CXCR3/CCR7/PLCG2/CD52/GPR55/MS4A1/GPR18/CD40/CCR2/CCR5/XCL1/XCR1/CXCL9/CCL19/LYN/FYN/P2RX1/PTPRC/FASLG/P2RX5/PLCB2/CD4/GPR174/CCL13/CLIC2/SLC24A4/P2RY10/CXCL13/CCL23/CCR4/MCOLN2/UBASH3B/PTGER4/CXCL10/IL2/CXCL11/CXCR4/P2RY6/FPR2/CX3CL1/TACR1/PTK2B/CCR6/JSRP1/CMKLR1/ESR1/CCR9/CYBA/GPR65/PROK2/PTGDR/GHRL/PIK3CG/CCR1/SAA1/PRNP/TGM2/CCL21/PTGFR/R…	129
BP	GO:0051480	regulation of cytosolic calcium ion concentration	108/2556	357/18670	2.26648e-16	1.18096e-14	8.45066e-15	LCK/S1PR4/CD38/P2RY8/CD19/CXCR6/CORO1A/CXCR5/CXCR3/CCR7/PLCG2/CD52/GPR55/MS4A1/GPR18/CCR2/CCR5/XCL1/XCR1/CXCL9/CCL19/LYN/FYN/P2RX1/PTPRC/FASLG/P2RX5/PLCB2/CD4/GPR174/CLIC2/P2RY10/CXCL13/CCR4/MCOLN2/UBASH3B/PTGER4/CXCL10/IL2/CXCL11/CXCR4/P2RY6/FPR2/CX3CL1/TACR1/PTK2B/CCR6/JSRP1/CMKLR1/ESR1/CCR9/CYBA/GPR65/PROK2/PTGDR/GHRL/PIK3CG/CCR1/SAA1/PRNP/TGM2/CCL21/PTGFR/RASA3/CCR8/FPR3/CACNA1D/CNGB1/S1PR1/A…	108
BP	GO:0045058	T cell selection	31/2556	47/18670	2.29444e-16	1.18513e-14	8.48049e-15	TBX21/LY9/ZAP70/IL12RB1/CD3D/SLAMF6/IRF4/CD3E/CD3G/CCR7/SPN/BCL11B/CARD11/THEMIS/IL12B/FOXP3/CD1D/CD28/DOCK2/PTPRC/CD4/CD74/IL15/IL23R/SYK/GATA3/IL6/IL23A/GLI3/FOXN1/BCL2	31
BP	GO:0055074	calcium ion homeostasis	131/2556	471/18670	2.80631e-16	1.43702e-14	1.0283e-14	LCK/S1PR4/CCL5/CD38/P2RY8/CD19/PRKCB/CXCR6/CORO1A/CXCR5/CXCR3/CCR7/PLCG2/CD52/GPR55/MS4A1/GPR18/CD40/CCR2/CCR5/XCL1/XCR1/CXCL9/CCL19/LYN/FYN/P2RX1/PTPRC/FASLG/P2RX5/PLCB2/CD4/GPR174/CCL13/CLIC2/SLC24A4/P2RY10/CXCL13/CCL23/CCR4/MCOLN2/FAM20A/UBASH3B/PTGER4/CXCL10/IL2/CXCL11/CXCR4/P2RY6/FPR2/CX3CL1/TACR1/PTK2B/CCR6/JSRP1/CMKLR1/ESR1/CCR9/CYBA/GPR65/PROK2/PTGDR/GHRL/PIK3CG/CCR1/SAA1/PRNP/TGM2/CCL21/…	131
BP	GO:0032640	tumor necrosis factor production	64/2556	163/18670	3.7765e-16	1.9173e-14	1.37197e-14	SLAMF1/TNFRSF8/HLA-E/SASH3/CD2/VSIR/GPR18/SPN/CCR2/IFNG/NLRC3/IL12B/FOXP3/CCL19/PTPRC/PTPN22/TNFAIP3/LILRB1/PTAFR/CLEC4A/LY96/CLEC7A/LILRA4/SIRPA/LILRA5/CYBB/IL27RA/LGALS9/CX3CL1/CYBA/TYROBP/GHRL/SYK/CARD9/CD33/GSTP1/FCER1G/TLR2/CD14/IL10/BPI/IL23A/TLR1/HAVCR2/POMC/SYT11/LBP/C5AR2/IGF1/TLR4/IFIH1/CCL3/ANGPT1/ORM2/NOD2/LTF/TWIST1/LEP/LPL/CIDEA/CD36/ADIPOQ/AZU1/ORM1	64
BP	GO:0070664	negative regulation of leukocyte proliferation	41/2556	78/18670	3.92534e-16	1.97598e-14	1.41396e-14	PLA2G2D/TNFRSF13B/INPP5D/VSIR/IDO1/CTLA4/SPN/XCL1/IL2RA/FOXP3/LYN/BTK/LILRB2/TNFAIP3/PDCD1LG2/LILRB1/LST1/CD274/IL2/BTN2A2/CD86/LGALS9/MNDA/TYROBP/CD300A/GSTP1/PRNP/FCGR2B/IL10/CCL8/CEBPB/HAVCR2/CLEC4G/CD80/TNFRSF21/GAL/HLA-G/VSIG4/SOX11/VTCN1/FOXJ1	41
BP	GO:0050851	antigen receptor-mediated signaling pathway	98/2556	316/18670	9.49732e-16	4.74068e-14	3.39232e-14	LCK/CD79B/CD247/PIK3CD/CD38/SLA2/ZAP70/CD19/CD3D/UBASH3A/CD3E/PRKCQ/PRKCB/CD79A/BLK/WAS/ITK/FCRL3/CD3G/CCR7/GRAP2/PLCG2/MS4A1/PAX5/INPP5D/TRAT1/CD226/CTLA4/THEMIS2/TESPA1/KLHL6/LAX1/CARD11/THEMIS/LPXN/LCP2/TXK/FOXP3/STAP1/GBP1/HLA-DPB1/CD28/NCKAP1L/LYN/BTK/FYN/PTPRC/PSMB9/PTPN22/HLA-DRA/CD4/FYB1/HLA-DRB1/ADA/IGLL5/HLA-DQA1/HLA-DQB1/BTN3A1/HLA-DPA1/LILRB4/IGLL1/BTN2A2/PSMB10/BTN3A2/PLCL2/BTN3A3/NF…	98
BP	GO:0097696	STAT cascade	64/2556	166/18670	1.07703e-15	5.33129e-14	3.81495e-14	JAK3/CCL5/STAT4/HCLS1/IL10RA/CD40/CCR2/IL7R/IFNG/SOCS1/IL12B/IL21/LYN/FYN/PTPRC/IL26/IL15/IL22RA2/IFNAR2/IL2/NMI/AKR1B1/IL6R/GH1/IL18/IL23R/CCL2/CD300A/CSF2/IL6/CSF1R/IL10/IL23A/CRLF2/IL12A/ERBB4/STAT5A/PECAM1/STAT1/SOCS3/TNF/CYP1B1/LIF/IGF1/TSLP/TNFSF18/PRLR/IFNL1/IL6ST/IL31RA/OSM/THPO/PTPRT/IFNE/KIT/IL24/RET/LEP/FGFR3/PTK6/IL20/IFNL2/IFNL3/HPX	64
BP	GO:0071674	mononuclear cell migration	44/2556	90/18670	1.11301e-15	5.46385e-14	3.90981e-14	CCL5/JAML/CCR2/XCL1/SLAMF8/CCL19/XCL2/LYN/CCL13/CCL4/CCL17/CCL23/CCL18/AIF1/CXCL10/PLA2G7/SIRPA/FPR2/CX3CL1/IL6R/LGMN/CCL25/CMKLR1/CCL2/CCL22/CCL24/ANXA1/CCR1/IL6/CCL21/CCL20/CCL8/PECAM1/TNF/CCL1/S100A12/CCL3/CCL11/CCL14/S100A7/CCL7/TNFSF11/CXCL17/BMP5	44
BP	GO:0042531	positive regulation of tyrosine phosphorylation of STAT protein	38/2556	71/18670	2.14297e-15	1.04338e-13	7.46618e-14	CCL5/HCLS1/CD40/IFNG/IL12B/IL21/LYN/FYN/IL15/IL2/IL6R/GH1/IL18/IL23R/CSF2/IL6/CSF1R/IL23A/IL12A/ERBB4/PECAM1/SOCS3/TNF/LIF/IGF1/TSLP/TNFSF18/IFNL1/IL6ST/IL31RA/OSM/KIT/IL24/LEP/FGFR3/PTK6/IL20/HPX	38
BP	GO:0042269	regulation of natural killer cell mediated cytotoxicity	29/2556	44/18670	2.20633e-15	1.0655e-13	7.62445e-14	HLA-E/SLAMF6/IL18RAP/NCR3/SH2D1A/NCR1/CD226/CRTAM/IL12B/HLA-F/IL21/VAV1/LAG3/KIR2DL4/LILRB1/KLRK1/SERPINB9/LGALS9/PIK3R6/KLRC4-KLRK1/CLEC12B/IL12A/HAVCR2/ULBP3/HLA-G/RAET1L/LEP/ULBP2/SERPINB4	29
BP	GO:0046635	positive regulation of alpha-beta T cell activation	35/2556	62/18670	3.03173e-15	1.4523e-13	1.03923e-13	ZAP70/HLA-E/IL12RB1/CD3E/PRKCQ/SASH3/RUNX3/RASAL3/CCR2/IFNG/XCL1/SOCS1/IL12B/FOXP3/CCL19/CD28/NCKAP1L/PTPRC/EBI3/ADA/CD83/CD86/LGALS9/IL6R/NLRP3/IL18/IL23R/ANXA1/SYK/IL23A/IL12A/MYB/CD80/TGFBR2/GLI3	35
BP	GO:0035710	CD4-positive, alpha-beta T cell activation	44/2556	92/18670	3.11443e-15	1.47998e-13	1.05904e-13	JAK3/TBX21/LY9/IL12RB1/SLAMF6/IRF4/PRKCQ/PLA2G2D/SASH3/RUNX3/FUT7/VSIR/SPN/IFNG/XCL1/IL18R1/SOCS1/IL12B/FOXP3/CCL19/NCKAP1L/GPR183/CD274/PTGER4/IL2/CD83/CD86/RELB/LGALS9/NLRP3/IL18/IL23R/ANXA1/GATA3/IL6/IL23A/IL12A/MYB/CD80/TGFBR2/SATB1/IL27/RSAD2/RORC	44
BP	GO:0006968	cellular defense response	32/2556	53/18670	3.25117e-15	1.5327e-13	1.09676e-13	PRF1/ITK/SH2D1A/NCR1/TRAT1/SPN/NCF1/CCR2/GNLY/CCR5/CXCL9/KLRG1/LILRB2/KIR2DL4/KIR3DL2/LSP1/LY96/PTK2B/MNDA/CCR6/NCF2/CCR9/TYROBP/FCMR/LBP/FOSL1/CD5L/CD300C/HLA-G/IL1RL2/KLRC2/ADORA2B	32
BP	GO:0006959	humoral immune response	105/2556	356/18670	3.96422e-15	1.85413e-13	1.32677e-13	CD19/HLA-E/PDCD1/POU2AF1/CCR7/LTA/SH2D1A/MS4A1/PAX5/FCER2/POU2F2/CCR2/GNLY/CR2/IFNG/CR1/CXCL9/CFP/CD28/FCN1/PTPRC/GPR183/EBI3/CCL13/LYZ/C1QA/CXCL13/IGLL5/CR1L/HLA-DQB1/C3/JCHAIN/C1QB/CXCL10/CXCL11/IL7/C1R/IGLL1/CD83/PSMB10/C1QC/RNASE6/CXCL1/C1S/SERPING1/CCR6/CCL2/SPNS2/TFEB/ACOD1/C2/GATA3/CXCL6/IL6/FCGR2B/CXCL3/BPI/PI3/CXCL2/S100A8/S100A9/COLEC11/CXCL5/DEFB1/CFI/ST6GAL1/TNF/TNFRSF21/C5AR2/CD5L/SL…	105
BP	GO:0050777	negative regulation of immune response	59/2556	150/18670	4.86336e-15	2.2569e-13	1.61499e-13	JAK3/TBX21/HLA-E/PDCD1/CD96/INPP5D/CTLA4/CCR2/NLRC5/IL7R/XCL1/IL2RA/NLRC3/CR1/IL12B/HLA-F/FOXP3/SLAMF8/LYN/PTPRC/TNFAIP3/KIR2DL4/LILRB1/SERPINB9/SAMSN1/SAMHD1/IFI16/IL2/FGL2/NMI/IL27RA/LGALS9/SERPING1/ANXA1/ACOD1/CD300A/CD84/CLEC12B/FCGR2B/IL10/HAVCR2/IL33/CLEC4G/TNF/PGLYRP4/HLA-G/VSIG4/IFNL1/ANGPT1/MMP12/C4BPA/PGLYRP3/GPR17/SERPINB4/ADCYAP1/SPINK5/FCRLB/PGLYRP2/FOXJ1	59
BP	GO:0042119	neutrophil activation	133/2556	498/18670	5.47436e-15	2.52075e-13	1.80379e-13	PLAC8/CCL5/TNFRSF1B/ARHGAP9/IL18RAP/BIN2/ADGRE5/GMFG/TBC1D10C/CD53/CLEC4C/HVCN1/SELL/CTSC/FGR/KCNAB2/CR1/COTL1/CFP/CLEC4D/LRMP/DOCK2/NCKAP1L/FCN1/ITGB2/P2RX1/PTPRC/CTSS/LILRB2/LYZ/STK10/CLEC12A/LILRB3/IL15/RHOF/UNC13D/LAIR1/DOK3/PTAFR/C3/ADA2/MAN2B1/PLEKHO2/ITGAL/FGL2/SIRPA/DNASE1L3/CYBB/VNN1/CXCL1/ARHGAP45/ITGAX/NFAM1/FPR2/B2M/ADGRG3/CHI3L1/NPC2/MNDA/IL18/CEACAM3/CYBA/TYROBP/GLIPR1/CD300A/HK3/PR…	133
BP	GO:0032945	negative regulation of mononuclear cell proliferation	38/2556	73/18670	7.14094e-15	3.23795e-13	2.317e-13	PLA2G2D/TNFRSF13B/INPP5D/VSIR/IDO1/CTLA4/SPN/XCL1/IL2RA/FOXP3/LYN/BTK/LILRB2/PDCD1LG2/LILRB1/LST1/CD274/IL2/BTN2A2/CD86/LGALS9/MNDA/TYROBP/CD300A/PRNP/FCGR2B/IL10/CEBPB/HAVCR2/CLEC4G/CD80/TNFRSF21/GAL/HLA-G/VSIG4/SOX11/VTCN1/FOXJ1	38
BP	GO:0050672	negative regulation of lymphocyte proliferation	38/2556	73/18670	7.14094e-15	3.23795e-13	2.317e-13	PLA2G2D/TNFRSF13B/INPP5D/VSIR/IDO1/CTLA4/SPN/XCL1/IL2RA/FOXP3/LYN/BTK/LILRB2/PDCD1LG2/LILRB1/LST1/CD274/IL2/BTN2A2/CD86/LGALS9/MNDA/TYROBP/CD300A/PRNP/FCGR2B/IL10/CEBPB/HAVCR2/CLEC4G/CD80/TNFRSF21/GAL/HLA-G/VSIG4/SOX11/VTCN1/FOXJ1	38
BP	GO:0019932	second-messenger-mediated signaling	121/2556	439/18670	8.12156e-15	3.6547e-13	2.61522e-13	S1PR4/SLA2/ZAP70/CD3E/CXCR6/ADGRE5/CXCR5/CXCR3/CCR7/PLCG2/TRAT1/ADGRG5/CCR2/CCR5/XCR1/CXCL9/PLEK/GBP1/BTK/PTPRC/P2RX5/CD4/CLIC2/CCL4/ADA/TSHR/CCR4/PTGER4/CXCL10/CXCL11/CXCR4/P2RY6/FPR2/ADGRG3/VCAM1/PTK2B/GNG2/CCR6/LAT2/JSRP1/CMKLR1/CCR9/ADGRE2/MCTP2/PDE3B/GPR65/SYK/CCR1/PRNP/PRKCA/PTGFR/ADCY7/CCL20/NFATC2/SELP/LAT/EGFR/CCR8/ERBB3/APOE/SELE/CGAS/MCTP1/DEFB1/RGS2/PDE9A/IRGM/MAPT/ANK2/FPR1/TNF/DMD/A…	121
BP	GO:0002709	regulation of T cell mediated immunity	37/2556	70/18670	8.5028e-15	3.79749e-13	2.7174e-13	TBX21/TNFRSF1B/HLA-E/IL12RB1/WAS/SASH3/CCR2/IL7R/XCL1/IL18R1/IL12B/HLA-F/FOXP3/CD1D/PTPRC/CD1B/LILRB1/HLA-B/CD1C/CD1E/HLA-A/B2M/NLRP3/IL18/HLA-C/IL23R/GATA3/IL6/FCGR2B/IL23A/IL12A/CLEC4G/P2RX7/CD1A/HLA-G/RSAD2/CLC	37
BP	GO:0034612	response to tumor necrosis factor	95/2556	312/18670	9.39659e-15	4.16535e-13	2.98063e-13	CD27/CCL5/TNFRSF1B/TNFRSF8/TCL1A/TNFRSF13B/AIM2/LTA/LTB/TNFRSF13C/TNFSF14/CD40LG/CD40/XCL1/TRAF1/TNFRSF17/TNFRSF9/CCL19/GBP1/XCL2/UBD/PSMB9/TNFAIP3/BIRC3/CCL13/CARD16/CASP1/CCL4/CCL17/CCL23/CCL18/TNFSF13B/CASP4/TNFRSF4/PSMB10/CX3CL1/VCAM1/PTK2B/CHI3L1/GBP2/CCL25/ICAM1/MAP3K14/CCL2/CCL22/CYBA/CD70/CCL24/ACOD1/TNFSF8/PSMB8/SYK/SFRP1/GSTP1/PSMA8/GATA3/CCL21/ZFP36L2/NPNT/CD14/CCL20/CCL8/SELE/STAT1/TN…	95
BP	GO:0007259	JAK-STAT cascade	60/2556	156/18670	9.55554e-15	4.20444e-13	3.0086e-13	JAK3/CCL5/STAT4/HCLS1/IL10RA/CD40/CCR2/IFNG/SOCS1/IL12B/IL21/LYN/FYN/PTPRC/IL26/IL15/IL22RA2/IFNAR2/IL2/NMI/AKR1B1/IL6R/GH1/IL18/IL23R/CCL2/CD300A/CSF2/IL6/CSF1R/IL10/IL23A/IL12A/ERBB4/STAT5A/PECAM1/STAT1/SOCS3/TNF/CYP1B1/LIF/IGF1/TSLP/TNFSF18/PRLR/IFNL1/IL6ST/IL31RA/OSM/IFNE/KIT/IL24/RET/LEP/FGFR3/PTK6/IL20/IFNL2/IFNL3/HPX	60
BP	GO:0030888	regulation of B cell proliferation	34/2556	61/18670	1.26761e-14	5.52807e-13	3.95576e-13	CD38/FCRL3/SASH3/TNFRSF13B/INPP5D/CTLA4/IKZF3/TNFRSF13C/CD40/CARD11/IL21/NCKAP1L/LYN/BTK/PTPRC/GPR183/CD74/ADA/TNFSF13B/IL2/IL7/TNFRSF4/MNDA/TYROBP/CD300A/MZB1/FCGR2B/IL10/NFATC2/TNFRSF21/VAV3/TLR4/BCL2/CD22	34
BP	GO:0043367	CD4-positive, alpha-beta T cell differentiation	38/2556	74/18670	1.27499e-14	5.52807e-13	3.95576e-13	JAK3/TBX21/LY9/IL12RB1/SLAMF6/IRF4/PLA2G2D/SASH3/RUNX3/FUT7/SPN/IFNG/IL18R1/SOCS1/IL12B/FOXP3/CCL19/NCKAP1L/GPR183/PTGER4/IL2/CD83/CD86/RELB/LGALS9/NLRP3/IL18/IL23R/ANXA1/GATA3/IL6/IL23A/MYB/CD80/SATB1/IL27/RSAD2/RORC	38
BP	GO:0032635	interleukin-6 production	61/2556	161/18670	1.28793e-14	5.54371e-13	3.96695e-13	SLAMF1/IL18RAP/INPP5D/BANK1/NLRC3/FOXP3/NCKAP1L/PTPN22/LILRB2/TNFAIP3/CD200R1/CD74/TLR8/PTAFR/AIF1/CLEC7A/SIRPA/LILRA5/IL27RA/LGALS9/CX3CL1/IL6R/IL18/CYBA/RAB7B/TYROBP/GHRL/SYK/CARD9/TLR6/FCER1G/IL6/TLR2/IL10/BPI/CEBPB/TLR1/HAVCR2/IL33/SYT11/INAVA/MBP/LBP/TNF/C5AR2/P2RX7/TSLP/TLR4/IFIH1/TLR7/C1QTNF3/NOD2/IL1RL2/TWIST1/ADORA2B/LEP/LPL/ADCYAP1/CD36/ORM1/FOXJ1	61
BP	GO:0042100	B cell proliferation	44/2556	95/18670	1.35546e-14	5.7924e-13	4.14491e-13	CD38/CD19/CD79A/FCRL3/SASH3/TNFRSF13B/MS4A1/INPP5D/CTLA4/IKZF3/TNFRSF13C/CD40LG/CD40/CARD11/IL7R/CR2/IL21/CD180/NCKAP1L/LYN/BTK/PTPRC/GPR183/CD74/ADA/TNFSF13B/IL2/IL7/TNFRSF4/PLCL2/MNDA/CD70/TYROBP/CD300A/MZB1/FCGR2B/IL10/NFATC2/TNFRSF21/VAV3/TLR4/BCL2/IFNE/CD22	44
BP	GO:0071356	cellular response to tumor necrosis factor	90/2556	291/18670	1.70554e-14	7.23636e-13	5.17817e-13	CD27/CCL5/TNFRSF1B/TNFRSF8/TCL1A/TNFRSF13B/AIM2/LTA/LTB/TNFRSF13C/TNFSF14/CD40LG/CD40/XCL1/TRAF1/TNFRSF17/TNFRSF9/CCL19/GBP1/XCL2/PSMB9/TNFAIP3/BIRC3/CCL13/CARD16/CASP1/CCL4/CCL17/CCL23/CCL18/TNFSF13B/CASP4/TNFRSF4/PSMB10/CX3CL1/VCAM1/PTK2B/CHI3L1/GBP2/CCL25/ICAM1/MAP3K14/CCL2/CCL22/CYBA/CD70/CCL24/ACOD1/TNFSF8/PSMB8/SYK/SFRP1/GSTP1/PSMA8/GATA3/CCL21/ZFP36L2/NPNT/CCL20/CCL8/STAT1/TNF/EDAR/KCNJ11/…	90
BP	GO:0072678	T cell migration	35/2556	65/18670	2.13872e-14	9.00994e-13	6.4473e-13	PIK3CD/CCL5/ZAP70/CXCR3/TNFSF14/SPN/MYO1G/CCR2/ITGB7/XCL1/RIPOR2/XCL2/GPR183/CD200R1/CXCL13/AIF1/CXCL10/CXCL11/DOCK8/MSN/IL27RA/ICAM1/CCR6/CCL2/PIK3CG/GPR15/CCL21/CCL20/S1PR1/ITGA4/CCL3/ADAM8/S100A7/ECM1/APOD	35
BP	GO:0050730	regulation of peptidyl-tyrosine phosphorylation	82/2556	256/18670	2.90622e-14	1.2157e-12	8.69929e-13	CCL5/CD3E/HCLS1/NCF1/CD40/BANK1/IFNG/SOCS1/IL12B/IL21/STAP1/LYN/ITGB2/FYN/PTPRC/CD4/SEMA4D/CD74/IL15/SAMSN1/IL22RA2/IL2/IL7/LILRA5/CASS4/IL6R/PTK2B/GH1/ICAM1/IL18/IL23R/ENPP2/LRRK1/CD300A/GHRL/SYK/SFRP1/CSF2/PRNP/IL6/CSF1R/BMP6/EGFR/IL23A/IL12A/ERBB3/ERBB4/PECAM1/SOCS3/CD80/TNF/TDGF1/ALKAL2/GPRC5B/TGFA/LIF/IGF1/TSLP/TNFSF18/IFNL1/IL6ST/IL31RA/SRCIN1/ANGPT1/OSM/EFNA5/RELN/KIT/CSF3/DOK7/FGF7/IL24/L…	82
BP	GO:0007260	tyrosine phosphorylation of STAT protein	41/2556	86/18670	3.12683e-14	1.29884e-12	9.29419e-13	JAK3/CCL5/HCLS1/CD40/IFNG/SOCS1/IL12B/IL21/LYN/FYN/IL15/IL22RA2/IL2/IL6R/GH1/IL18/IL23R/CSF2/IL6/CSF1R/IL23A/IL12A/ERBB4/PECAM1/SOCS3/TNF/LIF/IGF1/TSLP/TNFSF18/IFNL1/IL6ST/IL31RA/OSM/KIT/IL24/LEP/FGFR3/PTK6/IL20/HPX	41
BP	GO:0032675	regulation of interleukin-6 production	58/2556	152/18670	3.99284e-14	1.64705e-12	1.17859e-12	SLAMF1/INPP5D/BANK1/NLRC3/FOXP3/NCKAP1L/PTPN22/LILRB2/TNFAIP3/CD200R1/CD74/TLR8/PTAFR/AIF1/CLEC7A/SIRPA/LILRA5/IL27RA/LGALS9/CX3CL1/IL6R/CYBA/RAB7B/TYROBP/GHRL/SYK/CARD9/TLR6/FCER1G/IL6/TLR2/IL10/BPI/CEBPB/TLR1/HAVCR2/IL33/SYT11/INAVA/MBP/LBP/TNF/C5AR2/P2RX7/TSLP/TLR4/IFIH1/TLR7/C1QTNF3/NOD2/IL1RL2/TWIST1/ADORA2B/LPL/ADCYAP1/CD36/ORM1/FOXJ1	58
BP	GO:0042509	regulation of tyrosine phosphorylation of STAT protein	40/2556	83/18670	4.06758e-14	1.66631e-12	1.19237e-12	CCL5/HCLS1/CD40/IFNG/SOCS1/IL12B/IL21/LYN/FYN/IL15/IL22RA2/IL2/IL6R/GH1/IL18/IL23R/CSF2/IL6/CSF1R/IL23A/IL12A/ERBB4/PECAM1/SOCS3/TNF/LIF/IGF1/TSLP/TNFSF18/IFNL1/IL6ST/IL31RA/OSM/KIT/IL24/LEP/FGFR3/PTK6/IL20/HPX	40
BP	GO:0042107	cytokine metabolic process	51/2556	124/18670	4.18419e-14	1.70233e-12	1.21815e-12	TNFRSF8/IRF4/CD3E/PRKCQ/INPP5D/LTB/TNFRSF13C/SPN/CCR2/CARD11/IFNG/IL12B/IL21/FOXP3/CD28/PTPRC/LAG3/CD4/EBI3/LILRB1/CD74/IRF1/TLR8/PTAFR/CLEC7A/CD86/NMI/CYBB/IL18/TYROBP/GHRL/SYK/CARD9/TLR6/GATA3/IL6/IL10/CEBPB/TLR1/IGF2BP3/IGF2BP2/LBP/CD80/TNF/TLR4/TLR7/TNFSF15/IL27/CMA1/AZU1/FOXJ1	51
BP	GO:0002687	positive regulation of leukocyte migration	52/2556	128/18670	4.29461e-14	1.73537e-12	1.24179e-12	CCL5/CCR7/RAC2/TNFSF14/SPN/CCR2/XCL1/RIPOR2/CCL19/XCL2/GPSM3/NCKAP1L/CD74/CCL4/CXCL13/PTAFR/AIF1/CXCL10/PLA2G7/DOCK8/FPR2/LGALS9/IL6R/LGMN/PTK2B/ICAM1/CCR6/CMKLR1/CCL24/CCR1/IL6/CCL21/CCL20/SELP/IL23A/CCL8/IL12A/LBP/TNF/CCL1/EDN1/ITGA4/TNFSF18/CCL3/ADAM8/EDN3/VEGFD/P2RY12/S100A7/CCL7/F7/CXCL17	52
BP	GO:0002573	myeloid leukocyte differentiation	70/2556	204/18670	5.0534e-14	2.02819e-12	1.45133e-12	PIK3CD/IRF4/CCR7/GPR55/HCLS1/INPP5D/IFNG/IL12B/GAB3/NRROS/CCL19/UBD/LYN/EVI2B/GPR183/CD4/BATF3/LILRB1/CD74/LILRB3/IL15/IFI16/UBASH3B/SPI1/RASSF2/IL34/LILRB4/C1QC/RELB/CD101/CAMK4/IL23R/LRRK1/TYROBP/SFRP1/CCR1/FCER1G/CSF2/GATA3/BATF2/PPARGC1B/PRKCA/TLR2/CSF1R/IL23A/LBR/CEBPB/CDK6/EPHA2/TNF/FES/TESC/TGFBR2/LIF/POU4F1/TLR4/CCL3/IL31RA/MMP9/KIT/LTF/DCSTAMP/CSF3/IL20/LRRC17/PRTN3/TNFSF11/CARTPT/ADIPOQ…	70
BP	GO:1903532	positive regulation of secretion by cell	111/2556	399/18670	5.40651e-14	2.15535e-12	1.54232e-12	CD38/HLA-E/BLK/CD2/CD244/AIM2/CRTAM/IFNG/FGR/HLA-F/CCL19/FCN1/ITGB2/PTPN22/CLEC4E/CASP1/IL26/CLEC6A/TLR8/UNC13D/NLRP7/PTAFR/NLRP1/CD274/PTGER4/AIF1/IL2/TNFRSF4/LILRA5/LGALS9/ACHE/NLRP3/CLEC9A/GHRL/SYK/CD33/SAA1/FCER1G/GATA3/IL6/KCNN4/TLR2/CSF1R/BMP6/CD14/IL10/EGFR/CRLF2/TLR1/HAVCR2/IL33/CACNA1D/MYB/FERMT1/MBP/C1QTNF1/TNF/SYTL4/CCL1/GAL/P2RX7/ITGAM/EDN1/IGF1/TSLP/NMB/TLR4/RAB27B/IFIH1/CCL3/ABAT/AD…	111
BP	GO:0060333	interferon-gamma-mediated signaling pathway	42/2556	91/18670	6.26056e-14	2.47918e-12	1.77404e-12	HLA-E/IRF4/CIITA/IRF8/NLRC5/IFNG/SOCS1/HLA-F/TXK/GBP1/HLA-DPB1/HLA-DRA/HLA-DRB1/IRF1/HLA-DQA1/HLA-B/PTAFR/HLA-DQB1/HLA-A/HLA-DPA1/HCK/IFI30/TRIM22/NMI/HLA-DRB5/B2M/VCAM1/GBP2/ICAM1/HLA-C/MID1/HLA-DQB2/STAT1/HLA-DQA2/SOCS3/IRGM/FCGR1B/HLA-G/OASL/OAS2/CAMK2B/HPX	42
BP	GO:0002286	T cell activation involved in immune response	46/2556	106/18670	6.88605e-14	2.70882e-12	1.93837e-12	JAK3/TBX21/LY9/IL12RB1/SLAMF6/IRF4/EOMES/SPN/IFNG/IL18R1/IL12B/FOXP3/CCL19/CLEC4D/HLA-DMB/GPR183/CLEC4E/LILRB1/APBB1IP/LCP1/CD1C/PTGER4/IL2/ITGAL/CD86/FGL2/RELB/LGALS9/NLRP3/ICAM1/IL18/IL23R/ANXA1/FCER1G/GATA3/IL6/FCGR2B/IL23A/HAVCR2/MYB/CD80/TNFSF18/IFNL1/IL27/IFNE/RORC	46
BP	GO:0042108	positive regulation of cytokine biosynthetic process	35/2556	67/18670	7.19612e-14	2.81217e-12	2.01232e-12	TNFRSF8/IRF4/CD3E/PRKCQ/LTB/TNFRSF13C/SPN/CCR2/CARD11/IFNG/IL12B/IL21/CD28/PTPRC/CD4/EBI3/CD74/IRF1/TLR8/PTAFR/CLEC7A/CD86/CYBB/TYROBP/SYK/TLR6/IL6/TLR1/LBP/CD80/TNF/TLR4/TLR7/IL27/AZU1	35
BP	GO:0002688	regulation of leukocyte chemotaxis	48/2556	114/18670	8.02642e-14	3.0959e-12	2.21536e-12	CCL5/CCR7/GPR18/RAC2/TNFSF14/CCR2/XCL1/RIPOR2/SLAMF8/STAP1/CCL19/XCL2/GPSM3/NCKAP1L/LYN/CD74/KLRK1/CCL4/CXCL13/AIF1/CXCL10/PLA2G7/FPR2/LGALS9/IL6R/LGMN/PTK2B/CCR6/CMKLR1/CCL2/KLRC4-KLRK1/CCR1/IL6/CCL21/IL23A/PADI2/IL12A/LBP/C5AR2/CCL1/EDN1/CCL3/EDN3/VEGFD/S100A7/CCL7/F7/CXCL17	48
BP	GO:0042035	regulation of cytokine biosynthetic process	48/2556	114/18670	8.02642e-14	3.0959e-12	2.21536e-12	TNFRSF8/IRF4/CD3E/PRKCQ/INPP5D/LTB/TNFRSF13C/SPN/CCR2/CARD11/IFNG/IL12B/IL21/FOXP3/CD28/PTPRC/LAG3/CD4/EBI3/LILRB1/CD74/IRF1/TLR8/PTAFR/CLEC7A/CD86/NMI/CYBB/TYROBP/GHRL/SYK/CARD9/TLR6/GATA3/IL6/IL10/CEBPB/TLR1/IGF2BP3/IGF2BP2/LBP/CD80/TNF/TLR4/TLR7/IL27/AZU1/FOXJ1	48
BP	GO:0051047	positive regulation of secretion	116/2556	428/18670	1.04568e-13	4.00733e-12	2.86755e-12	CD38/HLA-E/BLK/CD2/CD244/AIM2/CRTAM/IFNG/FGR/HLA-F/CCL19/FCN1/ITGB2/PTPN22/CLEC4E/CASP1/IL26/CLEC6A/TLR8/UNC13D/NLRP7/PTAFR/NLRP1/CD274/PTGER4/AIF1/IL2/TNFRSF4/LILRA5/LGALS9/ACHE/NLRP3/CLEC9A/CYBA/GHRL/SYK/CD33/SAA1/FCER1G/GATA3/IL6/KCNN4/TLR2/CSF1R/BMP6/CD14/IL10/EGFR/CRLF2/TLR1/HAVCR2/IL33/S100A8/CACNA1D/MYB/FERMT1/MBP/C1QTNF1/TNF/SYTL2/SYTL4/CCL1/GAL/P2RX7/ITGAM/EDN1/IGF1/TSLP/NMB/TLR4/RAB27B/…	116
BP	GO:0032612	interleukin-1 production	48/2556	115/18670	1.19623e-13	4.55486e-12	3.25935e-12	PYHIN1/CCR7/AIM2/GBP5/IFNG/CCL19/TNFAIP3/IL1R2/CARD16/CASP1/TLR8/NLRP7/IFI16/NLRP1/CLEC7A/SIRPA/LILRA5/CARD17/LGALS9/CX3CL1/NLRC4/NLRP3/MNDA/TYROBP/ANXA1/GHRL/CD33/TLR6/GSTP1/SAA1/MEFV/IL10/HAVCR2/INAVA/P2RX7/SUCNR1/SPHK1/IGF1/TLR4/CCL3/ORM2/NOD2/CMA1/LPL/NLRP2/CD36/AZU1/ORM1	48
BP	GO:0002700	regulation of production of molecular mediator of immune response	54/2556	139/18670	1.26591e-13	4.75919e-12	3.40557e-12	JAK3/TBX21/TNFRSF1B/HLA-E/FCRL3/CD96/SASH3/CD244/CD226/CD40LG/CD40/CCR2/XCL1/IL18R1/HLA-F/FOXP3/CD28/BTK/PTPRC/KIR2DL4/LILRB1/CD74/IL2/TNFRSF4/IL27RA/B2M/NLRP3/IL18/SEMA7A/MZB1/FCER1G/GATA3/IL6/FCGR2B/IL10/IL33/CGAS/NR4A3/TNF/FFAR3/GPRC5B/HLA-G/TLR4/KLK7/ANGPT1/NOD2/KLK5/CD22/RSAD2/CLC/RBP4/SPINK5/CD36/HPX	54
BP	GO:0050715	positive regulation of cytokine secretion	54/2556	139/18670	1.26591e-13	4.75919e-12	3.40557e-12	CD2/CD244/AIM2/CRTAM/IFNG/FGR/CCL19/FCN1/PTPN22/CLEC4E/CASP1/IL26/CLEC6A/TLR8/NLRP7/NLRP1/CD274/PTGER4/AIF1/LILRA5/LGALS9/NLRP3/CLEC9A/SYK/SAA1/GATA3/TLR2/CSF1R/CD14/IL10/CRLF2/TLR1/HAVCR2/IL33/FERMT1/MBP/TNF/CCL1/P2RX7/TSLP/TLR4/IFIH1/CCL3/C1QTNF3/OSM/ORM2/NOD2/MMP12/HMHB1/TWIST1/LPL/NLRP2/ORM1/VTCN1	54
BP	GO:0042089	cytokine biosynthetic process	50/2556	123/18670	1.28066e-13	4.78286e-12	3.42251e-12	TNFRSF8/IRF4/CD3E/PRKCQ/INPP5D/LTB/TNFRSF13C/SPN/CCR2/CARD11/IFNG/IL12B/IL21/FOXP3/CD28/PTPRC/LAG3/CD4/EBI3/LILRB1/CD74/IRF1/TLR8/PTAFR/CLEC7A/CD86/NMI/CYBB/IL18/TYROBP/GHRL/SYK/CARD9/TLR6/GATA3/IL6/IL10/CEBPB/TLR1/IGF2BP3/IGF2BP2/LBP/CD80/TNF/TLR4/TLR7/IL27/CMA1/AZU1/FOXJ1	50
BP	GO:0002292	T cell differentiation involved in immune response	35/2556	68/18670	1.28831e-13	4.78286e-12	3.42251e-12	JAK3/TBX21/LY9/IL12RB1/SLAMF6/IRF4/EOMES/SPN/IFNG/IL18R1/IL12B/FOXP3/CCL19/CLEC4D/GPR183/CLEC4E/PTGER4/IL2/CD86/FGL2/RELB/LGALS9/NLRP3/IL18/IL23R/ANXA1/FCER1G/GATA3/IL6/IL23A/MYB/CD80/IFNL1/IL27/RORC	35
BP	GO:0032653	regulation of interleukin-10 production	30/2556	52/18670	1.31599e-13	4.85526e-12	3.47431e-12	JAK3/IRF4/SASH3/TIGIT/VSIR/IDO1/CD40LG/XCL1/IL12B/FOXP3/CD28/PDCD1LG2/LILRB1/CD274/CLEC7A/CD83/LILRA5/LGALS9/IL23R/TYROBP/SYK/FCER1G/FCGR2B/TLR2/IL23A/INAVA/TNFRSF21/TSLP/TLR4/NOD2	30
BP	GO:0001913	T cell mediated cytotoxicity	29/2556	49/18670	1.34668e-13	4.93783e-12	3.5334e-12	PRF1/HLA-E/IL12RB1/GZMM/CTSC/IL7R/XCL1/IL12B/HLA-F/CD1D/PTPRC/CD1B/LILRB1/HLA-B/CD1C/CD1E/HLA-A/B2M/HLA-C/IL23R/FCGR2B/IL23A/IL12A/ULBP3/P2RX7/CD1A/HLA-G/RAET1L/ULBP2	29
BP	GO:0050868	negative regulation of T cell activation	47/2556	112/18670	1.6906e-13	6.16085e-12	4.40856e-12	JAK3/TBX21/PLA2G2D/TIGIT/RUNX3/VSIR/IDO1/CTLA4/SPN/LAX1/XCL1/IL2RA/SOCS1/RIPOR2/FOXP3/PTPN22/LAG3/LILRB2/PDCD1LG2/LILRB1/CD74/TNFAIP8L2/IRF1/CD274/IL2/BTN2A2/CD86/FGL2/LGALS9/PAG1/ANXA1/CD300A/PRNP/FCGR2B/IL10/CEBPB/DTX1/HAVCR2/CLEC4G/CD80/TNFRSF21/GLI3/HLA-G/VSIG4/IFNL1/VTCN1/FOXJ1	47
BP	GO:0002283	neutrophil activation involved in immune response	127/2556	488/18670	1.7731e-13	6.4221e-12	4.5955e-12	PLAC8/TNFRSF1B/ARHGAP9/BIN2/ADGRE5/GMFG/TBC1D10C/CD53/CLEC4C/HVCN1/SELL/CTSC/FGR/KCNAB2/CR1/COTL1/CFP/CLEC4D/LRMP/DOCK2/NCKAP1L/FCN1/ITGB2/P2RX1/PTPRC/CTSS/LILRB2/LYZ/STK10/CLEC12A/LILRB3/RHOF/UNC13D/LAIR1/DOK3/PTAFR/C3/ADA2/MAN2B1/PLEKHO2/ITGAL/FGL2/SIRPA/DNASE1L3/CYBB/VNN1/CXCL1/ARHGAP45/ITGAX/NFAM1/FPR2/B2M/ADGRG3/CHI3L1/NPC2/MNDA/CEACAM3/CYBA/TYROBP/GLIPR1/CD300A/HK3/PRAM1/ALOX5/PTX3/SYK/CD33…	127
BP	GO:0030101	natural killer cell activation	40/2556	86/18670	1.79682e-13	6.46856e-12	4.62875e-12	PIK3CD/HLA-E/CORO1A/NCR3/CD2/CD244/SLAMF7/NCR1/IL21R/IL18R1/TOX/IL12B/HLA-F/ITGB2/PTPRC/PTPN22/ZNF683/KLRK1/IL15/UNC13D/IL2/IL6R/PRDM1/IL18/IL23R/TYROBP/KLRC4-KLRK1/FLT3LG/IL23A/IL12A/HAVCR2/ULBP3/KLRF2/PGLYRP4/RAET1L/IFNE/PGLYRP3/LEP/ULBP2/PGLYRP2	40
BP	GO:0002446	neutrophil mediated immunity	129/2556	499/18670	1.92645e-13	6.89343e-12	4.93278e-12	PLAC8/TNFRSF1B/ARHGAP9/BIN2/ADGRE5/GMFG/TBC1D10C/CD53/CLEC4C/HVCN1/SELL/CTSC/FGR/KCNAB2/CR1/COTL1/CFP/CLEC4D/LRMP/DOCK2/NCKAP1L/FCN1/ITGB2/P2RX1/PTPRC/CTSS/LILRB2/LYZ/STK10/CLEC12A/LILRB3/RHOF/UNC13D/LAIR1/DOK3/PTAFR/C3/ADA2/MAN2B1/PLEKHO2/ITGAL/FGL2/SIRPA/DNASE1L3/CYBB/VNN1/CXCL1/ARHGAP45/ITGAX/NFAM1/FPR2/B2M/ADGRG3/CHI3L1/NPC2/MNDA/CEACAM3/CYBA/TYROBP/GLIPR1/CD300A/HK3/PRAM1/ALOX5/PTX3/SYK/CD33…	129
BP	GO:0019722	calcium-mediated signaling	72/2556	218/18670	1.96459e-13	6.98783e-12	5.00033e-12	SLA2/ZAP70/CD3E/CXCR6/CXCR5/CXCR3/CCR7/PLCG2/TRAT1/CCR2/CCR5/XCR1/PLEK/GBP1/BTK/PTPRC/P2RX5/CD4/CLIC2/CCL4/ADA/CCR4/CXCR4/P2RY6/FPR2/VCAM1/PTK2B/CCR6/LAT2/JSRP1/CMKLR1/CCR9/MCTP2/SYK/CCR1/PRNP/PTGFR/CCL20/NFATC2/SELP/LAT/EGFR/CCR8/ERBB3/SELE/MCTP1/DEFB1/IRGM/MAPT/ANK2/TNF/DMD/ADGRB2/P2RX7/RCAN1/NMUR1/TRPM2/EDN1/SPHK1/IGF1/CCL3/KSR2/P2RY12/TMEM100/CD22/CALML5/BHLHA15/TNFSF11/AGTR1/P2RX2/AZU1/CALML3	72
BP	GO:0031295	T cell costimulation	31/2556	56/18670	2.40583e-13	8.50631e-12	6.08692e-12	LCK/BTLA/PDCD1/CD5/CD3E/CCR7/GRAP2/CTLA4/TNFRSF13C/TMIGD2/TNFSF14/CD40LG/ICOS/CARD11/CCL19/CD28/LYN/FYN/VAV1/PDCD1LG2/KLRK1/CD274/TNFSF13B/CD86/KLRC4-KLRK1/HHLA2/CCL21/PAK3/CD80/MAP3K8/DPP4	31
BP	GO:0043312	neutrophil degranulation	126/2556	485/18670	2.53067e-13	8.89477e-12	6.36489e-12	PLAC8/TNFRSF1B/ARHGAP9/BIN2/ADGRE5/GMFG/TBC1D10C/CD53/CLEC4C/HVCN1/SELL/CTSC/FGR/KCNAB2/CR1/COTL1/CFP/CLEC4D/LRMP/DOCK2/NCKAP1L/FCN1/ITGB2/P2RX1/PTPRC/CTSS/LILRB2/LYZ/STK10/CLEC12A/LILRB3/RHOF/UNC13D/LAIR1/DOK3/PTAFR/C3/ADA2/MAN2B1/PLEKHO2/ITGAL/FGL2/SIRPA/CYBB/VNN1/CXCL1/ARHGAP45/ITGAX/NFAM1/FPR2/B2M/ADGRG3/CHI3L1/NPC2/MNDA/CEACAM3/CYBA/TYROBP/GLIPR1/CD300A/HK3/PRAM1/ALOX5/PTX3/SYK/CD33/GSTP1/FC…	126
BP	GO:1903038	negative regulation of leukocyte cell-cell adhesion	51/2556	129/18670	2.69142e-13	9.40412e-12	6.72937e-12	JAK3/TBX21/PLA2G2D/TIGIT/RUNX3/VSIR/IDO1/CTLA4/SPN/LAX1/XCL1/IL2RA/SOCS1/RIPOR2/FOXP3/PTPN22/LAG3/LILRB2/PDCD1LG2/LILRB1/CD74/TNFAIP8L2/IRF1/CD274/IL2/BTN2A2/CD86/FGL2/LGALS9/PAG1/CCL25/ANXA1/CD300A/ADTRP/PRNP/CCL21/FCGR2B/IL10/CEBPB/DTX1/HAVCR2/CLEC4G/CD80/TNFRSF21/GLI3/HLA-G/VSIG4/ASS1/IFNL1/VTCN1/FOXJ1	51
BP	GO:0001914	regulation of T cell mediated cytotoxicity	23/2556	33/18670	2.89543e-13	1.00578e-11	7.19713e-12	HLA-E/IL12RB1/IL7R/XCL1/IL12B/HLA-F/CD1D/PTPRC/CD1B/LILRB1/HLA-B/CD1C/CD1E/HLA-A/B2M/HLA-C/IL23R/FCGR2B/IL23A/IL12A/P2RX7/CD1A/HLA-G	23
BP	GO:0050852	T cell receptor signaling pathway	68/2556	202/18670	3.28811e-13	1.13554e-11	8.12569e-12	LCK/CD247/PIK3CD/ZAP70/CD3D/UBASH3A/CD3E/PRKCQ/WAS/ITK/CD3G/CCR7/GRAP2/PLCG2/INPP5D/TRAT1/CD226/CTLA4/THEMIS2/TESPA1/CARD11/THEMIS/LCP2/TXK/FOXP3/GBP1/HLA-DPB1/CD28/BTK/FYN/PTPRC/PSMB9/PTPN22/HLA-DRA/CD4/FYB1/HLA-DRB1/ADA/HLA-DQA1/HLA-DQB1/BTN3A1/HLA-DPA1/LILRB4/BTN2A2/PSMB10/BTN3A2/BTN3A3/HLA-DRB5/BTN1A1/RFTN1/PAG1/CD300A/PRAM1/PSMB8/PSMA8/PRNP/GATA3/HHLA2/KCNN4/HLA-DQB2/LAT/PAK3/HLA-DQA2/TNFRSF…	68
BP	GO:1904892	regulation of STAT cascade	55/2556	146/18670	3.36881e-13	1.15669e-11	8.277e-12	JAK3/CCL5/HCLS1/IL10RA/CD40/IL7R/IFNG/SOCS1/IL12B/IL21/LYN/FYN/PTPRC/IL26/IL15/IL22RA2/IL2/AKR1B1/IL6R/PTK2B/GH1/IL18/IL23R/CD300A/CSF2/IL6/CSF1R/IL10/IL23A/CRLF2/IL12A/ERBB4/PECAM1/SOCS3/TNF/CYP1B1/LIF/IGF1/TSLP/TNFSF18/PRLR/IFNL1/IL6ST/IL31RA/OSM/PTPRT/IFNE/KIT/IL24/RET/LEP/FGFR3/PTK6/IL20/HPX	55
BP	GO:0022408	negative regulation of cell-cell adhesion	63/2556	181/18670	4.4311e-13	1.51269e-11	1.08244e-11	JAK3/TBX21/PLA2G2D/TIGIT/AKNA/RUNX3/VSIR/IDO1/CTLA4/SPN/LAX1/XCL1/IL2RA/SOCS1/RIPOR2/FOXP3/PTPN22/LAG3/LILRB2/PDCD1LG2/LILRB1/CD74/TNFAIP8L2/IRF1/UBASH3B/CD274/IL2/BTN2A2/CD86/FGL2/LGALS9/PAG1/CCL25/ANXA1/CD300A/WNT1/ADTRP/PRNP/CCL21/FCGR2B/BMP6/IL10/BMP2/CEBPB/DTX1/HAVCR2/CLEC4G/FXYD5/MBP/CD80/C1QTNF1/ZNF703/TNFRSF21/SERPINE2/GLI3/HLA-G/VSIG4/ASS1/ABAT/IFNL1/ADIPOQ/VTCN1/FOXJ1	63
BP	GO:0031294	lymphocyte costimulation	31/2556	57/18670	4.58409e-13	1.55261e-11	1.11101e-11	LCK/BTLA/PDCD1/CD5/CD3E/CCR7/GRAP2/CTLA4/TNFRSF13C/TMIGD2/TNFSF14/CD40LG/ICOS/CARD11/CCL19/CD28/LYN/FYN/VAV1/PDCD1LG2/KLRK1/CD274/TNFSF13B/CD86/KLRC4-KLRK1/HHLA2/CCL21/PAK3/CD80/MAP3K8/DPP4	31
BP	GO:1903557	positive regulation of tumor necrosis factor superfamily cytokine production	40/2556	88/18670	4.60034e-13	1.55261e-11	1.11101e-11	TNFRSF8/HLA-E/SASH3/CD2/SPN/CCR2/IFNG/IL12B/CCL19/PTPRC/PTAFR/LY96/CLEC7A/CD86/LILRA5/CYBB/LGALS9/CYBA/TYROBP/SYK/CARD9/FCER1G/TLR2/CD14/IL23A/TLR1/HAVCR2/LBP/TLR4/IFIH1/CCL3/ADAM8/ORM2/NOD2/TWIST1/LEP/LPL/CD36/AZU1/ORM1	40
BP	GO:0001916	positive regulation of T cell mediated cytotoxicity	20/2556	26/18670	5.02846e-13	1.68752e-11	1.20755e-11	HLA-E/IL12RB1/XCL1/IL12B/HLA-F/CD1D/PTPRC/CD1B/HLA-B/CD1C/CD1E/HLA-A/B2M/HLA-C/IL23R/IL23A/IL12A/P2RX7/CD1A/HLA-G	20
BP	GO:0002711	positive regulation of T cell mediated immunity	28/2556	48/18670	5.89452e-13	1.96705e-11	1.40757e-11	HLA-E/IL12RB1/SASH3/XCL1/IL18R1/IL12B/HLA-F/FOXP3/CD1D/PTPRC/CD1B/HLA-B/CD1C/CD1E/HLA-A/B2M/NLRP3/IL18/HLA-C/IL23R/GATA3/IL6/IL23A/IL12A/P2RX7/CD1A/HLA-G/RSAD2	28
BP	GO:0032660	regulation of interleukin-17 production	23/2556	34/18670	7.78706e-13	2.58409e-11	1.84911e-11	LY9/SLAMF6/PRKCQ/VSIR/IFNG/IL12B/IL21/FOXP3/NCKAP1L/IL15/IL2/IL27RA/IL18/IL23R/PRNP/IL6/IL23A/IL12A/CCL1/SPHK1/TLR4/OSM/NOD2	23
BP	GO:0070374	positive regulation of ERK1 and ERK2 cascade	70/2556	215/18670	9.22948e-13	3.04573e-11	2.17945e-11	SLAMF1/CCL5/CCR7/GPR55/SCIMP/XCL1/CCL19/XCL2/PTPRC/PTPN22/GPR183/CD4/CCL13/GLIPR2/CD74/IL26/CCL4/CCL17/CCL23/CCL18/P2RY6/FPR2/LGALS9/CX3CL1/PTK2B/CHI3L1/MARCO/CCL25/ICAM1/CCL2/CCL22/CCL24/SEMA7A/CCR1/CCL21/PRKCA/SERPINF2/NPNT/CSF1R/CCL20/EGFR/BMP2/CCL8/ERBB4/HAVCR2/APOE/TNF/C5AR2/CCL1/ALKAL2/PLA2G2A/TLR4/CCL3/NTRK1/ANGPT1/NOD2/THPO/GCNT2/KIT/PDGFRA/CCL11/CCL14/FGF2/S100A7/FGFR3/CCL7/TNFSF11/FGF10…	70
BP	GO:0032613	interleukin-10 production	30/2556	55/18670	9.85834e-13	3.22623e-11	2.30861e-11	JAK3/IRF4/SASH3/TIGIT/VSIR/IDO1/CD40LG/XCL1/IL12B/FOXP3/CD28/PDCD1LG2/LILRB1/CD274/CLEC7A/CD83/LILRA5/LGALS9/IL23R/TYROBP/SYK/FCER1G/FCGR2B/TLR2/IL23A/INAVA/TNFRSF21/TSLP/TLR4/NOD2	30
BP	GO:0042113	B cell activation	90/2556	310/18670	9.92908e-13	3.22623e-11	2.30861e-11	JAK3/CD79B/TBX21/PIK3CD/CD27/CD38/SLA2/ZAP70/CD19/PRKCB/CD79A/FCRL3/SASH3/CXCR5/TNFRSF13B/PLCG2/MS4A1/INPP5D/FCRL1/CTLA4/IKZF3/TNFRSF13C/CD40LG/CD40/LAX1/POU2F2/MFNG/CARD11/BANK1/IL7R/CR2/IL21/FOXP3/SLAMF8/CD28/CD180/NCKAP1L/LYN/BTK/PTPRC/TNFAIP3/GPR183/CD74/AICDA/ADA/IGLL5/SAMSN1/TNFSF13B/IL2/IL7/TNFRSF4/IGLL1/PLCL2/NFAM1/IL27RA/ADGRG3/VCAM1/ITM2A/PTK2B/LYL1/MNDA/CCR6/LAT2/CMTM7/CD70/DOCK11/TYRO…	90
BP	GO:0032611	interleukin-1 beta production	43/2556	101/18670	9.93939e-13	3.22623e-11	2.30861e-11	PYHIN1/CCR7/AIM2/GBP5/IFNG/CCL19/TNFAIP3/CARD16/CASP1/TLR8/NLRP7/IFI16/NLRP1/CLEC7A/SIRPA/LILRA5/CARD17/LGALS9/CX3CL1/NLRC4/NLRP3/MNDA/TYROBP/GHRL/CD33/TLR6/GSTP1/MEFV/INAVA/P2RX7/SUCNR1/SPHK1/IGF1/TLR4/CCL3/ORM2/NOD2/CMA1/LPL/NLRP2/CD36/AZU1/ORM1	43
BP	GO:0046425	regulation of JAK-STAT cascade	52/2556	137/18670	1.04749e-12	3.38157e-11	2.41977e-11	JAK3/CCL5/HCLS1/IL10RA/CD40/IFNG/SOCS1/IL12B/IL21/LYN/FYN/PTPRC/IL26/IL15/IL22RA2/IL2/AKR1B1/IL6R/PTK2B/GH1/IL18/IL23R/CD300A/CSF2/IL6/CSF1R/IL10/IL23A/IL12A/ERBB4/PECAM1/SOCS3/TNF/CYP1B1/LIF/IGF1/TSLP/TNFSF18/PRLR/IFNL1/IL6ST/IL31RA/OSM/IFNE/KIT/IL24/RET/LEP/FGFR3/PTK6/IL20/HPX	52
BP	GO:0042742	defense response to bacterium	94/2556	330/18670	1.05744e-12	3.39524e-11	2.42955e-11	PLAC8/HLA-E/LTA/IRF8/SPN/GNLY/FGR/IL12B/SLAMF8/CFP/CLEC4D/CD4/CLEC4E/LYZ/KLRK1/AICDA/GBP4/MPEG1/CXCL13/IGLL5/NLRP1/JCHAIN/IGLL1/RNASE6/IL27RA/FPR2/NLRC4/IL6R/NLRP3/GBP2/OPTN/IL23R/CYBA/TNFSF8/SYK/CARD9/TLR6/KLRC4-KLRK1/FCER1G/CXCL6/IL6/TLR2/IL10/CCL20/BPI/SELP/IL23A/IL12A/CEBPB/MPO/HAVCR2/S100A8/S100A9/SYT11/DEFB1/EPHA2/IRGM/LBP/TNF/GBP6/SLPI/P2RX7/LCN2/PLA2G2A/PGLYRP4/S100A12/TLR4/DEFB124/KLK7/P…	94
BP	GO:0009615	response to virus	93/2556	326/18670	1.26974e-12	4.05497e-11	2.90164e-11	PRF1/TBX21/CCL5/IL12RB1/AIM2/PIM2/CD40/NLRC5/IFNG/XCL1/IL2RA/FGR/IL12B/CXCL9/APOBEC3G/FOXP3/TSPAN32/CCL19/GBP1/PTPRC/APOBEC3D/TNFAIP3/BIRC3/APOBEC3C/APOBEC3H/BATF3/LILRB1/AICDA/CCL4/IRF1/IL15/TLR8/SAMHD1/UNC13D/IFI16/IFNAR2/CXCL10/CXCR4/TRIM22/FGL2/RNASE6/LGALS9/ISG20/NLRP3/NPC2/MAP3K14/IL23R/CCL22/CARD9/SLFN11/GATA3/IL6/APOBEC3A/IL23A/CCL8/IL12A/STAT1/IL33/CDK6/APOBEC3F/CGAS/MX2/RTP4/ODC1/IRGM/F…	93
BP	GO:0050920	regulation of chemotaxis	70/2556	217/18670	1.51881e-12	4.82444e-11	3.45226e-11	CCL5/CCR7/GPR18/RAC2/TNFSF14/CCR2/XCL1/RIPOR2/SLAMF8/STAP1/CCL19/XCL2/GPSM3/NCKAP1L/LYN/IL16/GPR183/SEMA4D/CD74/KLRK1/CCL4/CXCL13/CCR4/AIF1/CXCL10/CXCR4/PLA2G7/FPR2/LGALS9/IL6R/LGMN/PTK2B/CCR6/CMKLR1/CCL2/SEMA7A/KLRC4-KLRK1/GSTP1/CCR1/IL6/CCL21/IL23A/PADI2/IL12A/MET/SEMA3F/LBP/S1PR1/C5AR2/CCL1/SUCNR1/EDN1/WNT3/CCL3/SEMA3B/ROBO1/EDN3/VEGFD/P2RY12/ZSWIM5/PDGFRA/FGF2/S100A7/TUBB2B/CCL7/ROBO2/FGF10/F…	70
BP	GO:0002690	positive regulation of leukocyte chemotaxis	39/2556	87/18670	1.55243e-12	4.90503e-11	3.50992e-11	CCL5/CCR7/RAC2/TNFSF14/CCR2/XCL1/RIPOR2/CCL19/XCL2/GPSM3/NCKAP1L/CD74/CCL4/CXCL13/AIF1/CXCL10/PLA2G7/FPR2/LGALS9/IL6R/LGMN/PTK2B/CCR6/CMKLR1/CCR1/IL6/CCL21/IL23A/IL12A/LBP/CCL1/EDN1/CCL3/EDN3/VEGFD/S100A7/CCL7/F7/CXCL17	39
BP	GO:0002793	positive regulation of peptide secretion	85/2556	288/18670	1.59875e-12	5.02464e-11	3.59552e-11	CD38/HLA-E/BLK/CD2/CD244/AIM2/CRTAM/IFNG/FGR/CCL19/FCN1/PTPN22/CLEC4E/CASP1/IL26/CLEC6A/TLR8/NLRP7/NLRP1/CD274/PTGER4/AIF1/IL2/TNFRSF4/LILRA5/LGALS9/ACHE/NLRP3/CLEC9A/GHRL/SYK/CD33/SAA1/GATA3/IL6/KCNN4/TLR2/CSF1R/BMP6/CD14/IL10/EGFR/CRLF2/TLR1/HAVCR2/IL33/S100A8/FERMT1/MBP/TNF/SYTL4/CCL1/P2RX7/IGF1/TSLP/TLR4/IFIH1/CCL3/ABAT/ADAM8/SYBU/C1QTNF3/OSM/ORM2/NOD2/MMP12/VSNL1/HMHB1/GHRHR/TWIST1/TRH/HCAR2…	85
BP	GO:0046637	regulation of alpha-beta T cell differentiation	32/2556	63/18670	2.30151e-12	7.15758e-11	5.1218e-11	JAK3/TBX21/ZAP70/IL12RB1/IRF4/SASH3/RUNX3/IFNG/SOCS1/IL12B/FOXP3/CCL19/NCKAP1L/ZNF683/ADA/IL2/CD83/CD86/LGALS9/NLRP3/PRDM1/IL18/IL23R/ANXA1/SYK/GATA3/IL23A/MYB/CD80/TGFBR2/GLI3/IL27	32
BP	GO:2000401	regulation of lymphocyte migration	32/2556	63/18670	2.30151e-12	7.15758e-11	5.1218e-11	CCL5/TNFSF14/SPN/CCR2/XCL1/RIPOR2/XCL2/STK10/CD200R1/KLRK1/CCL4/CXCL13/AIF1/CXCL10/DOCK8/MSN/IL27RA/PTK2B/CCR6/CCL2/ADTRP/KLRC4-KLRK1/CCL21/CCL20/PADI2/ITGA4/CCL3/ADAM8/S100A7/CCL7/ECM1/APOD	32
BP	GO:0032620	interleukin-17 production	24/2556	38/18670	2.34808e-12	7.26437e-11	5.19822e-11	LY9/SLAMF6/PRKCQ/VSIR/IFNG/IL12B/IL21/FOXP3/NCKAP1L/IL15/IL2/IL27RA/RFTN1/IL18/IL23R/PRNP/IL6/IL23A/IL12A/CCL1/SPHK1/TLR4/OSM/NOD2	24
BP	GO:0051048	negative regulation of secretion	74/2556	238/18670	2.72478e-12	8.38612e-11	6.00091e-11	TNFRSF1B/TIFAB/CCR2/SRGN/BANK1/HLA-F/FOXP3/GBP1/PTPN22/TNFAIP3/IL1R2/CARD16/LILRB1/CD200R1/CD74/ADA/TLR8/NLRP7/PTGER4/TNFRSF4/BTN2A2/LILRA5/CARD17/IL27RA/LGALS9/CX3CL1/NLRP3/ANXA1/CD300A/GHRL/ADTRP/SFRP1/TLR6/CD84/FCGR2B/IL10/ERBB3/APOE/IL33/SYT11/TNF/KCNJ11/SYTL4/TNFRSF21/C5AR2/LIF/SPX/EDN1/NMB/ABAT/FAM3D/AVPR2/C1QTNF3/SRCIN1/ANGPT1/OSM/VSNL1/STXBP6/OPRK1/P2RY12/CNR1/CD22/HDAC9/ACVR1C/TRH/LEP/RS…	74
BP	GO:0002507	tolerance induction	19/2556	25/18670	2.84933e-12	8.72424e-11	6.24287e-11	HLA-E/PDCD1/CD3E/IDO1/ICOS/IL2RA/FOXP3/LYN/LILRB2/TNFAIP3/CCR4/CD274/LGALS9/ACOD1/HAVCR2/TGFBR2/HLA-G/CLC/FOXJ1	19
BP	GO:0032602	chemokine production	39/2556	89/18670	3.74486e-12	1.14074e-10	8.1629e-11	IFNG/CD74/MCOLN2/AIF1/IL7/CLEC7A/SIRPA/LGALS9/IL6R/IL18/SYK/GSTP1/CXCL6/IL6/MEFV/TLR2/CSF1R/IL10/HAVCR2/IL33/S100A8/S100A9/ACKR1/EPHA2/MBP/LBP/TNF/FFAR3/TSLP/TLR4/TLR7/C1QTNF3/TWIST1/ADORA2B/LPL/ADCYAP1/ADIPOQ/AZU1/APOD	39
BP	GO:0032760	positive regulation of tumor necrosis factor production	38/2556	86/18670	5.16642e-12	1.56574e-10	1.12041e-10	TNFRSF8/HLA-E/SASH3/CD2/SPN/CCR2/IFNG/IL12B/CCL19/PTPRC/PTAFR/LY96/CLEC7A/LILRA5/CYBB/LGALS9/CYBA/TYROBP/SYK/CARD9/FCER1G/TLR2/CD14/IL23A/TLR1/HAVCR2/LBP/TLR4/IFIH1/CCL3/ORM2/NOD2/TWIST1/LEP/LPL/CD36/AZU1/ORM1	38
BP	GO:0002218	activation of innate immune response	90/2556	319/18670	5.74062e-12	1.73093e-10	1.23861e-10	GFI1/ICAM3/IRF4/PYHIN1/FCRL3/PLCG2/AIM2/TNIP3/CLEC4C/CARD11/CLEC10A/ICAM2/CLEC4D/LYN/FCN1/ITGB2/BTK/FYN/CTSS/TLR10/PSMB9/PTPN22/TNFAIP3/BIRC3/CLEC4E/KLRK1/CLEC6A/IRF1/CD300LF/TLR8/IFI16/CLEC4A/PIK3AP1/LY96/CLEC7A/HCK/LILRA4/PSMB10/RELB/NLRC4/LGMN/RFTN1/MARCO/MNDA/CD209/ESR1/CYBA/RAB7B/ACOD1/CD300A/PSMB8/SYK/CARD9/TLR6/KLRC4-KLRK1/PSMA8/FCER1G/TLR2/CD14/TLR1/HAVCR2/S100A8/S100A9/CGAS/PAK3/INAVA/IR…	90
BP	GO:0070372	regulation of ERK1 and ERK2 cascade	86/2556	300/18670	6.70335e-12	2.011e-10	1.43903e-10	SLAMF1/CCL5/CCR7/GPR55/SCIMP/XCL1/CCL19/GBP1/XCL2/LYN/PTPRC/PTPN22/GPR183/CD4/CCL13/GLIPR2/CD74/IL26/CCL4/CCL17/CCL23/CCL18/BTN2A2/P2RY6/SIRPA/FPR2/LGALS9/CX3CL1/PTK2B/CHI3L1/MARCO/CCL25/ICAM1/CCL2/CCL22/CCL24/SYK/SEMA7A/GSTP1/CCR1/CCL21/PRKCA/SERPINF2/NPNT/CSF1R/CCL20/EGFR/BMP2/CCL8/ERBB4/HAVCR2/APOE/EPHA2/EPHB2/TNF/EPHB1/C5AR2/CCL1/ALKAL2/PLA2G2A/LIF/TLR4/CCL3/NTRK1/ANGPT1/NOD2/THPO/DUSP26/NDRG…	86
BP	GO:0050921	positive regulation of chemotaxis	50/2556	135/18670	8.26609e-12	2.46737e-10	1.76559e-10	CCL5/CCR7/RAC2/TNFSF14/CCR2/XCL1/RIPOR2/CCL19/XCL2/GPSM3/NCKAP1L/IL16/CD74/CCL4/CXCL13/CCR4/AIF1/CXCL10/CXCR4/PLA2G7/FPR2/LGALS9/IL6R/LGMN/PTK2B/CCR6/CMKLR1/CCR1/IL6/CCL21/IL23A/IL12A/MET/LBP/S1PR1/CCL1/SUCNR1/EDN1/CCL3/EDN3/VEGFD/P2RY12/FGF2/S100A7/TUBB2B/CCL7/FGF10/F7/CXCL17/AZU1	50
BP	GO:0042116	macrophage activation	40/2556	95/18670	9.34656e-12	2.77593e-10	1.98639e-10	CST7/CTSC/IFNG/STAP1/ITGB2/PTPRC/CD74/C1QA/TLR8/AIF1/FPR2/CX3CL1/TYROBP/SYK/TLR6/CSF2/IL6/FCGR2B/TLR2/IL10/BPI/TLR1/HAVCR2/IL33/MAPT/LBP/TNF/ITGAM/SUCNR1/SPHK1/VSIG4/TLR4/CCL3/SLC7A2/TLR7/IL31RA/LRFN5/TAFA3/PLA2G10/AZU1	40
BP	GO:0043368	positive T cell selection	22/2556	34/18670	9.58618e-12	2.83293e-10	2.02718e-10	TBX21/LY9/ZAP70/IL12RB1/CD3D/SLAMF6/IRF4/CD3E/CD3G/SPN/BCL11B/THEMIS/IL12B/FOXP3/DOCK2/PTPRC/CD74/IL23R/IL6/IL23A/FOXN1/BCL2	22
BP	GO:0070371	ERK1 and ERK2 cascade	89/2556	317/18670	1.00672e-11	2.96035e-10	2.11836e-10	SLAMF1/CCL5/CCR7/GPR55/SCIMP/XCL1/CCL19/GBP1/XCL2/LYN/PTPRC/PTPN22/GPR183/CD4/CCL13/GLIPR2/CD74/IL26/CCL4/CCL17/CCL23/CCL18/PTGER4/BTN2A2/P2RY6/SIRPA/FPR2/LGALS9/CX3CL1/PTK2B/CHI3L1/MARCO/CCL25/ICAM1/CCL2/CCL22/CCL24/SYK/SEMA7A/GSTP1/CCR1/CCL21/PRKCA/ZFP36L2/SERPINF2/NPNT/CSF1R/CCL20/EGFR/BMP2/CCL8/ERBB4/HAVCR2/APOE/EPHA2/EPHB2/TNF/EPHB1/C5AR2/CCL1/ALKAL2/PLA2G2A/LIF/IGF1/TLR4/CCL3/NTRK1/ANGPT1/N…	89
BP	GO:0032652	regulation of interleukin-1 production	42/2556	103/18670	1.01248e-11	2.96264e-10	2.11999e-10	PYHIN1/CCR7/AIM2/IFNG/CCL19/TNFAIP3/IL1R2/CARD16/CASP1/TLR8/NLRP7/IFI16/NLRP1/CLEC7A/SIRPA/LILRA5/CARD17/LGALS9/CX3CL1/NLRP3/MNDA/TYROBP/ANXA1/GHRL/CD33/GSTP1/SAA1/MEFV/IL10/HAVCR2/INAVA/P2RX7/SPHK1/IGF1/TLR4/CCL3/ORM2/NOD2/LPL/NLRP2/AZU1/ORM1	42
BP	GO:0032740	positive regulation of interleukin-17 production	15/2556	17/18670	1.11102e-11	3.23504e-10	2.31492e-10	LY9/SLAMF6/PRKCQ/IL12B/IL21/IL15/IL2/IL18/IL23R/IL6/IL23A/CCL1/SPHK1/OSM/NOD2	15
BP	GO:0032615	interleukin-12 production	29/2556	56/18670	1.32003e-11	3.82488e-10	2.737e-10	JAK3/SLAMF1/CCR7/TIGIT/LTB/IDO1/IRF8/CD40LG/CD40/IFNG/IL12B/CCL19/LILRB1/IRF1/TLR8/CLEC7A/LILRA5/LGALS9/IL23R/CMKLR1/SYK/MEFV/TLR2/IL10/IL23A/HLA-G/TLR4/LEP/CD36	29
BP	GO:0007162	negative regulation of cell adhesion	83/2556	289/18670	1.40379e-11	4.04783e-10	2.89653e-10	JAK3/TBX21/PLA2G2D/TIGIT/AKNA/RUNX3/VSIR/IDO1/CTLA4/SPN/LAX1/XCL1/IL2RA/SOCS1/LPXN/RIPOR2/FOXP3/GBP1/PTPRC/PTPN22/LAG3/LILRB2/PDCD1LG2/SEMA4D/LILRB1/CD74/TNFAIP8L2/IRF1/ADAMDEC1/UBASH3B/CD274/IL2/BTN2A2/CD86/FGL2/LGALS9/CX3CL1/PAG1/CCL25/ANXA1/PDE3B/CD300A/WNT1/ADTRP/PRNP/CCL21/FCGR2B/BMP6/IL10/BMP2/CEBPB/ERBB3/DTX1/HAVCR2/FAM107A/CLEC4G/FXYD5/MBP/CD80/C1QTNF1/ZNF703/TNFRSF21/CYP1B1/DACT2/SERPINE…	83
BP	GO:0048871	multicellular organismal homeostasis	121/2556	485/18670	1.41911e-11	4.07223e-10	2.91399e-10	PLAC8/CD38/IRF4/CORO1A/SASH3/GPR55/INPP5D/RAC2/CCR2/IL18R1/TRPV2/TNFAIP3/LYZ/IL15/TSHR/UBASH3B/JCHAIN/CDHR1/IL7/CXCR4/PLCL2/B2M/AKR1B1/ACHE/PTK2B/IL18/PIWIL4/CMKLR1/LRRK1/GHRL/FOXC1/SYK/SLC22A5/IL6/PPARGC1B/FLT3LG/PRKCA/LPIN1/CSF1R/BMP6/ADCY7/EGFR/CEBPB/WNT10B/MET/IGF1R/INAVA/ALDH1A1/FABP5/CDH3/CNGB1/S1PR1/TF/NR4A3/TNF/PM20D1/DBH/G0S2/PROM1/CIB2/P2RX7/LCN2/CYP26B1/TRPM2/KRT16/TRPM8/ADRB2/ZG16B/TL…	121
BP	GO:0070268	cornification	44/2556	112/18670	1.47315e-11	4.20697e-10	3.01041e-10	PI3/PKP1/KRT5/KRT18/TGM1/CYP26B1/KRT2/KRT72/CSTA/KRT17/KRT16/KRT6B/KRT86/KRT37/KRT81/TGM5/DSC3/KRT83/DSG3/DSC2/KRT14/KRT79/DSG1/KLK5/KRT9/KRT85/KRT6C/KRT6A/KRT7/LIPM/KRT4/PCSK6/IVL/KRT31/LIPK/KRT78/KRT77/KRT23/KLK14/SPINK5/KLK13/KRT15/SPRR1B/KRT1	44
BP	GO:0045576	mast cell activation	30/2556	60/18670	1.8756e-11	5.33066e-10	3.8145e-10	PIK3CD/CNR2/CD226/RAC2/FGR/LCP2/LYN/BTK/CD300LF/UNC13D/LGALS9/LAT2/ADGRE2/MILR1/CD300A/PIK3CG/SYK/CD84/FCER1G/LAT/CRLF2/NR4A3/FES/S100A12/TSLP/CNR1/KIT/ADORA2B/CRHR1/CPLX2	30
BP	GO:0032642	regulation of chemokine production	36/2556	82/18670	2.34719e-11	6.63919e-10	4.75085e-10	IFNG/CD74/MCOLN2/AIF1/IL7/CLEC7A/SIRPA/LGALS9/IL6R/SYK/GSTP1/CXCL6/IL6/MEFV/TLR2/CSF1R/IL10/HAVCR2/IL33/ACKR1/EPHA2/MBP/LBP/TNF/FFAR3/TSLP/TLR4/TLR7/C1QTNF3/TWIST1/ADORA2B/LPL/ADCYAP1/ADIPOQ/AZU1/APOD	36
BP	GO:0019730	antimicrobial humoral response	46/2556	122/18670	2.7384e-11	7.70905e-10	5.51642e-10	HLA-E/GNLY/CXCL9/CCL13/LYZ/CXCL13/JCHAIN/CXCL10/CXCL11/RNASE6/CXCL1/ACOD1/CXCL6/CXCL3/BPI/PI3/CXCL2/S100A8/S100A9/COLEC11/CXCL5/DEFB1/SLPI/LCN2/PLA2G2A/PGLYRP4/S100A12/KLK7/CST9/KLK5/PRSS3/PF4V1/KRT6A/LTF/ITLN1/S100A7/PGLYRP3/CTSG/H2BC21/BPIFB1/PRTN3/RNASE7/SPINK5/PGLYRP2/AZU1/BPIFB2	46
BP	GO:0050714	positive regulation of protein secretion	78/2556	268/18670	2.81946e-11	7.86844e-10	5.63048e-10	CD38/HLA-E/BLK/CD2/CD244/AIM2/CRTAM/IFNG/FGR/CCL19/FCN1/PTPN22/CLEC4E/CASP1/IL26/CLEC6A/TLR8/NLRP7/NLRP1/CD274/PTGER4/AIF1/IL2/TNFRSF4/LILRA5/LGALS9/ACHE/NLRP3/CLEC9A/GHRL/SYK/CD33/SAA1/GATA3/IL6/KCNN4/TLR2/CSF1R/BMP6/CD14/IL10/EGFR/CRLF2/TLR1/HAVCR2/IL33/FERMT1/MBP/TNF/SYTL4/CCL1/P2RX7/IGF1/TSLP/TLR4/IFIH1/CCL3/ABAT/ADAM8/SYBU/C1QTNF3/OSM/ORM2/NOD2/MMP12/VSNL1/HMHB1/TWIST1/TRH/HCAR2/BAIAP3/LPL/R…	78
BP	GO:0150076	neuroinflammatory response	34/2556	75/18670	2.82151e-11	7.86844e-10	5.63048e-10	TNFRSF1B/CST7/CTSC/IFNG/STAP1/ITGB2/PTPRC/CD200R1/C1QA/TLR8/AIF1/FPR2/CX3CL1/IL18/TYROBP/TLR6/IL6/TLR2/EGFR/IL33/MAPT/TNF/BACE2/ITGAM/SPHK1/IGF1/PTGS2/CCL3/TLR7/MMP9/TAFA3/ADCY1/MMP3/AZU1	34
BP	GO:0032655	regulation of interleukin-12 production	28/2556	54/18670	2.85757e-11	7.93175e-10	5.67578e-10	JAK3/SLAMF1/CCR7/TIGIT/LTB/IDO1/IRF8/CD40LG/CD40/IFNG/IL12B/CCL19/LILRB1/IRF1/TLR8/CLEC7A/LILRA5/LGALS9/IL23R/CMKLR1/SYK/MEFV/TLR2/IL10/IL23A/HLA-G/TLR4/CD36	28
BP	GO:0002758	innate immune response-activating signal transduction	84/2556	298/18670	3.06286e-11	8.43865e-10	6.03851e-10	GFI1/ICAM3/IRF4/FCRL3/PLCG2/TNIP3/CLEC4C/CARD11/CLEC10A/ICAM2/CLEC4D/LYN/FCN1/ITGB2/BTK/FYN/CTSS/TLR10/PSMB9/PTPN22/TNFAIP3/BIRC3/CLEC4E/KLRK1/CLEC6A/IRF1/CD300LF/TLR8/CLEC4A/PIK3AP1/LY96/CLEC7A/HCK/LILRA4/PSMB10/RELB/LGMN/RFTN1/MARCO/CD209/ESR1/CYBA/RAB7B/ACOD1/CD300A/PSMB8/SYK/CARD9/TLR6/KLRC4-KLRK1/PSMA8/FCER1G/TLR2/CD14/TLR1/HAVCR2/S100A8/S100A9/PAK3/INAVA/IRGM/RPS6KA3/LBP/IRAK2/ITGAM/PGLYRP4…	84
BP	GO:0002367	cytokine production involved in immune response	41/2556	102/18670	3.0686e-11	8.43865e-10	6.03851e-10	JAK3/TBX21/TNFRSF1B/HLA-E/IL18RAP/CD96/SASH3/CD226/CCR2/XCL1/IL18R1/IL12B/HLA-F/FOXP3/BTK/KIR2DL4/LILRB1/CD74/B2M/NLRP3/IL18/SEMA7A/FCER1G/GATA3/IL6/TLR2/IL10/IL12A/INAVA/NR4A3/TNF/FFAR3/GPRC5B/HLA-G/TLR4/ANGPT1/NOD2/KIT/RSAD2/CLC/CD36	41
BP	GO:0002287	alpha-beta T cell activation involved in immune response	30/2556	61/18670	3.20857e-11	8.66313e-10	6.19913e-10	JAK3/TBX21/LY9/IL12RB1/SLAMF6/IRF4/EOMES/SPN/IFNG/IL18R1/IL12B/FOXP3/CCL19/GPR183/PTGER4/IL2/CD86/RELB/LGALS9/NLRP3/IL18/IL23R/ANXA1/GATA3/IL6/IL23A/MYB/CD80/IL27/RORC	30
BP	GO:0002293	alpha-beta T cell differentiation involved in immune response	30/2556	61/18670	3.20857e-11	8.66313e-10	6.19913e-10	JAK3/TBX21/LY9/IL12RB1/SLAMF6/IRF4/EOMES/SPN/IFNG/IL18R1/IL12B/FOXP3/CCL19/GPR183/PTGER4/IL2/CD86/RELB/LGALS9/NLRP3/IL18/IL23R/ANXA1/GATA3/IL6/IL23A/MYB/CD80/IL27/RORC	30
BP	GO:0045123	cellular extravasation	30/2556	61/18670	3.20857e-11	8.66313e-10	6.19913e-10	PIK3CD/JAML/SPN/CCR2/ITGB7/SELL/RIPOR2/ITGB2/SELPLG/PTAFR/PTGER4/SIRPA/IL27RA/CX3CL1/VCAM1/CCL25/ICAM1/CCL2/PIK3CG/CCL21/SELP/PECAM1/SELE/TNF/ADD2/ITGA4/ADAM8/LEP/PRTN3/AZU1	30
BP	GO:2000514	regulation of CD4-positive, alpha-beta T cell activation	30/2556	61/18670	3.20857e-11	8.66313e-10	6.19913e-10	JAK3/TBX21/IL12RB1/IRF4/PRKCQ/SASH3/RUNX3/VSIR/IFNG/XCL1/SOCS1/IL12B/FOXP3/CCL19/NCKAP1L/CD274/IL2/CD83/CD86/LGALS9/NLRP3/IL18/IL23R/ANXA1/GATA3/IL23A/MYB/CD80/TGFBR2/IL27	30
BP	GO:0002717	positive regulation of natural killer cell mediated immunity	21/2556	33/18670	4.57852e-11	1.22506e-09	8.76627e-10	HLA-E/SLAMF6/IL18RAP/NCR3/SH2D1A/CD226/CRTAM/IL12B/HLA-F/IL21/VAV1/LAG3/KIR2DL4/KLRK1/SH2D1B/KLRC4-KLRK1/IL12A/ULBP3/HLA-G/RAET1L/ULBP2	21
BP	GO:0032633	interleukin-4 production	21/2556	33/18670	4.57852e-11	1.22506e-09	8.76627e-10	HLA-E/IRF4/CD3E/PRKCQ/ITK/SASH3/CD40LG/FOXP3/CD28/CLECL1/CD83/CD86/LGALS9/NLRP3/SYK/FCER1G/GATA3/CEBPB/HAVCR2/IL33/VTCN1	21
BP	GO:0051897	positive regulation of protein kinase B signaling	58/2556	176/18670	4.69935e-11	1.25175e-09	8.95726e-10	LCK/PIK3CD/CD19/CCR7/HCLS1/TRAT1/RAC2/ICOS/CCL19/CD28/FYN/VAV1/PIK3R5/IL26/PIK3AP1/CD86/CX3CL1/CHI3L1/IL18/ESR1/NRG2/PIK3CG/GATA3/CCL21/EGFR/ERBB3/ERBB4/MET/IGF1R/CD80/C1QTNF1/TNF/HPSE/TGFA/CCL3/ADAM8/FGF9/ANGPT1/OSM/THPO/F10/P2RY12/GCNT2/KIT/PDGFRA/CSF3/FGF7/FGF2/RET/LEP/AKR1C2/FAM110C/RASD2/FGFR3/GDF15/TNFSF11/FGF10/F7	58
BP	GO:0097028	dendritic cell differentiation	24/2556	42/18670	4.92196e-11	1.3052e-09	9.33969e-10	IRF4/CCR7/CCL19/UBD/LYN/LILRB2/BATF3/LILRB1/SPI1/RELB/LGALS9/CAMK4/CSF2/BATF2/FCGR2B/TMEM176B/CEBPB/TMEM176A/TGFBR2/TRPM2/HLA-G/DCSTAMP/PRTN3/DHRS2	24
BP	GO:0032623	interleukin-2 production	30/2556	62/18670	5.40461e-11	1.42682e-09	1.021e-09	TBX21/CD247/IRF4/CD3E/PRKCQ/SASH3/CCR2/CARD11/XCL1/FOXP3/GBP1/CD28/PTPRC/LAG3/TNFAIP3/CD4/CLEC7A/CD83/CD86/IL18/ANXA1/CARD9/FCER1G/PRNP/GATA3/HAVCR2/CD80/VSIG4/PDE4B/VTCN1	30
BP	GO:0071887	leukocyte apoptotic process	41/2556	104/18670	6.35016e-11	1.66903e-09	1.19432e-09	JAK3/PIK3CD/CD27/CCL5/PDCD1/PRKCQ/CD3G/CCR7/HCLS1/IDO1/CCR5/IL7R/IL2RA/CCL19/LYN/BTK/FASLG/LILRB1/CD74/ADA/CD274/PTCRA/IL2/GIMAP8/DOCK8/LGALS9/ANXA1/FCER1G/IL6/CCL21/IL10/NR4A3/TNFRSF21/P2RX7/GLI3/ADAM8/NOD2/CDKN2A/HCAR2/CLC/PIP	41
BP	GO:0001773	myeloid dendritic cell activation	19/2556	28/18670	7.34485e-11	1.92196e-09	1.37531e-09	SLAMF1/IRF4/CD2/TSPAN32/CLEC4D/UBD/DOCK2/BATF3/SPI1/RELB/CAMK4/CSF2/BATF2/FLT3LG/IL10/HAVCR2/TGFBR2/DCSTAMP/DHRS2	19
BP	GO:0032753	positive regulation of interleukin-4 production	17/2556	23/18670	8.81086e-11	2.29546e-09	1.64258e-09	HLA-E/IRF4/CD3E/PRKCQ/SASH3/CD40LG/FOXP3/CD28/CD86/LGALS9/NLRP3/SYK/FCER1G/GATA3/CEBPB/HAVCR2/IL33	17
BP	GO:1903531	negative regulation of secretion by cell	65/2556	211/18670	8.9166e-11	2.31286e-09	1.65503e-09	TNFRSF1B/CCR2/SRGN/BANK1/HLA-F/FOXP3/GBP1/PTPN22/TNFAIP3/IL1R2/CARD16/LILRB1/CD200R1/TLR8/NLRP7/PTGER4/TNFRSF4/BTN2A2/LILRA5/CARD17/IL27RA/LGALS9/CX3CL1/NLRP3/ANXA1/CD300A/GHRL/ADTRP/SFRP1/TLR6/CD84/FCGR2B/IL10/APOE/IL33/SYT11/TNF/KCNJ11/SYTL4/TNFRSF21/C5AR2/LIF/EDN1/NMB/ABAT/FAM3D/C1QTNF3/SRCIN1/ANGPT1/OSM/VSNL1/STXBP6/OPRK1/P2RY12/CNR1/CD22/HDAC9/ACVR1C/TRH/LEP/RSAD2/CRHR1/CIDEA/CARTPT/ADIPOQ	65
BP	GO:0050710	negative regulation of cytokine secretion	33/2556	74/18670	9.48923e-11	2.4507e-09	1.75366e-09	SRGN/BANK1/FOXP3/GBP1/PTPN22/TNFAIP3/IL1R2/CARD16/LILRB1/CD200R1/TLR8/NLRP7/PTGER4/TNFRSF4/BTN2A2/LILRA5/CARD17/IL27RA/CX3CL1/NLRP3/ANXA1/GHRL/TLR6/FCGR2B/IL10/SYT11/TNF/TNFRSF21/C5AR2/C1QTNF3/ANGPT1/HDAC9/CIDEA	33
BP	GO:0042088	T-helper 1 type immune response	24/2556	43/18670	9.69262e-11	2.49239e-09	1.78349e-09	JAK3/IL18BP/IL12RB1/IL18RAP/SPN/CCR2/XCL1/IL18R1/IL12B/CCL19/EBI3/RELB/IL27RA/IL6R/IL18/IL23R/ANXA1/IL23A/IL12A/HAVCR2/IL33/CD80/TLR4/IL27	24
BP	GO:0002294	CD4-positive, alpha-beta T cell differentiation involved in immune response	29/2556	60/18670	1.16921e-10	2.99359e-09	2.14215e-09	JAK3/TBX21/LY9/IL12RB1/SLAMF6/IRF4/SPN/IFNG/IL18R1/IL12B/FOXP3/CCL19/GPR183/PTGER4/IL2/CD86/RELB/LGALS9/NLRP3/IL18/IL23R/ANXA1/GATA3/IL6/IL23A/MYB/CD80/IL27/RORC	29
BP	GO:0032651	regulation of interleukin-1 beta production	37/2556	90/18670	1.28528e-10	3.27664e-09	2.34469e-09	PYHIN1/CCR7/AIM2/IFNG/CCL19/TNFAIP3/CARD16/CASP1/TLR8/NLRP7/IFI16/NLRP1/CLEC7A/SIRPA/LILRA5/CARD17/LGALS9/CX3CL1/NLRP3/MNDA/TYROBP/GHRL/CD33/GSTP1/MEFV/INAVA/P2RX7/SPHK1/IGF1/TLR4/CCL3/ORM2/NOD2/LPL/NLRP2/AZU1/ORM1	37
BP	GO:0042445	hormone metabolic process	69/2556	232/18670	1.3606e-10	3.45383e-09	2.47148e-09	GFI1/IFNG/HSD11B1/AKR1B1/ACHE/ESR1/GATA3/SCPEP1/BMP6/AANAT/BMP2/FOXA1/PNPLA4/ACE2/ALDH1A1/TNF/DHRS9/BACE2/PLB1/HSD17B2/GAL/FFAR3/CYP26B1/CYP1B1/CYP27A1/CYP11A1/ALDH1A3/STAR/KLK6/SLC44A4/DGAT2/ADH4/CYP27C1/STC2/UGT2B7/PCSK4/RDH10/AKR1C1/GHRHR/ALDH1A2/SULT1B1/PDGFRA/CMA1/CTSG/CRABP1/LEP/AKR1C2/MME/PCSK6/HPN/SERPINA6/RBP4/DIO1/ADH1B/AWAT2/CHST9/CACNA1H/AKR1B15/ADH1C/RBP1/DIO3/CHST8/CGA/LRAT/SULT1E1/…	69
BP	GO:0043370	regulation of CD4-positive, alpha-beta T cell differentiation	25/2556	47/18670	1.59951e-10	4.04303e-09	2.8931e-09	JAK3/TBX21/IL12RB1/IRF4/SASH3/RUNX3/IFNG/SOCS1/IL12B/FOXP3/CCL19/NCKAP1L/IL2/CD83/CD86/LGALS9/NLRP3/IL18/IL23R/ANXA1/GATA3/IL23A/MYB/CD80/IL27	25
BP	GO:2000106	regulation of leukocyte apoptotic process	35/2556	83/18670	1.74267e-10	4.38621e-09	3.13867e-09	JAK3/PIK3CD/CD27/CCL5/PDCD1/PRKCQ/CD3G/CCR7/HCLS1/IDO1/CCR5/IL7R/CCL19/LYN/BTK/LILRB1/CD74/ADA/CD274/PTCRA/IL2/GIMAP8/DOCK8/LGALS9/ANXA1/FCER1G/CCL21/IL10/NR4A3/P2RX7/ADAM8/NOD2/CDKN2A/HCAR2/PIP	35
BP	GO:0032663	regulation of interleukin-2 production	27/2556	54/18670	1.90832e-10	4.78287e-09	3.42251e-09	TBX21/IRF4/CD3E/PRKCQ/SASH3/CCR2/CARD11/XCL1/FOXP3/GBP1/CD28/PTPRC/LAG3/TNFAIP3/CD4/CLEC7A/CD83/CD86/ANXA1/CARD9/PRNP/GATA3/HAVCR2/CD80/VSIG4/PDE4B/VTCN1	27
BP	GO:1903556	negative regulation of tumor necrosis factor superfamily cytokine production	32/2556	72/18670	2.02853e-10	5.06281e-09	3.62283e-09	SLAMF1/VSIR/GPR18/NLRC3/FOXP3/PTPN22/TNFAIP3/LILRB1/CLEC4A/CD274/LILRA4/SIRPA/IL27RA/LGALS9/CX3CL1/GHRL/CD33/GSTP1/IL10/BPI/HAVCR2/POMC/SYT11/LBP/C5AR2/IGF1/TLR4/LTF/TWIST1/CIDEA/ADIPOQ/ORM1	32
BP	GO:0050798	activated T cell proliferation	23/2556	41/18670	2.07933e-10	5.16788e-09	3.69801e-09	IL12RB1/TMIGD2/IL2RA/IL12B/FOXP3/FYN/PDCD1LG2/BTN3A1/CD274/IL2/BTN2A2/LGALS9/IL6R/IL18/IL23R/PRNP/HHLA2/IL23A/TNFSF9/IGF1/SATB1/CLC/IGFBP2	23
BP	GO:0031348	negative regulation of defense response	70/2556	239/18670	2.13031e-10	5.27251e-09	3.77289e-09	TNFRSF1B/HLA-E/CD96/CST7/CNR2/NLRC5/IL2RA/NLRC3/ABCD2/CR1/IL12B/HLA-F/FOXP3/SLAMF8/PTPRC/TNFAIP3/IL1R2/KIR2DL4/LILRB1/CD200R1/TNFAIP8L2/SERPINB9/ETS1/ADA/SAMHD1/NLRP7/IFI16/IL22RA2/SIGLEC10/PTGER4/IL2/FGL2/SIRPA/NMI/FPR2/LGALS9/CX3CL1/NLRP3/SERPING1/ACOD1/GHRL/GSTP1/SAA1/GATA3/CLEC12B/FCGR2B/MEFV/IL10/ADCY7/HAVCR2/APOE/SOCS3/PTGIS/HLA-G/IGF1/VSIG4/FNDC4/SIGLEC11/C1QTNF3/MMP12/LRFN5/TAFA3/GPR17/SE…	70
BP	GO:0032814	regulation of natural killer cell activation	20/2556	32/18670	2.15074e-10	5.301e-09	3.79328e-09	HLA-E/TOX/IL12B/HLA-F/PTPN22/ZNF683/IL15/IL6R/PRDM1/IL18/IL23R/TYROBP/FLT3LG/IL23A/IL12A/HAVCR2/PGLYRP4/PGLYRP3/LEP/PGLYRP2	20
BP	GO:0046641	positive regulation of alpha-beta T cell proliferation	15/2556	19/18670	2.4103e-10	5.9162e-09	4.2335e-09	ZAP70/HLA-E/CD3E/RASAL3/CCR2/XCL1/IL12B/CD28/PTPRC/EBI3/LGALS9/IL18/SYK/IL23A/TGFBR2	15
BP	GO:0002718	regulation of cytokine production involved in immune response	35/2556	84/18670	2.59623e-10	6.34635e-09	4.5413e-09	JAK3/TBX21/TNFRSF1B/HLA-E/CD96/SASH3/CD226/CCR2/XCL1/IL18R1/HLA-F/FOXP3/BTK/KIR2DL4/LILRB1/CD74/B2M/NLRP3/IL18/SEMA7A/FCER1G/GATA3/IL6/IL10/NR4A3/TNF/FFAR3/GPRC5B/HLA-G/TLR4/ANGPT1/NOD2/RSAD2/CLC/CD36	35
BP	GO:0032673	regulation of interleukin-4 production	18/2556	27/18670	3.67548e-10	8.94769e-09	6.40276e-09	HLA-E/IRF4/CD3E/PRKCQ/SASH3/CD40LG/FOXP3/CD28/CD83/CD86/LGALS9/NLRP3/SYK/FCER1G/GATA3/CEBPB/HAVCR2/IL33	18
BP	GO:0051607	defense response to virus	69/2556	238/18670	4.66294e-10	1.13053e-08	8.08978e-09	PRF1/IL12RB1/AIM2/CD40/NLRC5/IFNG/IL2RA/IL12B/CXCL9/APOBEC3G/TSPAN32/GBP1/PTPRC/APOBEC3D/TNFAIP3/BIRC3/APOBEC3C/APOBEC3H/LILRB1/AICDA/IRF1/IL15/TLR8/SAMHD1/UNC13D/IFI16/IFNAR2/CXCL10/TRIM22/FGL2/RNASE6/ISG20/NLRP3/MAP3K14/IL23R/CARD9/SLFN11/IL6/APOBEC3A/IL23A/STAT1/IL33/APOBEC3F/CGAS/MX2/RTP4/HERC5/DDIT4/SLFN13/IFIH1/IFNL1/IFI44L/TLR7/OASL/MMP12/OPRK1/IL27/BCL2/IFNE/IFIT3/RSAD2/OAS2/TRIM15/CD207/…	69
BP	GO:2000516	positive regulation of CD4-positive, alpha-beta T cell activation	21/2556	36/18670	4.74297e-10	1.14356e-08	8.18303e-09	IL12RB1/PRKCQ/SASH3/IFNG/XCL1/SOCS1/IL12B/FOXP3/CCL19/NCKAP1L/CD83/CD86/LGALS9/NLRP3/IL18/IL23R/ANXA1/IL23A/MYB/CD80/TGFBR2	21
BP	GO:0046633	alpha-beta T cell proliferation	20/2556	33/18670	4.75519e-10	1.14356e-08	8.18303e-09	ZAP70/HLA-E/CD3E/RASAL3/VSIR/CCR2/XCL1/IL12B/CD28/DOCK2/PTPRC/EBI3/IRF1/IL15/CD274/LGALS9/IL18/SYK/IL23A/TGFBR2	20
BP	GO:0019883	antigen processing and presentation of endogenous antigen	16/2556	22/18670	4.79655e-10	1.14885e-08	8.22091e-09	HLA-E/TAP2/HLA-F/CD1D/CD1B/TAP1/CD74/HLA-B/CD1C/CD1E/HLA-A/B2M/HLA-C/CD1A/HLA-G/ERAP2	16
BP	GO:0002704	negative regulation of leukocyte mediated immunity	25/2556	49/18670	5.15921e-10	1.23075e-08	8.80697e-09	JAK3/TBX21/HLA-E/CD96/CCR2/IL7R/XCL1/CR1/HLA-F/FOXP3/PTPRC/KIR2DL4/LILRB1/SERPINB9/LGALS9/CD300A/CD84/CLEC12B/FCGR2B/HAVCR2/CLEC4G/HLA-G/C4BPA/SERPINB4/FOXJ1	25
BP	GO:1902106	negative regulation of leukocyte differentiation	39/2556	103/18670	7.51377e-10	1.78527e-08	1.2775e-08	JAK3/TBX21/RUNX3/GPR55/INPP5D/CTLA4/SOCS1/FOXP3/LYN/LAG3/LILRB1/CD74/LILRB3/IRF1/UBASH3B/IL2/LILRB4/FGL2/C1QC/ANXA1/SFRP1/FCGR2B/TMEM176B/DTX1/CDK6/TMEM176A/PGLYRP4/GLI3/HLA-G/TLR4/CCL3/IFNL1/LTF/PGLYRP3/LRRC17/CARTPT/ADIPOQ/PGLYRP2/FOXJ1	39
BP	GO:0002698	negative regulation of immune effector process	43/2556	120/18670	7.85353e-10	1.85857e-08	1.32995e-08	JAK3/TBX21/HLA-E/FCRL3/CD96/CCR2/IL7R/XCL1/IL2RA/CR1/HLA-F/FOXP3/SLAMF8/PTPRC/KIR2DL4/LILRB1/SERPINB9/IL2/FGL2/LGALS9/SERPING1/ANXA1/CD300A/CD84/CLEC12B/FCGR2B/IL10/HAVCR2/IL33/CLEC4G/TNF/PGLYRP4/HLA-G/VSIG4/IFNL1/ANGPT1/C4BPA/CD22/PGLYRP3/SERPINB4/SPINK5/PGLYRP2/FOXJ1	43
BP	GO:0019882	antigen processing and presentation	66/2556	226/18670	7.93498e-10	1.87039e-08	1.33841e-08	HLA-DOB/HLA-E/WAS/CD8A/CCR7/NCF1/TAP2/NCF4/HLA-DMA/HLA-F/CD1D/CCL19/HLA-DPB1/CTSS/PSMB9/LAG3/LILRB2/CD1B/HLA-DMB/HLA-DRA/RAB33A/TAP1/CD74/HLA-DRB1/HLA-DOA/HLA-DQA1/HLA-B/CD1C/HLA-DQB1/CLEC4A/CD1E/HLA-A/HLA-DPA1/IFI30/FGL2/PSMB10/RELB/CYBB/HLA-DRB5/B2M/LGMN/RFTN1/ICAM1/CD209/HLA-C/NCF2/CYBA/PSMB8/PSMA8/FCER1G/CCL21/HLA-DQB2/FCGR2B/RILP/HLA-DQA2/CD68/FCGR1B/CD1A/HLA-G/NOD2/CTSE/RAB3C/CTSV/CD207/ERA…	66
BP	GO:0002702	positive regulation of production of molecular mediator of immune response	37/2556	95/18670	8.05141e-10	1.89033e-08	1.35268e-08	TBX21/HLA-E/SASH3/CD244/CD226/CD40/XCL1/IL18R1/HLA-F/CD28/PTPRC/KIR2DL4/LILRB1/CD74/IL2/TNFRSF4/B2M/NLRP3/IL18/SEMA7A/MZB1/FCER1G/GATA3/IL6/IL33/NR4A3/FFAR3/GPRC5B/HLA-G/TLR4/KLK7/NOD2/KLK5/RSAD2/RBP4/CD36/HPX	37
BP	GO:0046638	positive regulation of alpha-beta T cell differentiation	24/2556	47/18670	1.11963e-09	2.61835e-08	1.87363e-08	ZAP70/IL12RB1/SASH3/RUNX3/IFNG/SOCS1/IL12B/FOXP3/CCL19/NCKAP1L/ADA/CD83/CD86/LGALS9/NLRP3/IL18/IL23R/ANXA1/SYK/IL23A/MYB/CD80/TGFBR2/GLI3	24
BP	GO:0031663	lipopolysaccharide-mediated signaling pathway	27/2556	58/18670	1.47297e-09	3.40446e-08	2.43615e-08	CD6/CCL5/CD180/LYN/PTPN22/TNFAIP3/CARD16/PTAFR/LY96/HCK/CX3CL1/IL18/CCL2/ACOD1/PRKCA/TLR2/BMP6/CD14/BPI/LBP/LY86/TNF/IRAK2/TLR4/CCL3/LTF/CD36	27
BP	GO:0032722	positive regulation of chemokine production	27/2556	58/18670	1.47297e-09	3.40446e-08	2.43615e-08	IFNG/CD74/MCOLN2/AIF1/IL7/CLEC7A/LGALS9/IL6R/SYK/IL6/TLR2/CSF1R/HAVCR2/IL33/MBP/LBP/TNF/FFAR3/TSLP/TLR4/TLR7/TWIST1/ADORA2B/LPL/ADCYAP1/ADIPOQ/AZU1	27
BP	GO:0042093	T-helper cell differentiation	27/2556	58/18670	1.47297e-09	3.40446e-08	2.43615e-08	JAK3/TBX21/LY9/IL12RB1/SLAMF6/IRF4/SPN/IL18R1/IL12B/FOXP3/CCL19/GPR183/PTGER4/IL2/CD86/RELB/NLRP3/IL18/IL23R/ANXA1/GATA3/IL6/IL23A/MYB/CD80/IL27/RORC	27
BP	GO:0010959	regulation of metal ion transport	98/2556	394/18670	1.48277e-09	3.41383e-08	2.44286e-08	CCL5/CD19/CORO1A/FCRL3/PLCG2/IFNG/XCL1/KCNAB2/FXYD2/CXCL9/LYN/TRPV2/FYN/P2RX1/IL16/P2RX5/LILRB2/CD4/CLIC2/LILRB1/FXYD7/CCL4/BIN1/UBASH3B/CXCL10/CXCL11/CXCR4/P2RY6/LILRA5/CX3CL1/B2M/PTK2B/ICAM1/JSRP1/CCL2/CYBA/STAC/PIK3CG/CD33/CCR1/CD84/PRNP/TSPAN13/CACNA1D/OSR1/FXYD5/FXYD6/KCNIP1/STAC2/ANK2/KCNG1/TF/REM1/TESC/DMD/KCNS1/GAL/P2RX7/GPD1L/KCNMB1/SERPINE2/NKAIN1/SPTBN4/ADRB2/KCNE5/PTGS2/CCL3/LRRC55/TR…	98
BP	GO:0030183	B cell differentiation	45/2556	131/18670	1.52932e-09	3.50739e-08	2.5098e-08	JAK3/CD79B/CD27/CD19/CD79A/FCRL3/PLCG2/MS4A1/INPP5D/IKZF3/CD40LG/POU2F2/MFNG/CARD11/CR2/SLAMF8/NCKAP1L/BTK/PTPRC/GPR183/AICDA/ADA/IL7/PLCL2/NFAM1/ADGRG3/VCAM1/ITM2A/PTK2B/LYL1/CMTM7/DOCK11/SYK/SFRP1/FCGR2B/ZFP36L2/IL10/FZD9/CDH17/ITGA4/NTRK1/BCL2/IFNE/KIT/HDAC9	45
BP	GO:0043062	extracellular structure organization	103/2556	422/18670	1.72499e-09	3.94094e-08	2.82005e-08	SPOCK2/ICAM3/TNFRSF1B/ITGB7/ICAM2/ITGB2/CTSS/CARMIL2/COL4A4/ETS1/LCP1/LIPG/ITGAL/COL4A3/PLA2G7/ITGAX/VCAM1/NFKB2/PLTP/ICAM1/COL19A1/MMP7/CETP/FOXC1/ADTRP/THSD4/PTX3/ITGAD/IL6/SERPINF2/NPNT/FSCN1/ADAM19/MPO/APBB2/PECAM1/MMP20/APOE/EGFL6/CSGALNACT1/FERMT1/TNF/ADAMTS9/ABI3BP/APOC1/ADAMTS3/COL23A1/LOXL4/ITGAM/FBLN5/CYP1B1/PLA2G2A/NR2E1/GPM6B/ITGA4/ADAMTSL4/MATN4/DPP4/KLK7/SERPINB5/FBLN2/ADAM8/ICAM5/M…	103
BP	GO:0002707	negative regulation of lymphocyte mediated immunity	21/2556	38/18670	1.8592e-09	4.23129e-08	3.02781e-08	TBX21/HLA-E/CD96/IL7R/XCL1/CR1/HLA-F/FOXP3/PTPRC/KIR2DL4/LILRB1/SERPINB9/LGALS9/CLEC12B/FCGR2B/HAVCR2/CLEC4G/HLA-G/C4BPA/SERPINB4/FOXJ1	21
BP	GO:0001774	microglial cell activation	24/2556	48/18670	1.94883e-09	4.40155e-08	3.14965e-08	CST7/CTSC/IFNG/STAP1/ITGB2/PTPRC/C1QA/TLR8/AIF1/FPR2/CX3CL1/TYROBP/TLR6/IL6/TLR2/IL33/MAPT/TNF/ITGAM/SPHK1/CCL3/TLR7/TAFA3/AZU1	24
BP	GO:0002269	leukocyte activation involved in inflammatory response	24/2556	48/18670	1.94883e-09	4.40155e-08	3.14965e-08	CST7/CTSC/IFNG/STAP1/ITGB2/PTPRC/C1QA/TLR8/AIF1/FPR2/CX3CL1/TYROBP/TLR6/IL6/TLR2/IL33/MAPT/TNF/ITGAM/SPHK1/CCL3/TLR7/TAFA3/AZU1	24
BP	GO:0002475	antigen processing and presentation via MHC class Ib	13/2556	16/18670	2.15756e-09	4.85452e-08	3.47378e-08	HLA-E/TAP2/HLA-F/CD1D/CD1B/HLA-B/CD1C/CD1E/HLA-A/B2M/HLA-C/CD1A/HLA-G	13
BP	GO:0032720	negative regulation of tumor necrosis factor production	30/2556	70/18670	2.16712e-09	4.85761e-08	3.476e-08	SLAMF1/VSIR/GPR18/NLRC3/FOXP3/PTPN22/TNFAIP3/LILRB1/CLEC4A/LILRA4/SIRPA/IL27RA/LGALS9/CX3CL1/GHRL/CD33/GSTP1/IL10/BPI/HAVCR2/POMC/SYT11/LBP/C5AR2/IGF1/TLR4/TWIST1/CIDEA/ADIPOQ/ORM1	30
BP	GO:0032102	negative regulation of response to external stimulus	92/2556	365/18670	2.30101e-09	5.13836e-08	3.67689e-08	TNFRSF1B/CST7/CNR2/GPR18/IL2RA/NLRC3/ABCD2/IL12B/FOXP3/SLAMF8/STAP1/PTPRC/TNFAIP3/IL1R2/SEMA4D/CARD16/CD200R1/TNFAIP8L2/KLRK1/ETS1/GP1BA/CXCL13/ADA/NLRP7/IL22RA2/SIGLEC10/UBASH3B/PTGER4/AIF1/IL2/FGL2/SIRPA/FPR2/CX3CL1/NLRP3/SERPING1/RGMA/CCL2/ACOD1/GHRL/ADTRP/FABP7/SEMA7A/KLRC4-KLRK1/GSTP1/SAA1/GATA3/FCGR2B/MEFV/SERPINF2/IL10/ADCY7/PADI2/HAVCR2/APOE/SEMA3F/SOCS3/C1QTNF1/C5AR2/PTGIS/SPX/SERPINE2/E…	92
BP	GO:0032732	positive regulation of interleukin-1 production	27/2556	59/18670	2.36245e-09	5.25579e-08	3.76092e-08	PYHIN1/AIM2/IFNG/CCL19/CASP1/TLR8/NLRP7/IFI16/NLRP1/CLEC7A/LILRA5/LGALS9/NLRP3/MNDA/TYROBP/SAA1/HAVCR2/INAVA/P2RX7/TLR4/CCL3/ORM2/NOD2/LPL/NLRP2/AZU1/ORM1	27
BP	GO:0001776	leukocyte homeostasis	34/2556	86/18670	2.44299e-09	5.41469e-08	3.87462e-08	JAK3/PIK3CD/SIT1/CORO1A/TNFRSF13B/TNFRSF13C/TNFSF14/CCR2/IL2RA/TNFRSF17/FOXP3/NCKAP1L/LYN/TNFAIP3/GPR183/GPR174/CD74/ADA/TNFSF13B/IL2/LGALS9/SPNS2/DOCK11/ANXA1/FCER1G/CXCL6/IL6/LAT/SH2B2/P2RX7/PDE4B/FOXN1/BCL2/HCAR2	34
BP	GO:0032731	positive regulation of interleukin-1 beta production	25/2556	52/18670	2.56809e-09	5.67079e-08	4.05789e-08	PYHIN1/AIM2/IFNG/CCL19/CASP1/TLR8/NLRP7/IFI16/NLRP1/CLEC7A/LILRA5/LGALS9/NLRP3/MNDA/TYROBP/INAVA/P2RX7/TLR4/CCL3/ORM2/NOD2/LPL/NLRP2/AZU1/ORM1	25
BP	GO:0034765	regulation of ion transmembrane transport	113/2556	483/18670	3.87205e-09	8.51304e-08	6.09173e-08	CD19/CORO1A/PLCG2/HVCN1/CCR2/KCNA3/IFNG/XCL1/KCNAB2/FXYD2/CXCL9/LYN/FYN/CTSS/CLIC2/FXYD7/KCNJ10/PTAFR/KCNA2/BIN1/UBASH3B/CXCL10/CXCL11/P2RY6/CYBB/CX3CL1/PTK2B/JSRP1/CCL2/CYBA/STAC/PIK3CG/PRNP/DAPK1/CACNA2D2/KCND1/KCNK5/KCNH8/CACNA1E/TSPAN13/ABCB1/RASGRF1/CACNA1D/HTR3A/KCNH4/OSR1/RGS2/FXYD5/FXYD6/KCNIP1/EPHB2/STAC2/ANK2/KCNG1/REM1/KCNJ11/PM20D1/TESC/DMD/KCNS1/GAL/P2RX7/GPD1L/CLIC5/KCNMB1/ADRB2/KCN…	113
BP	GO:0002792	negative regulation of peptide secretion	48/2556	148/18670	3.88389e-09	8.51304e-08	6.09173e-08	SRGN/BANK1/FOXP3/GBP1/PTPN22/TNFAIP3/IL1R2/CARD16/LILRB1/CD200R1/CD74/TLR8/NLRP7/PTGER4/TNFRSF4/BTN2A2/LILRA5/CARD17/IL27RA/CX3CL1/NLRP3/ANXA1/GHRL/ADTRP/SFRP1/TLR6/FCGR2B/IL10/APOE/IL33/SYT11/TNF/KCNJ11/SYTL4/TNFRSF21/C5AR2/FAM3D/C1QTNF3/SRCIN1/ANGPT1/VSNL1/CD22/HDAC9/ACVR1C/LEP/RSAD2/CIDEA/CARTPT	48
BP	GO:0032733	positive regulation of interleukin-10 production	20/2556	36/18670	4.00718e-09	8.75098e-08	6.262e-08	IRF4/SASH3/TIGIT/CD40LG/XCL1/IL12B/CD28/CD274/CLEC7A/CD83/LILRA5/LGALS9/SYK/FCER1G/TLR2/IL23A/INAVA/TSLP/TLR4/NOD2	20
BP	GO:0002761	regulation of myeloid leukocyte differentiation	41/2556	117/18670	4.13288e-09	8.99242e-08	6.43477e-08	GPR55/HCLS1/INPP5D/IFNG/IL12B/LYN/EVI2B/CD4/LILRB1/CD74/LILRB3/UBASH3B/RASSF2/IL34/LILRB4/C1QC/CD101/CAMK4/IL23R/TYROBP/SFRP1/CCR1/PPARGC1B/PRKCA/IL23A/CEBPB/CDK6/TNF/FES/TESC/LIF/POU4F1/TLR4/CCL3/LTF/DCSTAMP/IL20/LRRC17/TNFSF11/CARTPT/ADIPOQ	41
BP	GO:0050702	interleukin-1 beta secretion	25/2556	53/18670	4.23005e-09	9.15664e-08	6.55228e-08	CCR7/AIM2/GBP5/CCL19/TNFAIP3/CARD16/CASP1/TLR8/NLRP7/NLRP1/LILRA5/CARD17/LGALS9/NLRC4/NLRP3/TLR6/P2RX7/TLR4/CCL3/ORM2/NOD2/LPL/NLRP2/CD36/ORM1	25
BP	GO:0002825	regulation of T-helper 1 type immune response	17/2556	27/18670	4.2546e-09	9.15664e-08	6.55228e-08	JAK3/IL12RB1/CCR2/XCL1/IL18R1/IL12B/CCL19/IL27RA/IL6R/IL18/IL23R/ANXA1/IL23A/HAVCR2/IL33/CD80/IL27	17
BP	GO:1901623	regulation of lymphocyte chemotaxis	17/2556	27/18670	4.2546e-09	9.15664e-08	6.55228e-08	CCL5/TNFSF14/CCR2/XCL1/XCL2/KLRK1/CCL4/CXCL13/CXCL10/PTK2B/CCL2/KLRC4-KLRK1/CCL21/PADI2/CCL3/S100A7/CCL7	17
BP	GO:0043270	positive regulation of ion transport	74/2556	275/18670	4.285e-09	9.18877e-08	6.57527e-08	CCL5/CD19/PLCG2/CCR2/IFNG/XCL1/CXCL9/TRPV2/P2RX1/CTSS/P2RX5/CD4/CCL4/PTAFR/CXCL10/CXCL11/P2RY6/LILRA5/CX3CL1/CCL2/STAC/CCR1/CEBPB/APOE/ACE2/ABCB1/CACNA1D/HTR3A/EPHB2/STAC2/ANK2/KCNJ11/TESC/DMD/GAL/P2RX7/GPD1L/KCNMB1/EDN1/ADRB2/KCNE5/CCL3/ABAT/CHRM1/ATP8A1/LRRC55/TRPV3/KCNE1/EDN3/OPRK1/P2RY12/FXYD1/RELN/CACNG4/TRH/LEP/KCNA1/KCNIP2/PDZK1/PLA2G10/NKX2-5/HSPA2/TNFSF11/STC1/KCNC2/KMO/P2RX2/WNK4/KCNC1/…	74
BP	GO:0043372	positive regulation of CD4-positive, alpha-beta T cell differentiation	18/2556	30/18670	4.49111e-09	9.49366e-08	6.79344e-08	IL12RB1/SASH3/IFNG/SOCS1/IL12B/FOXP3/CCL19/NCKAP1L/CD83/CD86/LGALS9/NLRP3/IL18/IL23R/ANXA1/IL23A/MYB/CD80	18
BP	GO:0045954	positive regulation of natural killer cell mediated cytotoxicity	18/2556	30/18670	4.49111e-09	9.49366e-08	6.79344e-08	HLA-E/SLAMF6/IL18RAP/NCR3/SH2D1A/CD226/CRTAM/IL12B/HLA-F/IL21/VAV1/LAG3/KLRK1/KLRC4-KLRK1/IL12A/ULBP3/RAET1L/ULBP2	18
BP	GO:0046640	regulation of alpha-beta T cell proliferation	18/2556	30/18670	4.49111e-09	9.49366e-08	6.79344e-08	ZAP70/HLA-E/CD3E/RASAL3/VSIR/CCR2/XCL1/IL12B/CD28/PTPRC/EBI3/IRF1/CD274/LGALS9/IL18/SYK/IL23A/TGFBR2	18
BP	GO:0050869	negative regulation of B cell activation	18/2556	30/18670	4.49111e-09	9.49366e-08	6.79344e-08	SLA2/TNFRSF13B/INPP5D/CTLA4/BANK1/FOXP3/LYN/BTK/TNFAIP3/SAMSN1/MNDA/TYROBP/CD300A/SFRP1/FCGR2B/IL10/TNFRSF21/FOXJ1	18
BP	GO:0032755	positive regulation of interleukin-6 production	36/2556	96/18670	4.53582e-09	9.55418e-08	6.83675e-08	LILRB2/CD74/TLR8/PTAFR/AIF1/CLEC7A/LILRA5/LGALS9/IL6R/CYBA/RAB7B/TYROBP/SYK/CARD9/TLR6/FCER1G/IL6/TLR2/TLR1/IL33/INAVA/MBP/LBP/TNF/P2RX7/TSLP/TLR4/IFIH1/TLR7/NOD2/IL1RL2/TWIST1/ADORA2B/LPL/ADCYAP1/CD36	36
BP	GO:0002544	chronic inflammatory response	14/2556	19/18670	4.64508e-09	9.74974e-08	6.97669e-08	CCL5/LTA/IDO1/FOXP3/TNFAIP3/CXCL13/UNC13D/VNN1/VCAM1/IL10/S100A8/TNF/CCL11/ADORA2B	14
BP	GO:0052548	regulation of endopeptidase activity	102/2556	425/18670	5.3984e-09	1.1291e-07	8.07959e-08	SPOCK2/LCK/CD27/CST7/LAMP3/AIM2/VSIR/TNFSF14/CR1/LYN/FYN/P2RX1/FASLG/PSMB9/BIRC3/TNFAIP8/CARD16/CASP1/SERPINB9/NLRP7/CASP10/IFI16/RARRES1/C3/BIN1/NLRP1/COL4A3/CASP4/CLEC7A/CARD17/HMSD/LGALS9/NLRC4/LGMN/NLRP3/SERPING1/ITIH1/FAS/CASP5/PAPLN/PSMB8/SYK/CARD9/RENBP/MEFV/SERPINF2/DAPK1/MICAL1/PI3/S100A8/S100A9/A2ML1/RPS6KA3/MAPT/MBP/TNF/SERPINA11/NGFR/PZP/NEK5/SLPI/CRYAB/SPINK2/CSTA/SERPINE2/PTGS2/CRB2…	102
BP	GO:0050701	interleukin-1 secretion	27/2556	61/18670	5.83211e-09	1.21554e-07	8.69809e-08	CCR7/AIM2/GBP5/CCL19/TNFAIP3/IL1R2/CARD16/CASP1/TLR8/NLRP7/NLRP1/LILRA5/CARD17/LGALS9/NLRC4/NLRP3/TLR6/SAA1/P2RX7/TLR4/CCL3/ORM2/NOD2/LPL/NLRP2/CD36/ORM1	27
BP	GO:0046006	regulation of activated T cell proliferation	20/2556	37/18670	7.59786e-09	1.57802e-07	1.12919e-07	IL12RB1/TMIGD2/IL2RA/IL12B/FOXP3/PDCD1LG2/CD274/IL2/BTN2A2/LGALS9/IL6R/IL18/IL23R/PRNP/HHLA2/IL23A/TNFSF9/IGF1/CLC/IGFBP2	20
BP	GO:0030198	extracellular matrix organization	91/2556	368/18670	7.72745e-09	1.59934e-07	1.14445e-07	SPOCK2/ICAM3/TNFRSF1B/ITGB7/ICAM2/ITGB2/CTSS/CARMIL2/COL4A4/ETS1/LCP1/ITGAL/COL4A3/ITGAX/VCAM1/NFKB2/ICAM1/COL19A1/MMP7/FOXC1/ADTRP/THSD4/PTX3/ITGAD/IL6/SERPINF2/NPNT/FSCN1/ADAM19/APBB2/PECAM1/MMP20/EGFL6/CSGALNACT1/FERMT1/TNF/ADAMTS9/ABI3BP/ADAMTS3/COL23A1/LOXL4/ITGAM/FBLN5/CYP1B1/NR2E1/GPM6B/ITGA4/ADAMTSL4/MATN4/DPP4/KLK7/SERPINB5/FBLN2/ADAM8/ICAM5/MATN3/HPSE2/COL11A2/COL9A3/MMP12/KLK5/MMP9/TMP…	91
BP	GO:0061900	glial cell activation	26/2556	58/18670	8.01645e-09	1.65339e-07	1.18313e-07	CST7/CTSC/IFNG/STAP1/ITGB2/PTPRC/C1QA/TLR8/AIF1/FPR2/CX3CL1/TYROBP/TLR6/IL6/TLR2/EGFR/IL33/MAPT/TNF/BACE2/ITGAM/SPHK1/CCL3/TLR7/TAFA3/AZU1	26
BP	GO:0050764	regulation of phagocytosis	36/2556	98/18670	8.61224e-09	1.76868e-07	1.26562e-07	IL2RG/SIRPG/IL15RA/IFNG/FGR/IL2RB/STAP1/DOCK2/NCKAP1L/PTPRC/IL15/CD300LF/C3/CLEC7A/HCK/SIRPA/FPR2/CCL2/CYBA/CD300A/PTX3/SYK/C2/FCER1G/SIRPB1/FCGR2B/TLR2/SYT11/MFGE8/TNF/SPHK1/C4BPA/PRTN3/CD36/ADIPOQ/AZU1	36
BP	GO:0045066	regulatory T cell differentiation	19/2556	34/18670	8.63496e-09	1.76868e-07	1.26562e-07	PLA2G2D/FUT7/VSIR/CTLA4/IFNG/IL2RA/SOCS1/CR1/FOXP3/CD28/LAG3/LILRB2/IRF1/IL2/LILRB4/BTN2A2/LGALS9/NFATC2/HLA-G	19
BP	GO:0072677	eosinophil migration	16/2556	25/18670	8.71655e-09	1.77926e-07	1.27319e-07	CCL5/CCL13/CCL4/CCL23/PTGER4/CX3CL1/CCL2/CCL22/CCL24/CD300A/CCL8/CCL1/CCL3/ADAM8/CCL11/CCL7	16
BP	GO:0043491	protein kinase B signaling	72/2556	269/18670	8.82158e-09	1.79453e-07	1.28412e-07	LCK/PIK3CD/CCL5/CD19/CCR7/HCLS1/TRAT1/RAC2/CD40/ICOS/BANK1/CCL19/CD28/FYN/VAV1/PIK3R5/IL26/PIK3AP1/BTN2A2/CD86/CX3CL1/CHI3L1/IL18/CCL2/ESR1/NRG2/ADTRP/PIK3CG/GATA3/CCL21/EGFR/ERBB3/ERBB4/MET/IGF1R/EPHA2/CD80/C1QTNF1/TNF/HPSE/TGFA/HLA-G/IGF1/CCL3/ADAM8/FGF9/MAGI2/ANGPT1/OSM/THPO/F10/P2RY12/GCNT2/TMEM100/KIT/PDGFRA/CSF3/FGF7/FGF2/RET/LEP/AKR1C2/FAM110C/RASD2/FGFR3/GDF15/XDH/TNFSF11/FGF10/F7/PAX2/SF…	72
BP	GO:0042130	negative regulation of T cell proliferation	26/2556	59/18670	1.24711e-08	2.52827e-07	1.80917e-07	PLA2G2D/VSIR/IDO1/CTLA4/SPN/XCL1/IL2RA/FOXP3/LILRB2/PDCD1LG2/LILRB1/CD274/BTN2A2/CD86/LGALS9/PRNP/IL10/CEBPB/HAVCR2/CLEC4G/CD80/TNFRSF21/HLA-G/VSIG4/VTCN1/FOXJ1	26
BP	GO:0032735	positive regulation of interleukin-12 production	19/2556	35/18670	1.64612e-08	3.32583e-07	2.37989e-07	CCR7/LTB/IDO1/IRF8/CD40LG/CD40/IFNG/IL12B/CCL19/IRF1/CLEC7A/LGALS9/IL23R/SYK/TLR2/IL23A/HLA-G/TLR4/CD36	19
BP	GO:0001894	tissue homeostasis	63/2556	227/18670	1.68063e-08	3.38405e-07	2.42155e-07	CD38/CORO1A/SASH3/GPR55/INPP5D/RAC2/CCR2/TNFAIP3/LYZ/UBASH3B/JCHAIN/CDHR1/IL7/B2M/AKR1B1/PTK2B/PIWIL4/LRRK1/FOXC1/SYK/SLC22A5/IL6/PPARGC1B/FLT3LG/PRKCA/CSF1R/EGFR/INAVA/CDH3/CNGB1/S1PR1/TF/PROM1/CIB2/P2RX7/ADRB2/ZG16B/TLR4/TMEM119/TFF1/TFF3/ADAM8/PIGR/NXNL2/NOD2/BCL2/GCNT2/LTF/DCSTAMP/ADGRV1/USH1C/PRLH/POTEI/RBP4/TNFSF11/CARTPT/AZGP1/OPRPN/MUC13/IL20RA/KRT1/ABCA12/PIP	63
BP	GO:0009595	detection of biotic stimulus	15/2556	23/18670	1.76846e-08	3.53692e-07	2.53093e-07	CRTAM/CD1D/LY96/CLEC7A/NLRC4/NLRP3/TLR6/TLR2/TLR1/LBP/PGLYRP4/TLR4/NOD2/PGLYRP3/PGLYRP2	15
BP	GO:0036037	CD8-positive, alpha-beta T cell activation	15/2556	23/18670	1.76846e-08	3.53692e-07	2.53093e-07	HLA-E/RUNX3/VSIR/GPR18/EOMES/XCL1/SOCS1/NCKAP1L/LILRB1/IRF1/CLEC4A/CD274/TNFSF8/SATB1/BCL2	15
BP	GO:0002448	mast cell mediated immunity	23/2556	49/18670	1.97912e-08	3.94495e-07	2.82292e-07	PIK3CD/RAC2/FGR/LYN/BTK/SERPINB9/UNC13D/LGALS9/LAT2/ADGRE2/MILR1/CD300A/PIK3CG/SYK/CD84/FCER1G/LAT/NR4A3/FES/KIT/ADORA2B/CRHR1/CPLX2	23
BP	GO:0033003	regulation of mast cell activation	21/2556	42/18670	2.00071e-08	3.97465e-07	2.84417e-07	CNR2/CD226/RAC2/FGR/LYN/CD300LF/UNC13D/LGALS9/ADGRE2/MILR1/CD300A/SYK/CD84/FCER1G/CRLF2/NR4A3/FES/TSLP/CNR1/ADORA2B/CRHR1	21
BP	GO:0052547	regulation of peptidase activity	105/2556	452/18670	2.04305e-08	4.0421e-07	2.89244e-07	SPOCK2/LCK/CD27/CST7/LAMP3/AIM2/VSIR/TNFSF14/CR1/LYN/FYN/P2RX1/FASLG/PSMB9/BIRC3/TNFAIP8/CARD16/CASP1/SERPINB9/NLRP7/CASP10/IFI16/RARRES1/C3/BIN1/NLRP1/COL4A3/CASP4/CLEC7A/CARD17/HMSD/LGALS9/NLRC4/LGMN/NLRP3/SERPING1/ITIH1/FAS/CASP5/PAPLN/PSMB8/SYK/CARD9/RENBP/MEFV/SERPINF2/DAPK1/MICAL1/PI3/S100A8/S100A9/A2ML1/RPS6KA3/MAPT/MBP/TNF/PI16/PCOLCE2/SERPINA11/NGFR/PZP/NEK5/SLPI/CRYAB/SPINK2/CSTA/SERPIN…	105
BP	GO:0050709	negative regulation of protein secretion	45/2556	141/18670	2.04827e-08	4.0421e-07	2.89244e-07	SRGN/BANK1/FOXP3/GBP1/PTPN22/TNFAIP3/IL1R2/CARD16/LILRB1/CD200R1/TLR8/NLRP7/PTGER4/TNFRSF4/BTN2A2/LILRA5/CARD17/IL27RA/CX3CL1/NLRP3/ANXA1/GHRL/ADTRP/SFRP1/TLR6/FCGR2B/IL10/APOE/IL33/SYT11/TNF/KCNJ11/SYTL4/TNFRSF21/C5AR2/FAM3D/C1QTNF3/SRCIN1/ANGPT1/VSNL1/CD22/HDAC9/ACVR1C/RSAD2/CIDEA	45
BP	GO:0035747	natural killer cell chemotaxis	10/2556	11/18670	2.195e-08	4.31732e-07	3.08937e-07	PIK3CD/CCL5/XCL1/KLRK1/CCL4/CCL2/PIK3CG/KLRC4-KLRK1/CCL3/CCL7	10
BP	GO:0050864	regulation of B cell activation	54/2556	184/18670	2.2214e-08	4.35481e-07	3.1162e-07	TBX21/CD27/CD38/SLA2/CD19/FCRL3/SASH3/TNFRSF13B/INPP5D/CTLA4/IKZF3/TNFRSF13C/CD40/CARD11/BANK1/IL21/FOXP3/SLAMF8/CD28/NCKAP1L/LYN/BTK/PTPRC/TNFAIP3/GPR183/CD74/ADA/IGLL5/SAMSN1/TNFSF13B/IL2/IL7/TNFRSF4/IGLL1/NFAM1/IL27RA/MNDA/TYROBP/CD300A/SYK/SFRP1/MZB1/IL6/FCGR2B/ZFP36L2/IL10/NFATC2/TNFRSF21/VAV3/TLR4/NOD2/BCL2/CD22/FOXJ1	54
BP	GO:0001911	negative regulation of leukocyte mediated cytotoxicity	13/2556	18/18670	2.52015e-08	4.9081e-07	3.51213e-07	HLA-E/IL7R/HLA-F/PTPRC/KIR2DL4/LILRB1/SERPINB9/LGALS9/CLEC12B/FCGR2B/HAVCR2/HLA-G/SERPINB4	13
BP	GO:0032693	negative regulation of interleukin-10 production	13/2556	18/18670	2.52015e-08	4.9081e-07	3.51213e-07	JAK3/VSIR/IDO1/IL12B/FOXP3/PDCD1LG2/LILRB1/CD274/IL23R/TYROBP/FCGR2B/IL23A/TNFRSF21	13
BP	GO:0050854	regulation of antigen receptor-mediated signaling pathway	27/2556	65/18670	3.06492e-08	5.94955e-07	4.25736e-07	LCK/CD19/UBASH3A/PRKCB/BLK/FCRL3/CCR7/PAX5/TRAT1/CD226/TESPA1/LPXN/STAP1/GBP1/LYN/PTPRC/PTPN22/ADA/LILRB4/BTN2A2/PLCL2/NFAM1/CD300A/PRNP/KCNN4/FCGR2B/CD22	27
BP	GO:0002720	positive regulation of cytokine production involved in immune response	24/2556	54/18670	3.68647e-08	7.13277e-07	5.10405e-07	HLA-E/SASH3/CD226/XCL1/IL18R1/HLA-F/KIR2DL4/LILRB1/CD74/B2M/NLRP3/IL18/SEMA7A/FCER1G/GATA3/IL6/NR4A3/FFAR3/GPRC5B/HLA-G/TLR4/NOD2/RSAD2/CD36	24
BP	GO:0002828	regulation of type 2 immune response	17/2556	30/18670	4.00561e-08	7.72511e-07	5.52791e-07	TBX21/IDO1/CCR2/XCL1/CD74/CD86/IL27RA/NLRP3/IL18/ANXA1/GATA3/IL6/IL33/IFNL1/NOD2/RSAD2/ECM1	17
BP	GO:0002407	dendritic cell chemotaxis	15/2556	24/18670	4.11636e-08	7.91301e-07	5.66236e-07	CCL5/CCR7/CCR2/CCR5/SLAMF8/CCL19/GPR183/CXCR4/LGALS9/CCR6/PIK3CG/CCR1/CCL21/IL12A/TRPM2	15
BP	GO:0071804	cellular potassium ion transport	60/2556	217/18670	4.23367e-08	8.06119e-07	5.7684e-07	KCNA3/KCNAB2/FXYD2/SLC9A9/SLC24A4/KCNJ10/SLC12A3/KCNA2/BIN1/PRNP/KCNN4/KCND1/KCNK5/SLC1A3/KCNH8/CACNA1D/KCNH4/SLC9A6/KCNIP1/ANK2/KCNG1/KCNJ11/KCNS1/ABCC8/GAL/KCNMB1/KCNE5/KCNK15/KCNN1/KCNK10/KCNH1/KCNJ5/KCNJ3/KCNG2/LRRC55/KCNE1/KCNK12/EDN3/KCNQ4/OPRK1/P2RY12/KCNE4/KCNA5/SLC12A1/KCNJ15/KCNJ16/KEL/HPN/ATP12A/KCNA1/KCND3/KCNIP2/KCNK17/KCNC2/WNK4/KCNC1/KCNF1/ATP1A4/ACTN2/LRRC26	60
BP	GO:0071805	potassium ion transmembrane transport	60/2556	217/18670	4.23367e-08	8.06119e-07	5.7684e-07	KCNA3/KCNAB2/FXYD2/SLC9A9/SLC24A4/KCNJ10/SLC12A3/KCNA2/BIN1/PRNP/KCNN4/KCND1/KCNK5/SLC1A3/KCNH8/CACNA1D/KCNH4/SLC9A6/KCNIP1/ANK2/KCNG1/KCNJ11/KCNS1/ABCC8/GAL/KCNMB1/KCNE5/KCNK15/KCNN1/KCNK10/KCNH1/KCNJ5/KCNJ3/KCNG2/LRRC55/KCNE1/KCNK12/EDN3/KCNQ4/OPRK1/P2RY12/KCNE4/KCNA5/SLC12A1/KCNJ15/KCNJ16/KEL/HPN/ATP12A/KCNA1/KCND3/KCNIP2/KCNK17/KCNC2/WNK4/KCNC1/KCNF1/ATP1A4/ACTN2/LRRC26	60
BP	GO:0036336	dendritic cell migration	16/2556	27/18670	4.23416e-08	8.06119e-07	5.7684e-07	CCL5/CCR7/CCR2/CCR5/SLAMF8/CCL19/GPR183/CXCR4/DOCK8/LGALS9/CCR6/PIK3CG/CCR1/CCL21/IL12A/TRPM2	16
BP	GO:0043303	mast cell degranulation	22/2556	47/18670	4.28293e-08	8.128e-07	5.81621e-07	PIK3CD/RAC2/FGR/LYN/BTK/UNC13D/LGALS9/LAT2/ADGRE2/MILR1/CD300A/PIK3CG/SYK/CD84/FCER1G/LAT/NR4A3/FES/KIT/ADORA2B/CRHR1/CPLX2	22
BP	GO:0002643	regulation of tolerance induction	12/2556	16/18670	4.50821e-08	8.52827e-07	6.10263e-07	PDCD1/CD3E/IDO1/IL2RA/FOXP3/LILRB2/CD274/HAVCR2/TGFBR2/HLA-G/CLC/FOXJ1	12
BP	GO:0033077	T cell differentiation in thymus	28/2556	70/18670	4.56597e-08	8.61012e-07	6.1612e-07	ZAP70/CD3D/CD3E/CD3G/CCR7/TESPA1/BCL11B/CARD11/IL7R/FOXP3/CD28/DOCK2/PTPRC/CD74/ADA/VNN1/B2M/CAMK4/CCR6/WNT1/GATA3/ZFP36L2/CDK6/GLI3/ADAM8/FOXN1/BCL2/FOXJ1	28
BP	GO:0042063	gliogenesis	74/2556	290/18670	4.85109e-08	9.11881e-07	6.52521e-07	TNFRSF1B/LTA/CCR2/IFNG/NRROS/STAP1/LYN/GPR183/C1QA/KCNJ10/BIN1/PRDM8/IL34/CXCR4/S100B/FPR2/CX3CL1/PTK2B/CCL2/ANXA1/GSTP1/IL6/TLR2/CSF1R/EGFR/BMP2/ERBB3/DTX1/IL33/CDK6/S100A8/MYB/MAPT/TNF/BACE2/POU3F1/TNFRSF21/SOX8/NFIB/LGI4/LIF/NR2E1/SERPINE2/EGR2/GLI3/TLR4/ADGRG6/CCL3/NCMAP/CHRM1/IL6ST/RNF112/ROR1/ID4/PHGDH/P2RY12/RELN/MAG/KLF15/DNER/MATN2/GPR17/BMERB1/EMX1/METRN/SOX11/PTPRZ1/ASCL2/FGF10/ADCYAP1…	74
BP	GO:2000403	positive regulation of lymphocyte migration	19/2556	37/18670	5.44285e-08	1.01989e-06	7.2981e-07	CCL5/TNFSF14/SPN/CCR2/XCL1/XCL2/CCL4/CXCL13/AIF1/CXCL10/DOCK8/PTK2B/CCL21/CCL20/ITGA4/CCL3/ADAM8/S100A7/CCL7	19
BP	GO:0051896	regulation of protein kinase B signaling	65/2556	244/18670	5.57218e-08	1.04084e-06	7.44801e-07	LCK/PIK3CD/CD19/CCR7/HCLS1/TRAT1/RAC2/ICOS/BANK1/CCL19/CD28/FYN/VAV1/PIK3R5/IL26/PIK3AP1/BTN2A2/CD86/CX3CL1/CHI3L1/IL18/ESR1/NRG2/PIK3CG/GATA3/CCL21/EGFR/ERBB3/ERBB4/MET/IGF1R/EPHA2/CD80/C1QTNF1/TNF/HPSE/TGFA/HLA-G/CCL3/ADAM8/FGF9/MAGI2/ANGPT1/OSM/THPO/F10/P2RY12/GCNT2/KIT/PDGFRA/CSF3/FGF7/FGF2/RET/LEP/AKR1C2/FAM110C/RASD2/FGFR3/GDF15/XDH/TNFSF11/FGF10/F7/SFRP5	65
BP	GO:2000404	regulation of T cell migration	21/2556	44/18670	5.67643e-08	1.05692e-06	7.56305e-07	CCL5/TNFSF14/SPN/CCR2/XCL1/RIPOR2/XCL2/CD200R1/CXCL13/AIF1/CXCL10/DOCK8/IL27RA/CCR6/CCL21/CCL20/ITGA4/ADAM8/S100A7/ECM1/APOD	21
BP	GO:0002886	regulation of myeloid leukocyte mediated immunity	24/2556	55/18670	5.69383e-08	1.05692e-06	7.56305e-07	HLA-E/RAC2/CCR2/FGR/LYN/ITGB2/BTK/UNC13D/PTAFR/C3/DNASE1L3/LGALS9/ADGRE2/CD300A/PRAM1/SYK/CD84/FCER1G/CXCL6/FCGR2B/FES/ITGAM/ADORA2B/CRHR1	24
BP	GO:0002440	production of molecular mediator of immune response	73/2556	286/18670	5.88951e-08	1.08983e-06	7.7986e-07	JAK3/TBX21/TNFRSF1B/HLA-E/IL18RAP/FCRL3/CD96/SASH3/CD244/CD226/TMIGD2/CD40LG/CD40/LAX1/POU2F2/CCR2/CARD11/IL7R/XCL1/IL18R1/IL12B/HLA-F/FOXP3/VPREB3/CD28/BTK/PTPRC/KIR2DL4/LILRB1/CD74/AICDA/SAMHD1/HLA-DQB1/TNFSF13B/IL2/TNFRSF4/FGL2/IL27RA/B2M/ITM2A/NLRP3/CCR6/IL18/SEMA7A/MZB1/FCER1G/GATA3/IL6/FCGR2B/TLR2/IL10/IL12A/IL33/CGAS/INAVA/NR4A3/TNF/FFAR3/GPRC5B/HLA-G/TLR4/KLK7/ANGPT1/NOD2/KLK5/KIT/CD22/RS…	73
BP	GO:0002279	mast cell activation involved in immune response	22/2556	48/18670	6.88633e-08	1.27034e-06	9.09023e-07	PIK3CD/RAC2/FGR/LYN/BTK/UNC13D/LGALS9/LAT2/ADGRE2/MILR1/CD300A/PIK3CG/SYK/CD84/FCER1G/LAT/NR4A3/FES/KIT/ADORA2B/CRHR1/CPLX2	22
BP	GO:0045076	regulation of interleukin-2 biosynthetic process	13/2556	19/18670	6.97406e-08	1.27858e-06	9.1492e-07	IRF4/CD3E/PRKCQ/CARD11/FOXP3/CD28/PTPRC/LAG3/CD4/CLEC7A/CD86/CARD9/CD80	13
BP	GO:0098581	detection of external biotic stimulus	13/2556	19/18670	6.97406e-08	1.27858e-06	9.1492e-07	CD1D/LY96/CLEC7A/NLRC4/TLR6/TLR2/TLR1/LBP/PGLYRP4/TLR4/NOD2/PGLYRP3/PGLYRP2	13
BP	GO:0002526	acute inflammatory response	60/2556	220/18670	7.24349e-08	1.32389e-06	9.47343e-07	CD6/CD19/HLA-E/CCR7/CR2/CR1/CFP/BTK/C1QA/CR1L/C3/C1QB/C1R/C1QC/DNASE1L3/VNN1/VCAM1/IL6R/C1S/NLRP3/SERPING1/ICAM1/CD163/SAA2/PIK3CG/C2/GSTP1/SAA1/FCER1G/GATA3/IL6/FCGR2B/CREB3L3/SERPINF2/CEBPB/SAA4/S100A8/LBP/CFI/TNF/C5AR2/CD5L/FFAR3/C7/VSIG4/PTGS2/ASS1/CFH/IL6ST/ADAM8/HP/OSM/ORM2/C4BPA/CNR1/C2CD4B/TNFSF11/ADCYAP1/C6/ORM1	60
BP	GO:0030890	positive regulation of B cell proliferation	20/2556	41/18670	7.40874e-08	1.34994e-06	9.65983e-07	CD38/FCRL3/SASH3/TNFRSF13C/CD40/CARD11/IL21/NCKAP1L/PTPRC/GPR183/CD74/ADA/TNFSF13B/IL2/IL7/TNFRSF4/NFATC2/VAV3/TLR4/BCL2	20
BP	GO:0098543	detection of other organism	11/2556	14/18670	7.58165e-08	1.37722e-06	9.85505e-07	CD1D/CLEC7A/NLRC4/TLR6/TLR2/TLR1/PGLYRP4/TLR4/NOD2/PGLYRP3/PGLYRP2	11
BP	GO:0002675	positive regulation of acute inflammatory response	17/2556	31/18670	7.73598e-08	1.40097e-06	1.0025e-06	HLA-E/CCR7/BTK/C3/PIK3CG/FCER1G/IL6/CREB3L3/TNF/FFAR3/PTGS2/IL6ST/ADAM8/OSM/CNR1/C2CD4B/TNFSF11	17
BP	GO:0006909	phagocytosis	88/2556	369/18670	8.13529e-08	1.4688e-06	1.05104e-06	CD247/SLAMF1/IL2RG/ICAM3/ARHGAP25/SIRPG/BIN2/WAS/CORO1A/CD3G/PLCG2/IRF8/IL15RA/MYO1G/NCF4/IFNG/FGR/IL2RB/STAP1/DOCK2/NCKAP1L/LYN/FCN1/ITGB2/FYN/PTPRC/VAV1/SH3BP1/IL15/CD300LF/CEACAM4/IGLL5/WIPF1/UNC13D/C3/AIF1/ITGAL/IGLL1/CLEC7A/HCK/P2RY6/SIRPA/FPR2/ELMO1/MARCO/CCL2/NCF2/CYBA/RAB7B/TYROBP/ANXA1/CD300A/PTX3/SYK/C2/FCER1G/TGM2/MYO7A/SIRPB1/ARPC1B/FCGR2B/TLR2/CD14/PECAM1/MET/SYT11/LBP/MFGE8/TNF/VAV3…	88
BP	GO:0031342	negative regulation of cell killing	14/2556	22/18670	8.50797e-08	1.52681e-06	1.09255e-06	HLA-E/IL7R/HLA-F/PTPRC/KIR2DL4/LILRB1/SERPINB9/LGALS9/CLEC12B/FCGR2B/HAVCR2/HLA-G/KRT6A/SERPINB4	14
BP	GO:0042094	interleukin-2 biosynthetic process	14/2556	22/18670	8.50797e-08	1.52681e-06	1.09255e-06	IRF4/CD3E/PRKCQ/CARD11/FOXP3/CD28/PTPRC/LAG3/CD4/CLEC7A/CD86/IL18/CARD9/CD80	14
BP	GO:0050901	leukocyte tethering or rolling	15/2556	25/18670	8.98342e-08	1.60727e-06	1.15013e-06	SPN/CCR2/ITGB7/SELL/SELPLG/PTAFR/VCAM1/CCL25/CCL21/SELP/SELE/TNF/ADD2/ITGA4/LEP	15
BP	GO:0002532	production of molecular mediator involved in inflammatory response	28/2556	72/18670	9.33817e-08	1.66573e-06	1.19196e-06	CD6/CD96/IDO1/GBP5/NLRC3/ABCD2/SLAMF8/GPSM3/LYN/BTK/P2RX1/IL1R2/NLRP7/CLEC7A/SIRPA/ALOX5/SYK/TLR6/FCER1G/MEFV/ADCY7/LBP/TLR4/SLC7A2/NOD2/LEP/CD36/APOD	28
BP	GO:0045670	regulation of osteoclast differentiation	26/2556	64/18670	9.45427e-08	1.68139e-06	1.20316e-06	GPR55/INPP5D/IFNG/IL12B/LILRB1/LILRB3/UBASH3B/RASSF2/LILRB4/CAMK4/IL23R/TYROBP/SFRP1/CCR1/PPARGC1B/IL23A/CEBPB/TNF/POU4F1/TLR4/CCL3/LTF/IL20/LRRC17/TNFSF11/CARTPT	26
BP	GO:0033627	cell adhesion mediated by integrin	27/2556	68/18670	9.49269e-08	1.68318e-06	1.20445e-06	CCL5/CD3E/FERMT3/ITGB7/LPXN/NCKAP1L/LYN/ITGB2/CXCL13/ADA/ICAM1/PDE3B/PIK3CG/SYK/CCL21/NPNT/FERMT1/EPHA2/TESC/CYP1B1/ITGA4/DPP4/P2RY12/RET/ACER2/FYB2/MUC1	27
BP	GO:0034308	primary alcohol metabolic process	31/2556	85/18670	1.10689e-07	1.95682e-06	1.40026e-06	AKR1B1/BMP6/BMP2/PNPLA4/ALDH1A1/DHRS9/PLB1/CYP1B1/CYP11A1/ALDH1A3/IGF1/DGAT2/ADH4/CYP27C1/RDH10/AKR1C1/ALDH1A2/SULT1B1/AKR1C2/HAO1/RBP4/ADH1B/SULT1A2/AWAT2/CACNA1H/AKR1B15/GPD1/ADH1C/LRAT/SULT1E1/BMP5	31
BP	GO:0002831	regulation of response to biotic stimulus	43/2556	139/18670	1.1419e-07	2.01273e-06	1.44026e-06	IL12RB1/AIM2/CD226/CRTAM/IL2RA/IL12B/APOBEC3G/TSPAN32/CD180/TNFAIP3/BIRC3/CARD16/LILRB1/IL15/CD274/LY96/FGL2/CX3CL1/OPTN/IL23R/CYBA/ACOD1/CXCL6/PRKCA/BMP6/IL23A/IL12A/HAVCR2/STAT1/APOBEC3F/CGAS/SYT11/LY86/HERC5/KLK7/SIGLEC11/MMP12/KLK5/IL27/LTF/TRIM15/SPINK5/CD36	43
BP	GO:0070486	leukocyte aggregation	10/2556	12/18670	1.15383e-07	2.02773e-06	1.451e-06	ZAP70/RAC2/SEMA4D/STK10/MSN/S100A8/S100A9/NR4A3/HAS2/BMP7	10
BP	GO:0042092	type 2 immune response	18/2556	35/18670	1.18661e-07	2.0792e-06	1.48782e-06	TBX21/IDO1/CCR2/XCL1/CD74/CD86/IL27RA/NLRP3/IL18/ANXA1/GATA3/IL6/IL10/IL33/IFNL1/NOD2/RSAD2/ECM1	18
BP	GO:0032715	negative regulation of interleukin-6 production	23/2556	53/18670	1.21557e-07	2.11745e-06	1.5152e-06	SLAMF1/INPP5D/BANK1/NLRC3/FOXP3/NCKAP1L/PTPN22/TNFAIP3/CD200R1/SIRPA/IL27RA/CX3CL1/GHRL/IL10/BPI/HAVCR2/SYT11/TNF/C5AR2/TLR4/C1QTNF3/ORM1/FOXJ1	23
BP	GO:0050704	regulation of interleukin-1 secretion	23/2556	53/18670	1.21557e-07	2.11745e-06	1.5152e-06	CCR7/AIM2/CCL19/TNFAIP3/IL1R2/CARD16/CASP1/TLR8/NLRP7/NLRP1/LILRA5/CARD17/LGALS9/NLRP3/SAA1/P2RX7/TLR4/CCL3/ORM2/NOD2/LPL/NLRP2/ORM1	23
BP	GO:0045165	cell fate commitment	69/2556	270/18670	1.27917e-07	2.22172e-06	1.58981e-06	TBX21/LY9/IL12RB1/SLAMF6/IRF4/EOMES/SPN/BCL11B/WNT10A/IL12B/FOXP3/SLAMF8/IL7/PRDM1/IL23R/ISL2/WNT6/WNT1/SFRP1/WNT16/GATA3/IL6/TBX19/BMP2/IL23A/FOXA1/CEBPB/ERBB4/GDF7/WNT10B/LMO4/GATA6/SOX8/SPDEF/CYP26B1/PROX1/NR2E1/WNT7A/GLI3/POU4F1/DKK1/POU5F1/PTCH1/WNT3/ELF5/PTCH2/AR/DMRT3/TBX3/TLX3/FOXN1/BCL2/DHH/SOSTDC1/EPOP/FGF2/WNT5B/DMRTA2/GAS1/TRIM15/WNT11/NKX2-5/RORC/FGF10/ASCL1/NTF4/PAX2/MESP1/TBX10	69
BP	GO:0070227	lymphocyte apoptotic process	27/2556	69/18670	1.35708e-07	2.35015e-06	1.68172e-06	JAK3/CD27/CCL5/PDCD1/PRKCQ/CD3G/IDO1/IL7R/IL2RA/LYN/BTK/FASLG/CD74/ADA/CD274/PTCRA/IL2/GIMAP8/DOCK8/LGALS9/IL10/TNFRSF21/P2RX7/GLI3/ADAM8/CLC/PIP	27
BP	GO:0045589	regulation of regulatory T cell differentiation	17/2556	32/18670	1.43952e-07	2.48569e-06	1.7787e-06	VSIR/CTLA4/IFNG/IL2RA/SOCS1/CR1/FOXP3/CD28/LAG3/LILRB2/IRF1/IL2/LILRB4/BTN2A2/LGALS9/NFATC2/HLA-G	17
BP	GO:0001787	natural killer cell proliferation	9/2556	10/18670	1.464e-07	2.52063e-06	1.80371e-06	HLA-E/IL12B/PTPN22/IL15/IL18/IL23R/FLT3LG/IL23A/LEP	9
BP	GO:0010951	negative regulation of endopeptidase activity	65/2556	250/18670	1.48559e-07	2.53696e-06	1.81539e-06	SPOCK2/CD27/CST7/LAMP3/TNFSF14/CR1/BIRC3/TNFAIP8/CARD16/SERPINB9/NLRP7/IFI16/RARRES1/C3/BIN1/COL4A3/CARD17/HMSD/SERPING1/ITIH1/PAPLN/RENBP/SERPINF2/MICAL1/PI3/A2ML1/RPS6KA3/SERPINA11/NGFR/PZP/SLPI/CRYAB/SPINK2/CSTA/SERPINE2/PTGS2/CRB2/DPEP1/SERPINB5/TFPI/ITIH5/ITIH6/ANXA8L1/ANXA8/CST9/MMP9/CPAMD8/SPINK4/LTF/FETUB/CST9L/SERPINA6/CST5/SERPINA5/SERPINB4/WFDC12/TFPI2/CST11/SPINK14/SPINK5/SERPINB3/PAX…	65
BP	GO:0033628	regulation of cell adhesion mediated by integrin	21/2556	46/18670	1.4863e-07	2.53696e-06	1.81539e-06	CCL5/CD3E/FERMT3/LPXN/NCKAP1L/LYN/CXCL13/ADA/PDE3B/PIK3CG/SYK/CCL21/FERMT1/EPHA2/TESC/CYP1B1/DPP4/P2RY12/RET/ACER2/MUC1	21
BP	GO:0050706	regulation of interleukin-1 beta secretion	21/2556	46/18670	1.4863e-07	2.53696e-06	1.81539e-06	CCR7/AIM2/CCL19/TNFAIP3/CARD16/CASP1/TLR8/NLRP7/NLRP1/LILRA5/CARD17/LGALS9/NLRP3/P2RX7/TLR4/CCL3/ORM2/NOD2/LPL/NLRP2/ORM1	21
BP	GO:0006813	potassium ion transport	63/2556	240/18670	1.58347e-07	2.69508e-06	1.92854e-06	KCNA3/KCNAB2/FXYD2/SLC9A9/SLC24A4/KCNJ10/SLC12A3/KCNA2/BIN1/PTK2B/PRNP/KCNN4/KCND1/KCNK5/SLC1A3/KCNH8/CACNA1D/KCNH4/SLC9A6/KCNIP1/ANK2/KCNG1/KCNJ11/KCNS1/ABCC8/GAL/KCNMB1/KCNE5/KCNK15/KCNN1/KCNK10/KCNH1/KCNJ5/KCNJ3/KCNG2/LRRC55/KCNE1/KCNK12/EDN3/KCNQ4/OPRK1/P2RY12/FXYD1/KCNE4/KCNA5/SLC12A1/KCNJ15/KCNJ16/KEL/HPN/ATP12A/KCNA1/KCND3/KCNIP2/KCNK17/ADCYAP1/KCNC2/WNK4/KCNC1/KCNF1/ATP1A4/ACTN2/LRRC26	63
BP	GO:0002827	positive regulation of T-helper 1 type immune response	13/2556	20/18670	1.74149e-07	2.95556e-06	2.11493e-06	IL12RB1/CCR2/XCL1/IL18R1/IL12B/CCL19/IL27RA/IL6R/IL18/IL23R/ANXA1/IL23A/CD80	13
BP	GO:0010466	negative regulation of peptidase activity	67/2556	262/18670	1.88495e-07	3.18992e-06	2.28263e-06	SPOCK2/CD27/CST7/LAMP3/TNFSF14/CR1/BIRC3/TNFAIP8/CARD16/SERPINB9/NLRP7/IFI16/RARRES1/C3/BIN1/COL4A3/CARD17/HMSD/SERPING1/ITIH1/PAPLN/RENBP/SERPINF2/MICAL1/PI3/A2ML1/RPS6KA3/PI16/SERPINA11/NGFR/PZP/SLPI/CRYAB/SPINK2/CSTA/SERPINE2/PTGS2/CRB2/DPEP1/SERPINB5/TFPI/ITIH5/ITIH6/ANXA8L1/ANXA8/CST9/MMP9/CPAMD8/SPINK4/LTF/FETUB/CST9L/SERPINA6/ECM1/CST5/SERPINA5/SERPINB4/WFDC12/TFPI2/CST11/SPINK14/SPINK5/SE…	67
BP	GO:0002260	lymphocyte homeostasis	25/2556	62/18670	1.97716e-07	3.33645e-06	2.38749e-06	JAK3/SIT1/CORO1A/TNFRSF13B/TNFRSF13C/TNFSF14/IL2RA/TNFRSF17/FOXP3/NCKAP1L/LYN/TNFAIP3/GPR174/CD74/ADA/TNFSF13B/IL2/LGALS9/SPNS2/DOCK11/LAT/SH2B2/P2RX7/FOXN1/BCL2	25
BP	GO:0002716	negative regulation of natural killer cell mediated immunity	11/2556	15/18670	2.48868e-07	4.18775e-06	2.99666e-06	HLA-E/CD96/HLA-F/KIR2DL4/LILRB1/SERPINB9/LGALS9/CLEC12B/HAVCR2/HLA-G/SERPINB4	11
BP	GO:0050830	defense response to Gram-positive bacterium	34/2556	101/18670	2.57528e-07	4.31509e-06	3.08778e-06	HLA-E/LTA/FGR/LYZ/KLRK1/GBP4/MPEG1/RNASE6/IL27RA/NLRP3/GBP2/TNFSF8/CARD9/KLRC4-KLRK1/IL6/TLR2/IL12A/HAVCR2/DEFB1/EPHA2/LBP/TNF/GBP6/P2RX7/PLA2G2A/PGLYRP4/KRT6A/PGLYRP3/CTSG/H2BC21/RNASE7/CD36/PGLYRP2/LALBA	34
BP	GO:0050718	positive regulation of interleukin-1 beta secretion	17/2556	33/18670	2.58994e-07	4.31509e-06	3.08778e-06	AIM2/CCL19/CASP1/TLR8/NLRP7/NLRP1/LILRA5/LGALS9/NLRP3/P2RX7/TLR4/CCL3/ORM2/NOD2/LPL/NLRP2/ORM1	17
BP	GO:0002712	regulation of B cell mediated immunity	22/2556	51/18670	2.59341e-07	4.31509e-06	3.08778e-06	TBX21/HLA-E/LTA/CD226/FCER2/CD40/XCL1/CR1/FOXP3/CD28/BTK/PTPRC/C3/IL2/IL27RA/FCER1G/FCGR2B/IL10/TNF/C4BPA/HPX/FOXJ1	22
BP	GO:0002889	regulation of immunoglobulin mediated immune response	22/2556	51/18670	2.59341e-07	4.31509e-06	3.08778e-06	TBX21/HLA-E/LTA/CD226/FCER2/CD40/XCL1/CR1/FOXP3/CD28/BTK/PTPRC/C3/IL2/IL27RA/FCER1G/FCGR2B/IL10/TNF/C4BPA/HPX/FOXJ1	22
BP	GO:0070555	response to interleukin-1	56/2556	207/18670	2.60951e-07	4.32974e-06	3.09826e-06	CCL5/CD38/XCL1/CCL19/GBP1/XCL2/PSMB9/IL1R2/CCL13/CCL4/ETS1/CCL17/CCL23/NLRP7/CCL18/PSMB10/SIRPA/LGALS9/CX3CL1/CHI3L1/GBP2/CCL25/ICAM1/CCL2/CCL22/CYBA/CCL24/ANXA1/ACOD1/PSMB8/SFRP1/PSMA8/IL6/CCL21/PRKCA/CCL20/CCL8/CEBPB/SELE/IRAK2/CCL1/PTGIS/LCN2/MAP3K8/EDN1/CCL3/TFPI/NOD2/HAS2/IL1RL2/CCL11/CCL14/CCL7/KMO/SLC30A8/PCK1	56
BP	GO:0002221	pattern recognition receptor signaling pathway	54/2556	197/18670	2.67768e-07	4.43048e-06	3.17035e-06	GFI1/IRF4/FCRL3/TNIP3/LYN/FCN1/ITGB2/BTK/CTSS/TLR10/PTPN22/TNFAIP3/BIRC3/CLEC4E/IRF1/CD300LF/TLR8/PIK3AP1/LY96/CLEC7A/LILRA4/LGMN/RFTN1/MARCO/ESR1/CYBA/RAB7B/ACOD1/CD300A/TLR6/TLR2/CD14/TLR1/HAVCR2/S100A8/S100A9/INAVA/IRGM/RPS6KA3/LBP/IRAK2/ITGAM/PGLYRP4/TLR4/IFIH1/TLR7/NOD2/LTF/PGLYRP3/RSAD2/TRIM15/BPIFB1/CD36/PGLYRP2	54
BP	GO:0043030	regulation of macrophage activation	23/2556	55/18670	2.76002e-07	4.55403e-06	3.25876e-06	CST7/CTSC/STAP1/PTPRC/CD74/CX3CL1/TLR6/IL6/FCGR2B/IL10/BPI/HAVCR2/IL33/LBP/SPHK1/VSIG4/TLR4/CCL3/SLC7A2/IL31RA/LRFN5/TAFA3/PLA2G10	23
BP	GO:0032743	positive regulation of interleukin-2 production	16/2556	30/18670	3.13812e-07	5.16355e-06	3.69492e-06	IRF4/CD3E/PRKCQ/SASH3/CCR2/CARD11/CD28/PTPRC/CD4/CLEC7A/CD83/CD86/ANXA1/CD80/PDE4B/VTCN1	16
BP	GO:0007187	G protein-coupled receptor signaling pathway, coupled to cyclic nucleotide second messenger	65/2556	256/18670	3.76706e-07	6.18131e-06	4.4232e-06	S1PR4/SSTR3/ADGRE5/CNR2/ADGRG5/XCR1/CXCL9/INSL3/TSHR/PTGER4/CXCL10/CXCL11/FPR2/ADGRG3/MARCO/OXER1/GNG2/CCL2/ADGRE2/ANXA1/GPR65/CCR1/PRKCA/PTGFR/ADCY7/CACNA1D/RGS2/S1PR1/FPR1/ADGRB2/PTGIR/FFAR3/ADGRE1/ADGRE3/ADGRD1/EDN1/ADRB2/ADGRG6/RGS1/CHRM1/MRAP2/AVPR2/GRIK3/HTR6/OPRK1/P2RY12/CNR1/GHRHR/ADCY1/CALCB/ADGRF1/ADORA2B/PSAPL1/CRHR1/NPY1R/ADGRD2/GRM4/CHRM3/ADCYAP1/LPAR3/GLP1R/NPY2R/MRAP/ADRB1/GHRH	65
BP	GO:0050728	negative regulation of inflammatory response	48/2556	169/18670	3.88789e-07	6.36201e-06	4.5525e-06	TNFRSF1B/CST7/CNR2/IL2RA/NLRC3/ABCD2/IL12B/FOXP3/SLAMF8/PTPRC/TNFAIP3/IL1R2/CD200R1/TNFAIP8L2/ETS1/ADA/NLRP7/IL22RA2/SIGLEC10/PTGER4/IL2/SIRPA/FPR2/CX3CL1/NLRP3/ACOD1/GHRL/GSTP1/SAA1/GATA3/FCGR2B/MEFV/IL10/ADCY7/APOE/SOCS3/PTGIS/IGF1/FNDC4/C1QTNF3/LRFN5/TAFA3/GPR17/ADCYAP1/ADIPOQ/CXCL17/KRT1/APOD	48
BP	GO:0002861	regulation of inflammatory response to antigenic stimulus	14/2556	24/18670	3.98171e-07	6.48497e-06	4.64049e-06	HLA-E/CCR7/LTA/IL12B/CD28/BTK/C3/FCER1G/FCGR2B/IL10/TNF/CNR1/GPR17/ADCYAP1	14
BP	GO:0045061	thymic T cell selection	13/2556	21/18670	3.99579e-07	6.48497e-06	4.64049e-06	ZAP70/CD3D/CD3E/CD3G/CCR7/CARD11/CD28/DOCK2/PTPRC/CD74/GATA3/GLI3/FOXN1	13
BP	GO:0048245	eosinophil chemotaxis	13/2556	21/18670	3.99579e-07	6.48497e-06	4.64049e-06	CCL5/CCL13/CCL4/CCL23/CX3CL1/CCL2/CCL22/CCL24/CCL8/CCL1/CCL3/CCL11/CCL7	13
BP	GO:0045086	positive regulation of interleukin-2 biosynthetic process	10/2556	13/18670	4.38116e-07	7.09103e-06	5.07418e-06	IRF4/CD3E/PRKCQ/CARD11/CD28/PTPRC/CD4/CLEC7A/CD86/CD80	10
BP	GO:0032526	response to retinoic acid	35/2556	108/18670	4.89394e-07	7.89946e-06	5.65267e-06	CD38/LYN/LTK/PTK2B/WNT6/BMP6/WNT10B/MYB/OSR1/TESC/HSD17B2/GJB3/CYP26B1/DKK1/PTCH1/RARB/WNT3/STRA8/ALDH1A2/TRIML2/WNT5B/RET/LEP/PTK6/ACER2/WNT11/RBP4/BRINP1/IGFBP2/ASCL1/PAX2/LRAT/SLC6A4/PCK1/BRINP2	35
BP	GO:0051222	positive regulation of protein transport	94/2556	418/18670	5.36903e-07	8.64283e-06	6.18461e-06	CD38/HLA-E/BLK/CD2/CD244/AIM2/HCLS1/RAC2/CRTAM/IFNG/FGR/CCL19/FCN1/ITGB2/FYN/PTPN22/CLEC4E/CASP1/IL26/CLEC6A/TLR8/NLRP7/NLRP1/CD274/PTGER4/AIF1/IL2/TNFRSF4/LILRA5/LGALS9/ACHE/NLRP3/CLEC9A/GHRL/SYK/CD33/SAA1/PRNP/GATA3/IL6/KCNN4/TLR2/CSF1R/BMP6/CD14/IL10/EGFR/CRLF2/TLR1/HAVCR2/IL33/FERMT1/MBP/TMEM30B/TNF/SYTL4/CCL1/UBL4B/P2RX7/ITGAM/GLI3/IGF1/TSLP/TLR4/PTGS2/IFIH1/CCL3/ABAT/CHRM1/TENM1/ADAM8/SYBU/…	94
BP	GO:0050716	positive regulation of interleukin-1 secretion	18/2556	38/18670	5.8232e-07	9.33762e-06	6.68179e-06	AIM2/CCL19/CASP1/TLR8/NLRP7/NLRP1/LILRA5/LGALS9/NLRP3/SAA1/P2RX7/TLR4/CCL3/ORM2/NOD2/LPL/NLRP2/ORM1	18
BP	GO:0070228	regulation of lymphocyte apoptotic process	22/2556	53/18670	5.83208e-07	9.33762e-06	6.68179e-06	JAK3/CD27/CCL5/PDCD1/PRKCQ/CD3G/IDO1/IL7R/LYN/BTK/CD74/ADA/CD274/PTCRA/IL2/GIMAP8/DOCK8/LGALS9/IL10/P2RX7/ADAM8/PIP	22
BP	GO:1904950	negative regulation of establishment of protein localization	53/2556	197/18670	6.51718e-07	1.04065e-05	7.44662e-06	SRGN/BANK1/FOXP3/GBP1/PTPN22/TNFAIP3/IL1R2/CARD16/LILRB1/CD200R1/TLR8/NLRP7/PTGER4/TNFRSF4/BTN2A2/LILRA5/CARD17/IL27RA/CX3CL1/NLRP3/DERL3/ANXA1/GHRL/ADTRP/SFRP1/TLR6/FCGR2B/IL10/APOE/IL33/SYT11/FERMT1/MAPT/TNF/KCNJ11/SYTL4/TNFRSF21/C5AR2/FAM3D/KCNE1/C1QTNF3/SRCIN1/ANGPT1/VSNL1/CD22/HDAC9/ACVR1C/RSAD2/CIDEA/PKIA/CD36/ADIPOQ/APOD	53
BP	GO:0019884	antigen processing and presentation of exogenous antigen	50/2556	182/18670	6.79188e-07	1.0816e-05	7.7397e-06	HLA-DOB/HLA-E/NCF1/TAP2/NCF4/HLA-DMA/HLA-F/CD1D/HLA-DPB1/CTSS/PSMB9/LAG3/CD1B/HLA-DMB/HLA-DRA/TAP1/CD74/HLA-DRB1/HLA-DOA/HLA-DQA1/HLA-B/CD1C/HLA-DQB1/CLEC4A/CD1E/HLA-A/HLA-DPA1/IFI30/PSMB10/CYBB/HLA-DRB5/B2M/LGMN/HLA-C/NCF2/CYBA/PSMB8/PSMA8/FCER1G/HLA-DQB2/FCGR2B/RILP/HLA-DQA2/FCGR1B/CD1A/HLA-G/CTSE/CTSV/CD207/CD36	50
BP	GO:0010818	T cell chemotaxis	15/2556	28/18670	6.84888e-07	1.08776e-05	7.78378e-06	PIK3CD/CCL5/CXCR3/TNFSF14/CCR2/XCL1/XCL2/GPR183/CXCL13/CXCL10/CXCL11/PIK3CG/CCL21/CCL3/S100A7	15
BP	GO:0002830	positive regulation of type 2 immune response	11/2556	16/18670	6.97197e-07	1.10142e-05	7.88153e-06	IDO1/XCL1/CD74/CD86/NLRP3/IL18/GATA3/IL6/IL33/NOD2/RSAD2	11
BP	GO:0030889	negative regulation of B cell proliferation	11/2556	16/18670	6.97197e-07	1.10142e-05	7.88153e-06	TNFRSF13B/INPP5D/CTLA4/LYN/BTK/MNDA/TYROBP/CD300A/FCGR2B/IL10/TNFRSF21	11
BP	GO:0002517	T cell tolerance induction	9/2556	11/18670	7.06427e-07	1.1101e-05	7.94361e-06	CD3E/IDO1/ICOS/IL2RA/FOXP3/LILRB2/TGFBR2/HLA-G/CLC	9
BP	GO:0002923	regulation of humoral immune response mediated by circulating immunoglobulin	9/2556	11/18670	7.06427e-07	1.1101e-05	7.94361e-06	LTA/FCER2/CR1/PTPRC/FCGR2B/TNF/C4BPA/HPX/FOXJ1	9
BP	GO:0014068	positive regulation of phosphatidylinositol 3-kinase signaling	30/2556	87/18670	7.16477e-07	1.12292e-05	8.03536e-06	PIK3CD/CCL5/HCLS1/NCF1/HCST/FGR/CD28/LYN/FYN/SEMA4D/PIK3R5/PIK3AP1/GH1/IL18/PIK3CG/WNT16/SELP/ERBB3/ERBB4/IGF1R/TNF/IGF1/NTRK1/ANGPT1/OSM/RELN/KIT/PDGFRA/CSF3/LEP	30
BP	GO:0034121	regulation of toll-like receptor signaling pathway	26/2556	70/18670	7.63644e-07	1.19056e-05	8.51939e-06	GFI1/IRF4/FCRL3/LYN/PTPN22/TNFAIP3/BIRC3/IRF1/CD300LF/LY96/LILRA4/ESR1/CYBA/RAB7B/ACOD1/CD300A/TLR6/TLR2/CD14/TLR1/LBP/TLR4/LTF/RSAD2/BPIFB1/CD36	26
BP	GO:0050766	positive regulation of phagocytosis	26/2556	70/18670	7.63644e-07	1.19056e-05	8.51939e-06	IL2RG/SIRPG/IL15RA/IFNG/IL2RB/STAP1/DOCK2/NCKAP1L/PTPRC/IL15/CD300LF/C3/CLEC7A/SIRPA/FPR2/CCL2/CYBA/PTX3/C2/FCER1G/SIRPB1/FCGR2B/MFGE8/TNF/CD36/AZU1	26
BP	GO:0045622	regulation of T-helper cell differentiation	17/2556	35/18670	7.66599e-07	1.19204e-05	8.52997e-06	JAK3/TBX21/IL12RB1/IRF4/IL12B/FOXP3/CCL19/IL2/CD86/NLRP3/IL18/IL23R/ANXA1/IL23A/MYB/CD80/IL27	17
BP	GO:0002437	inflammatory response to antigenic stimulus	20/2556	46/18670	7.76193e-07	1.20067e-05	8.59175e-06	CD6/HLA-E/CCR7/LTA/IL2RA/IL12B/CD28/BTK/C3/ICAM1/FCER1G/GATA3/FCGR2B/IL10/CD68/TNF/IL5RA/CNR1/GPR17/ADCYAP1	20
BP	GO:0043300	regulation of leukocyte degranulation	20/2556	46/18670	7.76193e-07	1.20067e-05	8.59175e-06	RAC2/CCR2/FGR/HLA-F/LYN/ITGB2/UNC13D/PTAFR/LGALS9/ADGRE2/CD300A/PRAM1/SYK/CD84/FCER1G/FCGR2B/FES/ITGAM/ADORA2B/CRHR1	20
BP	GO:0014065	phosphatidylinositol 3-kinase signaling	43/2556	148/18670	7.86649e-07	1.21035e-05	8.66098e-06	PIK3CD/CCL5/HCLS1/NCF1/HCST/FGR/NLRC3/PPP1R16B/CD28/LYN/FYN/SEMA4D/PIK3R5/PIK3AP1/LTK/BTN2A2/PIK3R6/GH1/IL18/PIK3CG/WNT16/GATA3/SELP/EGFR/ERBB3/ERBB4/IGF1R/TNF/SERPINE2/EDN1/IGF1/PIP5K1B/ENTPD5/NTRK1/ANGPT1/OSM/RELN/KIT/PDGFRA/CSF3/TWIST1/LEP/PIK3C2G	43
BP	GO:0051224	negative regulation of protein transport	52/2556	193/18670	7.88339e-07	1.21035e-05	8.66098e-06	SRGN/BANK1/FOXP3/GBP1/PTPN22/TNFAIP3/IL1R2/CARD16/LILRB1/CD200R1/TLR8/NLRP7/PTGER4/TNFRSF4/BTN2A2/LILRA5/CARD17/IL27RA/CX3CL1/NLRP3/DERL3/ANXA1/GHRL/ADTRP/SFRP1/TLR6/FCGR2B/IL10/APOE/IL33/SYT11/FERMT1/TNF/KCNJ11/SYTL4/TNFRSF21/C5AR2/FAM3D/KCNE1/C1QTNF3/SRCIN1/ANGPT1/VSNL1/CD22/HDAC9/ACVR1C/RSAD2/CIDEA/PKIA/CD36/ADIPOQ/APOD	52
BP	GO:0001562	response to protozoan	14/2556	25/18670	7.90599e-07	1.21035e-05	8.66098e-06	IRF4/IRF8/CD40/IL12B/TSPAN32/GBP4/CCDC88B/CLEC7A/GBP2/BATF2/IL10/IL12A/GBP6/VTCN1	14
BP	GO:0002335	mature B cell differentiation	14/2556	25/18670	7.90599e-07	1.21035e-05	8.66098e-06	CD19/PLCG2/POU2F2/MFNG/SLAMF8/GPR183/ADA/PLCL2/ITM2A/PTK2B/CMTM7/DOCK11/FCGR2B/CDH17	14
BP	GO:0014066	regulation of phosphatidylinositol 3-kinase signaling	38/2556	124/18670	7.93542e-07	1.21173e-05	8.67088e-06	PIK3CD/CCL5/HCLS1/NCF1/HCST/FGR/NLRC3/PPP1R16B/CD28/LYN/FYN/SEMA4D/PIK3R5/PIK3AP1/BTN2A2/GH1/IL18/PIK3CG/WNT16/SELP/EGFR/ERBB3/ERBB4/IGF1R/TNF/SERPINE2/IGF1/PIP5K1B/ENTPD5/NTRK1/ANGPT1/OSM/RELN/KIT/PDGFRA/CSF3/TWIST1/LEP	38
BP	GO:0001101	response to acid chemical	80/2556	343/18670	8.14112e-07	1.23996e-05	8.87283e-06	CD38/CCR7/SOCS1/CCL19/LYN/FYN/BCL11A/PTAFR/PTGER4/LTK/P2RY6/CYBB/AKR1B1/PTK2B/ICAM1/GNG2/WNT6/CYBA/PTGDR/SFRP1/GSTP1/CCL21/PTGFR/TLR2/BMP6/EGFR/AANAT/FOLR2/CEBPB/WNT10B/GLRB/MYB/OSR1/TNF/TESC/HSD17B2/GJB3/FFAR3/KCNMB1/CYP26B1/EDN1/FOLR1/DKK1/PTGS2/PTCH1/RARB/WNT3/ASS1/STRA8/DGAT2/SLC1A2/NTRK1/AKR1C1/SPAAR/ALDH1A2/TRIML2/PDGFRA/WNT5B/RET/LEP/AKR1C2/PTK6/ACER2/LPL/WNT11/RBP4/BRINP1/NEURL1/IGFBP2/PR…	80
BP	GO:0002363	alpha-beta T cell lineage commitment	12/2556	19/18670	8.35197e-07	1.26558e-05	9.0562e-06	TBX21/LY9/IL12RB1/SLAMF6/IRF4/SPN/IL12B/FOXP3/IL23R/IL6/IL23A/BCL2	12
BP	GO:0002922	positive regulation of humoral immune response	12/2556	19/18670	8.35197e-07	1.26558e-05	9.0562e-06	CCR7/LTA/FCER2/PTPRC/C3/ACOD1/FCGR2B/TNF/KLK7/KLK5/C6/HPX	12
BP	GO:0045453	bone resorption	24/2556	62/18670	8.41804e-07	1.27234e-05	9.1046e-06	CD38/GPR55/INPP5D/RAC2/TNFAIP3/UBASH3B/IL7/PTK2B/LRRK1/SYK/IL6/PPARGC1B/PRKCA/CSF1R/EGFR/S1PR1/P2RX7/ADRB2/TMEM119/ADAM8/DCSTAMP/TNFSF11/CARTPT/IL20RA	24
BP	GO:0048305	immunoglobulin secretion	13/2556	22/18670	8.53856e-07	1.28729e-05	9.21151e-06	HLA-E/CD40LG/CD40/LAX1/POU2F2/TNFSF13B/IL2/TNFRSF4/IL6/IL33/TNF/CD22/RBP4	13
BP	GO:0002763	positive regulation of myeloid leukocyte differentiation	22/2556	54/18670	8.57394e-07	1.28935e-05	9.22626e-06	HCLS1/IFNG/IL12B/EVI2B/CD4/CD74/IL34/CD101/IL23R/TYROBP/CCR1/PPARGC1B/PRKCA/IL23A/TNF/FES/TESC/LIF/POU4F1/DCSTAMP/IL20/TNFSF11	22
BP	GO:0010876	lipid localization	90/2556	400/18670	9.08552e-07	1.36283e-05	9.75208e-06	PLA2G2D/C3/LIPG/SPNS3/GRAMD1B/APOL3/NPC2/APOL1/PLTP/SPNS2/CETP/APOL6/ANXA1/GHRL/SYK/IL6/KCNN4/PLA2G4A/BMP6/ACSL4/SLCO2B1/APOE/POMC/ABCB1/OSBPL3/MYB/ATP8B1/LBP/C1QTNF1/TMEM30B/TNF/STARD4/ABCA3/APOC1/GAL/ABCC4/P2RX7/PLIN2/PLA2G2A/SPX/ATP10B/STAR/ESYT3/EDN1/ENPP1/SMIM22/NMB/PTCH1/STRA6/UGCG/STARD10/DGAT2/ATP8A1/APOL4/ABCA6/AKR1C1/SLCO1A2/ABCA10/MFSD2A/ACVR1C/ABCA8/ABCA13/PLA2G4F/LEP/AQP9/LPL/SLC27A6…	90
BP	GO:0098742	cell-cell adhesion via plasma-membrane adhesion molecules	67/2556	273/18670	9.44656e-07	1.41342e-05	1.01141e-05	CD6/JAML/SELL/ITGB2/CDHR1/ITGAL/CX3CL1/VCAM1/ICAM1/CD209/CADM3/CD84/CLDN16/IL10/SELP/BMP2/PECAM1/SELE/SLITRK2/FXYD5/CDH3/MBP/DCHS2/CLSTN2/CELSR1/FAT2/ROBO3/ITGAM/TGFBR2/MPZ/CDH17/KIRREL3/CRB2/DSC3/CELSR2/CLDN11/TENM1/VSTM2L/ROBO1/DSG3/DSC2/ANXA3/LRFN5/DSG1/EFNA5/L1CAM/CDH19/PTPRT/ALCAM/PCDHB9/MAG/CLDN14/RET/CEACAM5/CLDN10/CLDN5/PCDH8/IGSF9B/ROBO2/CDH7/ADIPOQ/CLDN19/CLDN8/CLDN6/CDHR4/LGALS7B/CEACA…	67
BP	GO:0030316	osteoclast differentiation	32/2556	97/18670	9.57012e-07	1.4283e-05	1.02206e-05	GPR55/INPP5D/IFNG/IL12B/GPR183/LILRB1/LILRB3/UBASH3B/RASSF2/LILRB4/CAMK4/IL23R/LRRK1/TYROBP/SFRP1/CCR1/FCER1G/PPARGC1B/CSF1R/IL23A/CEBPB/EPHA2/TNF/POU4F1/TLR4/CCL3/LTF/DCSTAMP/IL20/LRRC17/TNFSF11/CARTPT	32
BP	GO:0048017	inositol lipid-mediated signaling	50/2556	184/18670	9.68514e-07	1.44185e-05	1.03175e-05	PIK3CD/CCL5/PLCG2/HCLS1/NCF1/HCST/FGR/NLRC3/PPP1R16B/CD28/LYN/FYN/PLCB2/SEMA4D/PIK3R5/PTAFR/PIK3AP1/LTK/BTN2A2/PIK3R6/GH1/IL18/PIK3CG/WNT16/GATA3/CSF1R/SELP/EGFR/ERBB3/ERBB4/IGF1R/TNF/SERPINE2/EDN1/PLD1/IGF1/KCNH1/PIP5K1B/ENTPD5/NTRK1/ANGPT1/OSM/RELN/KIT/PLCH1/PDGFRA/CSF3/TWIST1/LEP/PIK3C2G	50
BP	GO:0043552	positive regulation of phosphatidylinositol 3-kinase activity	16/2556	32/18670	9.88103e-07	1.46733e-05	1.04999e-05	CD19/CCR7/AGAP2/FGR/CCL19/LYN/FPR2/PTK2B/CCL21/VAV3/NOD2/P2RY12/KIT/PDGFRA/FGF2/FGFR3	16
BP	GO:0009612	response to mechanical stimulus	55/2556	210/18670	1.02229e-06	1.51277e-05	1.0825e-05	TNFRSF8/TIFAB/TNFSF14/CD40/RIPOR2/FYN/CASP1/IRF1/ETS1/TLR8/PTGER4/CXCL10/CXCR4/PTK2B/CHI3L1/PHF24/MAP3K14/FAS/CASP5/MMP7/CYBA/BMP6/EGFR/SLC1A3/MPO/STAT1/FOSL1/DMD/P2RX7/TGFBR2/SERPINE2/EDN1/TLR4/PTGS2/PTCH1/STRA6/TLR7/NRXN2/NTRK1/GDF5/SCEL/KIT/KCNA5/MAG/ADGRV1/PIEZO2/HPN/SLITRK6/KCNA1/WNT11/IGFBP2/KCNC1/RETN/COL11A1/CNTNAP2	55
BP	GO:0008544	epidermis development	101/2556	464/18670	1.02379e-06	1.51277e-05	1.0825e-05	WAS/BCL11B/WNT10A/RIPOR2/ANXA1/LRTOMT/FOXC1/WNT16/MYO7A/PI3/PKP1/EGFR/WNT10B/KRT5/FERMT1/EPHA2/FABP5/CDH3/TNF/EDAR/CELSR1/POU3F1/SNAI1/KRT18/GAL/HPSE/TGM1/CYP26B1/KRT2/KRT72/CSTA/KRT17/KRT16/KRT6B/KRT86/DKK1/KRT37/PTCH1/SLC44A4/KRT81/UGCG/KLK7/TGM5/DSC3/PTCH2/MYCL/KRT83/SATB1/GLI1/DSG3/DSC2/KRT14/KRT79/DSG1/KLK5/FOXN1/KRT9/KRT85/KRT6C/BCL2/SCEL/SOSTDC1/LAMB3/KRT6A/BNC1/ALX4/FGF7/S100A7/KRT7/CALML…	101
BP	GO:0007188	adenylate cyclase-modulating G protein-coupled receptor signaling pathway	57/2556	221/18670	1.12008e-06	1.65093e-05	1.18137e-05	S1PR4/ADGRE5/ADGRG5/CXCL9/INSL3/TSHR/PTGER4/CXCL10/CXCL11/FPR2/ADGRG3/MARCO/OXER1/GNG2/ADGRE2/GPR65/PRKCA/PTGFR/ADCY7/CACNA1D/RGS2/S1PR1/FPR1/ADGRB2/PTGIR/FFAR3/ADGRE1/ADGRE3/ADGRD1/EDN1/ADRB2/ADGRG6/RGS1/CHRM1/MRAP2/AVPR2/GRIK3/OPRK1/P2RY12/CNR1/GHRHR/ADCY1/CALCB/ADGRF1/ADORA2B/PSAPL1/CRHR1/NPY1R/ADGRD2/GRM4/CHRM3/ADCYAP1/GLP1R/NPY2R/MRAP/ADRB1/GHRH	57
BP	GO:2000107	negative regulation of leukocyte apoptotic process	20/2556	47/18670	1.17776e-06	1.73165e-05	1.23913e-05	JAK3/CD27/CCL5/PRKCQ/CCR7/HCLS1/IDO1/CCR5/IL7R/CCL19/LILRB1/CD74/ADA/PTCRA/IL2/DOCK8/FCER1G/CCL21/NOD2/PIP	20
BP	GO:0045824	negative regulation of innate immune response	23/2556	59/18670	1.22721e-06	1.79991e-05	1.28798e-05	HLA-E/CD96/NLRC5/NLRC3/CR1/HLA-F/SLAMF8/TNFAIP3/KIR2DL4/LILRB1/SERPINB9/SAMHD1/IFI16/NMI/LGALS9/SERPING1/ACOD1/CLEC12B/HAVCR2/HLA-G/VSIG4/MMP12/SERPINB4	23
BP	GO:0072538	T-helper 17 type immune response	15/2556	29/18670	1.2389e-06	1.81258e-05	1.29704e-05	TBX21/LY9/IL12RB1/SLAMF6/IRF4/PRKCQ/IL12B/FOXP3/IL2/IL27RA/NLRP3/IL23R/IL6/IL23A/RORC	15
BP	GO:0043551	regulation of phosphatidylinositol 3-kinase activity	22/2556	55/18670	1.24499e-06	1.81701e-05	1.30021e-05	SLA2/CD19/CCR7/AGAP2/FGR/SOCS1/CCL19/LYN/PIK3R5/FPR2/PIK3R6/PTK2B/CCL21/SOCS3/VAV3/NOD2/P2RY12/KIT/PDGFRA/FGF2/FGFR3/CCKBR	22
BP	GO:0090218	positive regulation of lipid kinase activity	17/2556	36/18670	1.26734e-06	1.8451e-05	1.32031e-05	CD19/CCR7/AGAP2/FGR/CCL19/LYN/FPR2/PTK2B/CCL21/VAV3/EEF1A2/NOD2/P2RY12/KIT/PDGFRA/FGF2/FGFR3	17
BP	GO:0001771	immunological synapse formation	10/2556	14/18670	1.34386e-06	1.94223e-05	1.38981e-05	PRF1/CD6/CCR7/CCL19/DOCK2/DOCK8/MSN/CCL21/HAVCR2/EPHB1	10
BP	GO:0045591	positive regulation of regulatory T cell differentiation	10/2556	14/18670	1.34386e-06	1.94223e-05	1.38981e-05	VSIR/IFNG/SOCS1/FOXP3/LILRB2/IL2/LILRB4/BTN2A2/LGALS9/HLA-G	10
BP	GO:0045953	negative regulation of natural killer cell mediated cytotoxicity	10/2556	14/18670	1.34386e-06	1.94223e-05	1.38981e-05	HLA-E/HLA-F/KIR2DL4/LILRB1/SERPINB9/LGALS9/CLEC12B/HAVCR2/HLA-G/SERPINB4	10
BP	GO:0048015	phosphatidylinositol-mediated signaling	49/2556	181/18670	1.39424e-06	2.01014e-05	1.43841e-05	PIK3CD/CCL5/PLCG2/HCLS1/NCF1/HCST/FGR/NLRC3/PPP1R16B/CD28/LYN/FYN/PLCB2/SEMA4D/PIK3R5/PTAFR/PIK3AP1/LTK/BTN2A2/PIK3R6/GH1/IL18/PIK3CG/WNT16/GATA3/CSF1R/SELP/EGFR/ERBB3/ERBB4/IGF1R/TNF/SERPINE2/EDN1/IGF1/KCNH1/PIP5K1B/ENTPD5/NTRK1/ANGPT1/OSM/RELN/KIT/PLCH1/PDGFRA/CSF3/TWIST1/LEP/PIK3C2G	49
BP	GO:0002224	toll-like receptor signaling pathway	42/2556	146/18670	1.40246e-06	2.01709e-05	1.44338e-05	GFI1/IRF4/FCRL3/TNIP3/LYN/ITGB2/BTK/CTSS/TLR10/PTPN22/TNFAIP3/BIRC3/IRF1/CD300LF/TLR8/PIK3AP1/LY96/LILRA4/LGMN/RFTN1/ESR1/CYBA/RAB7B/ACOD1/CD300A/TLR6/TLR2/CD14/TLR1/HAVCR2/S100A8/S100A9/RPS6KA3/LBP/IRAK2/ITGAM/TLR4/TLR7/LTF/RSAD2/BPIFB1/CD36	42
BP	GO:1904062	regulation of cation transmembrane transport	79/2556	342/18670	1.42255e-06	2.04105e-05	1.46053e-05	CD19/CORO1A/PLCG2/CCR2/IFNG/XCL1/KCNAB2/FXYD2/CXCL9/LYN/FYN/CTSS/CLIC2/FXYD7/BIN1/UBASH3B/CXCL10/CXCL11/P2RY6/CX3CL1/PTK2B/JSRP1/CCL2/CYBA/STAC/PIK3CG/PRNP/DAPK1/TSPAN13/RASGRF1/CACNA1D/OSR1/RGS2/FXYD5/FXYD6/KCNIP1/EPHB2/STAC2/ANK2/KCNG1/REM1/KCNJ11/PM20D1/TESC/DMD/KCNS1/GAL/GPD1L/KCNMB1/ADRB2/KCNE5/LRRC55/SHISA8/PDE4B/KCNE1/EDN3/ANXA3/MMP9/OPRK1/FXYD1/RELN/CACNG4/KCNE4/TWIST1/RRAD/KEL/KCNA1/CACN…	79
BP	GO:0002369	T cell cytokine production	18/2556	40/18670	1.49582e-06	2.1218e-05	1.51831e-05	TBX21/TNFRSF1B/IL18RAP/SASH3/CCR2/XCL1/IL18R1/IL12B/HLA-F/FOXP3/B2M/NLRP3/IL18/GATA3/IL6/IL12A/RSAD2/CLC	18
BP	GO:0002823	negative regulation of adaptive immune response based on somatic recombination of immune receptors built from immunoglobulin superfamily domains	18/2556	40/18670	1.49582e-06	2.1218e-05	1.51831e-05	JAK3/TBX21/IL7R/XCL1/CR1/HLA-F/FOXP3/PTPRC/LILRB1/IL2/IL27RA/FCGR2B/HAVCR2/IL33/CLEC4G/HLA-G/C4BPA/FOXJ1	18
BP	GO:0019835	cytolysis	18/2556	40/18670	1.49582e-06	2.1218e-05	1.51831e-05	PRF1/GZMB/GZMA/GZMM/GZMH/LYZ/LILRB1/APOL1/CSF2/LBP/P2RX7/PGLYRP4/C7/HMHB1/KRT6A/PGLYRP3/C6/PAX2	18
BP	GO:0045124	regulation of bone resorption	18/2556	40/18670	1.49582e-06	2.1218e-05	1.51831e-05	CD38/INPP5D/TNFAIP3/UBASH3B/SYK/IL6/PPARGC1B/PRKCA/CSF1R/EGFR/S1PR1/P2RX7/TMEM119/ADAM8/DCSTAMP/TNFSF11/CARTPT/IL20RA	18
BP	GO:0002360	T cell lineage commitment	14/2556	26/18670	1.49669e-06	2.1218e-05	1.51831e-05	TBX21/LY9/IL12RB1/SLAMF6/IRF4/SPN/IL12B/FOXP3/IL7/IL23R/IL6/IL23A/FOXN1/BCL2	14
BP	GO:0046849	bone remodeling	30/2556	90/18670	1.62007e-06	2.29124e-05	1.63956e-05	CD38/GPR55/INPP5D/RAC2/TNFAIP3/UBASH3B/RASSF2/IL7/PTK2B/LRRK1/SYK/SFRP1/WNT16/IL6/PPARGC1B/PRKCA/CSF1R/EGFR/EPHA2/S1PR1/P2RX7/ADRB2/TMEM119/ADAM8/GDF5/DCSTAMP/LEP/TNFSF11/CARTPT/IL20RA	30
BP	GO:0043373	CD4-positive, alpha-beta T cell lineage commitment	11/2556	17/18670	1.72963e-06	2.44038e-05	1.74628e-05	TBX21/LY9/IL12RB1/SLAMF6/IRF4/SPN/IL12B/FOXP3/IL23R/IL6/IL23A	11
BP	GO:0046850	regulation of bone remodeling	20/2556	48/18670	1.76002e-06	2.47737e-05	1.77275e-05	CD38/INPP5D/TNFAIP3/UBASH3B/SYK/SFRP1/IL6/PPARGC1B/PRKCA/CSF1R/EGFR/S1PR1/P2RX7/TMEM119/ADAM8/DCSTAMP/LEP/TNFSF11/CARTPT/IL20RA	20
BP	GO:0030278	regulation of ossification	53/2556	203/18670	1.76701e-06	2.48133e-05	1.77558e-05	SRGN/SEMA4D/RASSF2/PTGER4/IL6R/PTK2B/HEMGN/SFRP1/CCR1/IL6/NPNT/BMP6/BMP2/CEBPB/WNT10B/CDK6/OSR1/S1PR1/PBX1/TNF/TWIST2/P2RX7/FZD9/EGR2/GLI3/ENPP1/IGF1/GPM6B/ADRB2/DKK1/PTCH1/BMPR1B/PHOSPHO1/CCL3/TMEM119/IL6ST/ID1/GLI1/GDF10/SMOC1/BCL2/LTF/TWIST1/ADGRV1/RFLNA/ECM1/SOX11/CHRD/RANBP3L/TP63/NPPC/MSX2/BMP7	53
BP	GO:0002577	regulation of antigen processing and presentation	12/2556	20/18670	1.82677e-06	2.54122e-05	1.81844e-05	HLA-DOB/WAS/CCR7/CCL19/LILRB2/CD74/HLA-DOA/FGL2/CCL21/FCGR2B/CD68/NOD2	12
BP	GO:0032816	positive regulation of natural killer cell activation	12/2556	20/18670	1.82677e-06	2.54122e-05	1.81844e-05	HLA-E/TOX/IL12B/HLA-F/IL15/IL6R/IL18/IL23R/TYROBP/FLT3LG/IL23A/IL12A	12
BP	GO:0042535	positive regulation of tumor necrosis factor biosynthetic process	12/2556	20/18670	1.82677e-06	2.54122e-05	1.81844e-05	TNFRSF8/SPN/CCR2/IFNG/CLEC7A/CYBB/TYROBP/SYK/TLR1/LBP/TLR4/AZU1	12
BP	GO:0043369	CD4-positive or CD8-positive, alpha-beta T cell lineage commitment	12/2556	20/18670	1.82677e-06	2.54122e-05	1.81844e-05	TBX21/LY9/IL12RB1/SLAMF6/IRF4/SPN/IL12B/FOXP3/IL23R/IL6/IL23A/BCL2	12
BP	GO:0061844	antimicrobial humoral immune response mediated by antimicrobial peptide	26/2556	73/18670	1.93266e-06	2.68224e-05	1.91935e-05	GNLY/CXCL9/CCL13/CXCL13/CXCL10/CXCL11/RNASE6/CXCL1/CXCL6/CXCL3/CXCL2/S100A9/CXCL5/DEFB1/PGLYRP4/S100A12/KLK7/KLK5/PF4V1/KRT6A/LTF/S100A7/PGLYRP3/H2BC21/RNASE7/SPINK5	26
BP	GO:0021700	developmental maturation	68/2556	284/18670	2.01424e-06	2.78894e-05	1.9957e-05	POU2F2/SLFN14/IL21/DAZL/CCL19/BTK/SEMA4D/C1QA/BCL11A/IL15/C3/CLEC7A/CX3CL1/PTK2B/LYL1/RHEX/GH1/CCR6/WNT1/GATA3/CCL21/IRX5/BMP2/FOXA1/WNT10B/ROPN1/DEFB1/FERMT1/CDH3/S1PR1/RYR1/SOX8/GAL/LGI4/TUT4/SPTBN4/IGF1/LHX6/PHOSPHO1/ROPN1B/REC8/PGR/SYBU/PCSK4/BCL2/RELN/GHRHR/ALDH1A2/LTF/BFSP2/RET/LEP/BAIAP3/FGFR3/RFLNA/BHLHA15/KCNIP2/NEURL1/SEZ6L/ASCL1/NPPC/SPINK5/SIX3/CAMK2B/MSX2/PAX2/CNTNAP2/HOXB13	68
BP	GO:0007200	phospholipase C-activating G protein-coupled receptor signaling pathway	32/2556	100/18670	2.03252e-06	2.80772e-05	2.00914e-05	P2RY8/GPR55/GPR18/GPR174/P2RY10/P2RY6/FPR2/TACR1/CMKLR1/ESR1/GPR65/TGM2/FPR3/S1PR1/FPR1/C5AR2/NMUR1/EDN1/GPR33/CHRM1/OPRK1/GPR139/P2RY12/GNG13/GPR17/GRPR/CCKBR/CRHR1/AGTR1/LPAR3/GRP/ACTN2	32
BP	GO:0001659	temperature homeostasis	47/2556	173/18670	2.03756e-06	2.80815e-05	2.00944e-05	PLAC8/IRF4/CCR2/IL18R1/TRPV2/IL15/TSHR/CXCR4/PLCL2/ACHE/IL18/CMKLR1/GHRL/SYK/PPARGC1B/LPIN1/CEBPB/WNT10B/IGF1R/ALDH1A1/FABP5/TNF/DBH/G0S2/LCN2/TRPM2/TRPM8/ADRB2/TLR4/PTGS2/PRLR/ABAT/KSR2/ID1/PTH2R/NOVA1/CNR1/ACADL/LEP/CIDEA/TNFSF11/FABP4/ADCYAP1/NMU/CD36/ADIPOQ/ADRB1	47
BP	GO:0038083	peptidyl-tyrosine autophosphorylation	17/2556	37/18670	2.04587e-06	2.81307e-05	2.01297e-05	LCK/BLK/ITK/FGR/TXK/LYN/SLA/BTK/FYN/HCK/PTK2B/EGFR/IGF1R/NTRK1/SRMS/BMX/PTK6	17
BP	GO:0045639	positive regulation of myeloid cell differentiation	30/2556	91/18670	2.10293e-06	2.88485e-05	2.06433e-05	HCLS1/INPP5D/IFNG/IL12B/NCKAP1L/EVI2B/CD4/CD74/ETS1/IL34/CD101/RHEX/IL23R/RAB7B/TYROBP/CCR1/PPARGC1B/PRKCA/IL23A/STAT1/TNF/FES/TESC/LIF/POU4F1/THPO/DCSTAMP/CSF3/IL20/TNFSF11	30
BP	GO:0042572	retinol metabolic process	18/2556	41/18670	2.32595e-06	3.17613e-05	2.27277e-05	AKR1B1/PNPLA4/ALDH1A1/DHRS9/PLB1/CYP1B1/ALDH1A3/DGAT2/ADH4/CYP27C1/RDH10/ALDH1A2/RBP4/ADH1B/AWAT2/AKR1B15/ADH1C/LRAT	18
BP	GO:0150077	regulation of neuroinflammatory response	18/2556	41/18670	2.32595e-06	3.17613e-05	2.27277e-05	TNFRSF1B/CST7/CTSC/STAP1/PTPRC/CD200R1/CX3CL1/IL18/IL6/IL33/TNF/SPHK1/IGF1/PTGS2/CCL3/MMP9/TAFA3/MMP3	18
BP	GO:0071347	cellular response to interleukin-1	48/2556	179/18670	2.38103e-06	3.24387e-05	2.32124e-05	CCL5/XCL1/CCL19/GBP1/XCL2/PSMB9/IL1R2/CCL13/CCL4/CCL17/CCL23/NLRP7/CCL18/PSMB10/SIRPA/CX3CL1/CHI3L1/GBP2/CCL25/ICAM1/CCL2/CCL22/CCL24/ACOD1/PSMB8/SFRP1/PSMA8/IL6/CCL21/CCL20/CCL8/CEBPB/IRAK2/CCL1/PTGIS/LCN2/MAP3K8/EDN1/CCL3/TFPI/NOD2/HAS2/IL1RL2/CCL11/CCL14/CCL7/KMO/PCK1	48
BP	GO:0006836	neurotransmitter transport	65/2556	269/18670	2.41231e-06	3.27897e-05	2.34636e-05	PRKCB/LYN/BTK/P2RX1/LILRB1/KCNJ10/ADA/STX11/MCTP2/SYK/SLC22A3/FCER1G/CSF2/SLC6A14/SLC6A16/SLC1A3/CACNA1D/SYT11/APBA2/MCTP1/RGS2/SV2B/RIMS3/P2RX7/SLC6A2/WNT7A/EDN1/GPM6B/CPLX1/SLC44A4/RIMS4/ABAT/SYT8/SLC1A2/OTOF/SNCAIP/NRXN2/PCLO/SLC38A5/SYN2/SYT9/CNR1/DOC2A/ADCY1/PRRT2/SLC6A15/ADORA2B/SLC18A1/TRH/BAIAP3/CHRNB4/SYT17/STX19/SLC6A11/TNFSF11/GRM4/GABRQ/CHRNA5/ADCYAP1/KMO/LIN7A/SYT1/DDC/SLC6A4/CPLX2	65
BP	GO:0051090	regulation of DNA-binding transcription factor activity	94/2556	432/18670	2.44106e-06	3.30979e-05	2.36841e-05	GFI1/PRKCQ/PRKCB/IL18RAP/AIM2/HCLS1/EOMES/CD40LG/CD40/CARD11/NLRC5/XCL1/IL18R1/TRAF1/NLRC3/FOXP3/ITGB2/BTK/TNFAIP3/CARD16/PIM1/ESR2/TNFRSF4/HCK/TRIM22/NFKBIE/NFAM1/LGALS9/CX3CL1/ADGRG3/NLRC4/NFKB2/NLRP3/ICAM1/IL18/CMKLR1/ESR1/RAB7B/ACOD1/WNT1/SYK/TLR6/PRNP/IL6/PPARGC1B/TLR2/IL10/FOXA1/SGK1/HAVCR2/WNT10B/S100A8/S100A9/FOSL1/TNF/IRAK2/PTGIS/PROX1/CYP1B1/RIPK4/EDN1/S100A12/SPHK1/ENPP1/POU4F1/TLR4/PT…	94
BP	GO:0007586	digestion	40/2556	139/18670	2.45101e-06	3.30979e-05	2.36841e-05	TIFAB/GHRL/SLC22A5/KCNN4/SLC2A5/SGK1/TYMP/INAVA/CHIT1/TLR4/CYP39A1/UGCG/CHRM1/TFF1/CAPN8/TFF3/SLC26A7/AQP5/NOD2/PLS1/OPRK1/AKR1C1/PRSS3/CAPN9/SLC5A1/LEP/AKR1C2/NPC1L1/RBP4/LCT/CCKBR/LRCOL1/FGF10/CHRM3/NMU/WNK4/CD36/CLPSL2/MUC13/MOGAT2	40
BP	GO:0002468	dendritic cell antigen processing and presentation	9/2556	12/18670	2.47956e-06	3.30979e-05	2.36841e-05	CCR7/CCL19/CD74/CLEC4A/FGL2/CCL21/FCGR2B/CD68/NOD2	9
BP	GO:0002863	positive regulation of inflammatory response to antigenic stimulus	9/2556	12/18670	2.47956e-06	3.30979e-05	2.36841e-05	HLA-E/CCR7/LTA/CD28/BTK/C3/FCER1G/TNF/CNR1	9
BP	GO:0016045	detection of bacterium	9/2556	12/18670	2.47956e-06	3.30979e-05	2.36841e-05	CD1D/NLRC4/TLR6/TLR2/TLR1/PGLYRP4/NOD2/PGLYRP3/PGLYRP2	9
BP	GO:0043383	negative T cell selection	9/2556	12/18670	2.47956e-06	3.30979e-05	2.36841e-05	ZAP70/CD3E/CCR7/THEMIS/CD28/DOCK2/PTPRC/CD74/GLI3	9
BP	GO:0051132	NK T cell activation	9/2556	12/18670	2.47956e-06	3.30979e-05	2.36841e-05	RASAL3/IL12B/IL15/IL6R/IL18/IL23R/CD300A/IL23A/IL12A	9
BP	GO:0072540	T-helper 17 cell lineage commitment	9/2556	12/18670	2.47956e-06	3.30979e-05	2.36841e-05	TBX21/LY9/IL12RB1/SLAMF6/IRF4/IL12B/IL23R/IL6/IL23A	9
BP	GO:0002820	negative regulation of adaptive immune response	19/2556	45/18670	2.50645e-06	3.33117e-05	2.38371e-05	JAK3/TBX21/IL7R/XCL1/CR1/HLA-F/FOXP3/PTPRC/LILRB1/SAMSN1/IL2/IL27RA/FCGR2B/HAVCR2/IL33/CLEC4G/HLA-G/C4BPA/FOXJ1	19
BP	GO:0051092	positive regulation of NF-kappaB transcription factor activity	42/2556	149/18670	2.50679e-06	3.33117e-05	2.38371e-05	PRKCQ/PRKCB/IL18RAP/AIM2/CD40LG/CD40/CARD11/IL18R1/TRAF1/ITGB2/BTK/CARD16/TRIM22/LGALS9/CX3CL1/NLRC4/NFKB2/NLRP3/ICAM1/IL18/RAB7B/TLR6/TLR2/S100A8/S100A9/TNF/IRAK2/RIPK4/S100A12/SPHK1/TLR4/TNFSF18/AR/ALK/ADAM8/NTRK1/ROR1/NOD2/LTF/TRIM15/TNFSF11/CD36	42
BP	GO:0001655	urogenital system development	76/2556	330/18670	2.51997e-06	3.34121e-05	2.39089e-05	COL4A4/FOXB1/COL4A3/AKR1B1/IL6R/PRKX/ESR1/WNT6/ANXA1/WNT1/FOXC1/SFRP1/GATA3/NPNT/BMP6/BMP2/FOXA1/PECAM1/STAT1/OSR1/ODC1/EPHB2/CYP7B1/PBX1/PROM1/SOX8/EAF2/CYP26B1/PROX1/ADAMTS1/LIF/DACT2/GLI3/PTCH1/RARB/KIRREL3/ASS1/STRA6/AR/SERPINB5/IRX1/GLI1/MAGI2/ANGPT1/ID4/MMP9/RDH10/BCL2/HAS2/GREB1L/ALDH1A2/PDGFRA/FGF2/KLF15/RET/NPHS1/MME/PSAPL1/WNT11/RBP4/SOX11/SIM1/POU3F3/ROBO2/AGTR1/FGF10/WNK4/TP63/ADIPOQ/…	76
BP	GO:0002686	negative regulation of leukocyte migration	20/2556	49/18670	2.59252e-06	3.42974e-05	2.45424e-05	GPR18/RIPOR2/SLAMF8/STAP1/CD200R1/KLRK1/ADA/PTGER4/IL27RA/CCL25/CCL2/CD300A/ADTRP/KLRC4-KLRK1/CCL21/PADI2/IL33/C5AR2/BMP5/APOD	20
BP	GO:0023061	signal release	99/2556	462/18670	2.70941e-06	3.57642e-05	2.5592e-05	CCL5/CD38/PRKCB/BLK/IFNG/LYN/BTK/P2RX1/STX11/MCTP2/ANXA1/GHRL/SFRP1/GATA3/IL6/PRKCA/BMP6/CACNA2D2/EGFR/CACNA1E/POMC/CACNA1D/SYT11/APBA2/MYB/MCTP1/C1QTNF1/TNF/KCNJ11/SYTL4/ABCC8/GAL/FFAR3/RIMS3/P2RX7/LIF/WNT7A/EDN1/NMB/CPLX1/SLC44A4/CACNA1A/RIMS4/ABAT/FAM3D/SYT8/DPP4/KCNG2/OTOF/SNCAIP/NRXN2/SYBU/PCLO/C1QTNF3/TBX3/EDN3/OSM/SYN2/VSNL1/OPRK1/SYT9/EFNA5/CNR1/GHRHR/DOC2A/ADCY1/KCNA5/PRRT2/ACVR1C/ADORA2…	99
BP	GO:0048799	animal organ maturation	14/2556	27/18670	2.71634e-06	3.57762e-05	2.56006e-05	SEMA4D/GH1/GATA3/BMP2/RYR1/IGF1/PHOSPHO1/ALDH1A2/LTF/RET/LEP/FGFR3/RFLNA/PAX2	14
BP	GO:0042533	tumor necrosis factor biosynthetic process	16/2556	34/18670	2.76093e-06	3.6203e-05	2.5906e-05	TNFRSF8/SPN/CCR2/IFNG/LILRB1/CLEC7A/CYBB/TYROBP/GHRL/SYK/CARD9/IL10/TLR1/LBP/TLR4/AZU1	16
BP	GO:0042534	regulation of tumor necrosis factor biosynthetic process	16/2556	34/18670	2.76093e-06	3.6203e-05	2.5906e-05	TNFRSF8/SPN/CCR2/IFNG/LILRB1/CLEC7A/CYBB/TYROBP/GHRL/SYK/CARD9/IL10/TLR1/LBP/TLR4/AZU1	16
BP	GO:0043900	regulation of multi-organism process	89/2556	405/18670	2.93804e-06	3.84404e-05	2.7507e-05	PRF1/CCL5/IL12RB1/LAMP3/AIM2/FCER2/IFNG/IL2RA/IL12B/APOBEC3G/TSPAN32/CD28/CD180/FCN1/APOBEC3D/TNFAIP3/BIRC3/CD4/APOBEC3C/APOBEC3H/CARD16/LILRB1/CD74/AICDA/CCL4/IL15/ADA/IFI16/PTAFR/LY96/CXCR4/CLEC7A/FGL2/LGALS9/ISG20/CX3CL1/OPTN/IL23R/CYBA/ACOD1/PTX3/SYK/CXCL6/APOBEC3A/PRKCA/CSF1R/BMP6/IL23A/CCL8/HAVCR2/APOE/STAT1/APOBEC3F/CGAS/SYT11/LY86/TNF/HERC5/PLB1/SLPI/POLR2F/P2RX7/PROX1/PGLYRP4/CCDC87/IGF1…	89
BP	GO:0043405	regulation of MAP kinase activity	77/2556	337/18670	2.97641e-06	3.88569e-05	2.78051e-05	MAP4K1/FGD2/CD40LG/CD40/LAX1/MLKL/CCL19/LYN/PTPRC/PDE6G/PTPN22/PIK3R5/CD74/DUSP2/S1PR2/CXCR4/PIK3R6/PTK2B/GH1/MAP3K14/PROK2/CD300A/GHRL/PIK3CG/SYK/SFRP1/TLR6/GSTP1/SAA1/EGFR/BMP2/APOE/IGF1R/PAK3/RGS2/INAVA/EPHB2/FPR1/TNF/IRAK2/TDGF1/P2RX7/ZEB2/MAP3K8/TGFA/EDN1/S100A12/IGF1/DKK1/TLR4/TENM1/ALK/ADAM8/ROBO1/NTRK1/DUSP9/UCHL1/EDN3/NOD2/KIT/FGF2/ADORA2B/SAMD5/RET/GDF15/MAP3K21/NEK10/TNFSF11/GRM4/CARTP…	77
BP	GO:1903305	regulation of regulated secretory pathway	44/2556	160/18670	3.00613e-06	3.91072e-05	2.79842e-05	PRKCB/RAC2/CCR2/FGR/HLA-F/LYN/ITGB2/P2RX1/UNC13D/PTAFR/LGALS9/ADGRE2/CD300A/PRAM1/SYK/CD84/FCER1G/FCGR2B/MICAL1/SYT15/CACNA1D/SYT11/APBA2/FES/RIMS3/ITGAM/WNT7A/CPLX1/RIMS4/TRPV6/SYT8/SYT9/CNR1/DOC2A/ADCY1/ADORA2B/BAIAP3/SYT17/CRHR1/CACNA1H/SYT13/CHRNA5/SYT1/CPLX2	44
BP	GO:0120162	positive regulation of cold-induced thermogenesis	31/2556	97/18670	3.00975e-06	3.91072e-05	2.79842e-05	PLAC8/IRF4/CCR2/TRPV2/TSHR/CXCR4/ACHE/IL18/CMKLR1/GHRL/SYK/PPARGC1B/LPIN1/CEBPB/IGF1R/FABP5/DBH/G0S2/LCN2/TRPM8/ADRB2/PRLR/KSR2/PTH2R/ACADL/LEP/FABP4/ADCYAP1/CD36/ADIPOQ/ADRB1	31
BP	GO:0001505	regulation of neurotransmitter levels	80/2556	354/18670	3.01534e-06	3.91072e-05	2.79842e-05	PRKCB/IFNG/ITGB2/P2RX1/KLRK1/KCNJ10/STX11/AIF1/DPYS/CLEC7A/SIRPA/ACHE/PTK2B/ICAM1/MCTP2/LRTOMT/PTX3/SLC22A3/TLR6/KLRC4-KLRK1/TLR2/IL10/SLC1A3/CACNA1D/SYT11/APBA2/MCTP1/RGS2/ENPP6/TNF/DBH/UPB1/MOXD1/RIMS3/PTGIS/P2RX7/SLC6A2/CYP1B1/WNT7A/EDN1/GPM6B/CPLX1/TLR4/PTGS2/SLC44A4/RIMS4/ASS1/ABAT/SYT8/SLC7A2/SLC1A2/OTOF/SNCAIP/NRXN2/PCLO/SYN2/PHGDH/SYT9/CNR1/DOC2A/ADCY1/PRRT2/ADORA2B/SLC18A1/TRH/BAIAP3/CHR…	80
BP	GO:0030193	regulation of blood coagulation	27/2556	79/18670	3.08341e-06	3.9903e-05	2.85537e-05	PRKCQ/PLEK/LYN/GP1BA/UBASH3B/SERPING1/ADTRP/SYK/FCER1G/PRKCA/SERPINF2/SELP/APOE/C1QTNF1/HPSE/SERPINE2/EDN1/TLR4/ABAT/TFPI/TMPRSS6/PDGFRA/TSPAN8/PLAT/F7/CD36/KRT1	27
BP	GO:0042104	positive regulation of activated T cell proliferation	13/2556	24/18670	3.27557e-06	4.22058e-05	3.02015e-05	IL12RB1/TMIGD2/IL2RA/IL12B/IL2/IL6R/IL18/IL23R/HHLA2/IL23A/TNFSF9/IGF1/IGFBP2	13
BP	GO:0042832	defense response to protozoan	13/2556	24/18670	3.27557e-06	4.22058e-05	3.02015e-05	IRF4/IRF8/CD40/IL12B/TSPAN32/GBP4/CCDC88B/CLEC7A/GBP2/BATF2/IL10/IL12A/GBP6	13
BP	GO:0002483	antigen processing and presentation of endogenous peptide antigen	10/2556	15/18670	3.53386e-06	4.52395e-05	3.23723e-05	HLA-E/TAP2/HLA-F/TAP1/HLA-B/HLA-A/B2M/HLA-C/HLA-G/ERAP2	10
BP	GO:0019885	antigen processing and presentation of endogenous peptide antigen via MHC class I	10/2556	15/18670	3.53386e-06	4.52395e-05	3.23723e-05	HLA-E/TAP2/HLA-F/TAP1/HLA-B/HLA-A/B2M/HLA-C/HLA-G/ERAP2	10
BP	GO:0042976	activation of Janus kinase activity	10/2556	15/18670	3.53386e-06	4.52395e-05	3.23723e-05	CCL5/SOCS1/IL12B/IL6R/PTK2B/GH1/IL23R/CD300A/IL23A/PRLR	10
BP	GO:0034767	positive regulation of ion transmembrane transport	43/2556	156/18670	3.62798e-06	4.63445e-05	3.3163e-05	CD19/PLCG2/CCR2/IFNG/XCL1/CXCL9/CTSS/PTAFR/CXCL10/CXCL11/P2RY6/CX3CL1/CCL2/STAC/ABCB1/HTR3A/EPHB2/STAC2/ANK2/KCNJ11/TESC/DMD/GAL/P2RX7/KCNMB1/ADRB2/KCNE5/LRRC55/KCNE1/EDN3/OPRK1/FXYD1/RELN/CACNG4/KCNA1/KCNIP2/PDZK1/HSPA2/KCNC2/WNK4/KCNC1/ACTN2/LRRC26	43
BP	GO:0002724	regulation of T cell cytokine production	15/2556	31/18670	3.66208e-06	4.65797e-05	3.33314e-05	TBX21/TNFRSF1B/SASH3/CCR2/XCL1/IL18R1/HLA-F/FOXP3/B2M/NLRP3/IL18/GATA3/IL6/RSAD2/CLC	15
BP	GO:2000406	positive regulation of T cell migration	15/2556	31/18670	3.66208e-06	4.65797e-05	3.33314e-05	CCL5/TNFSF14/SPN/CCR2/XCL1/XCL2/CXCL13/AIF1/CXCL10/DOCK8/CCL21/CCL20/ITGA4/ADAM8/S100A7	15
BP	GO:0035590	purinergic nucleotide receptor signaling pathway	12/2556	21/18670	3.72969e-06	4.72375e-05	3.3802e-05	P2RY8/GPR171/P2RX1/P2RX5/P2RY10/PTAFR/P2RY6/P2RY14/P2RY13/P2RX7/P2RY12/P2RX2	12
BP	GO:0140131	positive regulation of lymphocyte chemotaxis	12/2556	21/18670	3.72969e-06	4.72375e-05	3.3802e-05	CCL5/TNFSF14/CCR2/XCL1/XCL2/CCL4/CXCL13/PTK2B/CCL21/CCL3/S100A7/CCL7	12
BP	GO:0042095	interferon-gamma biosynthetic process	11/2556	18/18670	3.89487e-06	4.9016e-05	3.50747e-05	TNFRSF13C/IL12B/IL21/FOXP3/EBI3/LILRB1/TLR8/CLEC7A/IL18/TLR7/IL27	11
BP	GO:0043011	myeloid dendritic cell differentiation	11/2556	18/18670	3.89487e-06	4.9016e-05	3.50747e-05	IRF4/UBD/BATF3/SPI1/RELB/CAMK4/CSF2/BATF2/TGFBR2/DCSTAMP/DHRS2	11
BP	GO:0090026	positive regulation of monocyte chemotaxis	11/2556	18/18670	3.89487e-06	4.9016e-05	3.50747e-05	CCL5/CCR2/AIF1/CXCL10/PLA2G7/FPR2/LGMN/CCR1/CCL1/S100A7/CXCL17	11
BP	GO:1900046	regulation of hemostasis	27/2556	80/18670	4.05182e-06	5.08833e-05	3.64109e-05	PRKCQ/PLEK/LYN/GP1BA/UBASH3B/SERPING1/ADTRP/SYK/FCER1G/PRKCA/SERPINF2/SELP/APOE/C1QTNF1/HPSE/SERPINE2/EDN1/TLR4/ABAT/TFPI/TMPRSS6/PDGFRA/TSPAN8/PLAT/F7/CD36/KRT1	27
BP	GO:0002291	T cell activation via T cell receptor contact with antigen bound to MHC molecule on antigen presenting cell	8/2556	10/18670	4.24769e-06	5.31185e-05	3.80104e-05	HLA-DMB/LILRB1/APBB1IP/ITGAL/FGL2/LGALS9/ICAM1/HAVCR2	8
BP	GO:0051133	regulation of NK T cell activation	8/2556	10/18670	4.24769e-06	5.31185e-05	3.80104e-05	RASAL3/IL12B/IL6R/IL18/IL23R/CD300A/IL23A/IL12A	8
BP	GO:0015696	ammonium transport	33/2556	108/18670	4.41581e-06	5.51048e-05	3.94317e-05	LYN/BTK/P2RX1/LILRB1/ADA/KCNA2/SYK/SLC22A3/FCER1G/CSF2/SLC22A5/SYT15/SYT11/RHCG/SLC6A2/EDN1/GPM6B/SLC22A16/SLC44A4/ABAT/SYT8/OPRK1/SYT9/CNR1/SLC18A1/SYT17/PDZK1/SYT13/ADCYAP1/SYT1/NPY2R/SLC6A4/SLC25A48	33
BP	GO:0032689	negative regulation of interferon-gamma production	16/2556	35/18670	4.44038e-06	5.52952e-05	3.9568e-05	CD96/VSIR/XCL1/FOXP3/PDCD1LG2/LILRB1/CD274/LGALS9/PRNP/GATA3/IL10/HAVCR2/IL33/PGLYRP4/TLR4/PGLYRP3	16
BP	GO:0071229	cellular response to acid chemical	53/2556	209/18670	4.50357e-06	5.59648e-05	4.00471e-05	SOCS1/LYN/FYN/BCL11A/PTAFR/PTGER4/LTK/P2RY6/CYBB/PTK2B/GNG2/WNT6/CYBA/PTGDR/SFRP1/PTGFR/EGFR/FOLR2/CEBPB/WNT10B/MYB/OSR1/TNF/TESC/GJB3/FFAR3/KCNMB1/CYP26B1/EDN1/FOLR1/RARB/WNT3/ASS1/STRA8/DGAT2/AKR1C1/SPAAR/ALDH1A2/PDGFRA/WNT5B/RET/LEP/AKR1C2/PTK6/LPL/WNT11/BRINP1/NEURL1/PRKAA2/PAX2/SLC6A4/PCK1/BRINP2	53
BP	GO:0002637	regulation of immunoglobulin production	23/2556	63/18670	4.60691e-06	5.71296e-05	4.08806e-05	TBX21/HLA-E/FCRL3/SASH3/CD40LG/CD40/XCL1/FOXP3/CD28/PTPRC/IL2/TNFRSF4/IL27RA/MZB1/IL6/FCGR2B/IL10/IL33/CGAS/TNF/CD22/RBP4/HPX	23
BP	GO:1904951	positive regulation of establishment of protein localization	97/2556	456/18670	4.72849e-06	5.85151e-05	4.1872e-05	GZMB/CD38/HLA-E/BLK/CD2/CD244/AIM2/HCLS1/RAC2/CRTAM/IFNG/FGR/CCL19/FCN1/ITGB2/FYN/PTPN22/CLEC4E/CASP1/IL26/CLEC6A/TLR8/NLRP7/NLRP1/CD274/PTGER4/AIF1/IL2/TNFRSF4/LILRA5/LGALS9/ACHE/NLRP3/CLEC9A/GHRL/SYK/CD33/SAA1/PRNP/GATA3/IL6/KCNN4/TLR2/CSF1R/BMP6/CD14/IL10/EGFR/CRLF2/TLR1/HAVCR2/IL33/FERMT1/MBP/TMEM30B/TNF/SYTL4/CCL1/UBL4B/P2RX7/ITGAM/GLI3/IGF1/TSLP/TLR4/PTGS2/IFIH1/CCL3/ABAT/CHRM1/TENM1/ADAM8/…	97
BP	GO:2000108	positive regulation of leukocyte apoptotic process	14/2556	28/18670	4.74779e-06	5.86318e-05	4.19556e-05	PIK3CD/CCL5/PDCD1/IDO1/LYN/CD274/LGALS9/ANXA1/IL10/NR4A3/P2RX7/ADAM8/CDKN2A/HCAR2	14
BP	GO:0043406	positive regulation of MAP kinase activity	62/2556	258/18670	4.93219e-06	6.07826e-05	4.34946e-05	MAP4K1/FGD2/CD40LG/CD40/MLKL/CCL19/PTPRC/PDE6G/PIK3R5/CD74/S1PR2/CXCR4/PIK3R6/PTK2B/GH1/MAP3K14/PROK2/GHRL/PIK3CG/SYK/TLR6/SAA1/EGFR/BMP2/PAK3/INAVA/FPR1/TNF/IRAK2/TDGF1/P2RX7/ZEB2/MAP3K8/TGFA/EDN1/S100A12/IGF1/DKK1/TLR4/TENM1/ALK/ADAM8/ROBO1/NTRK1/DUSP9/EDN3/NOD2/KIT/FGF2/ADORA2B/SAMD5/RET/GDF15/MAP3K21/NEK10/TNFSF11/GRM4/CARTPT/FGF10/LPAR3/VANGL2/CXCL17	62
BP	GO:0030099	myeloid cell differentiation	90/2556	416/18670	5.07085e-06	6.2362e-05	4.46248e-05	JAK3/PIK3CD/IRF4/PRKCQ/PRKCB/IKZF1/CCR7/GPR171/GPR55/HCLS1/INPP5D/IRF8/IFNG/IL12B/GAB3/NRROS/CCL19/UBD/NCKAP1L/LYN/EVI2B/GPR183/CD4/BATF3/LILRB1/CD74/LILRB3/FLI1/ETS1/IL15/GP1BA/IFI16/UBASH3B/SPI1/RASSF2/IL34/LILRB4/C1QC/RELB/B2M/PRKX/CD101/PTK2B/RHEX/CAMK4/IL23R/RAB7B/LRRK1/TYROBP/SFRP1/CCR1/FCER1G/CSF2/GATA3/BATF2/PPARGC1B/PRKCA/TLR2/CSF1R/IL23A/LBR/CEBPB/STAT1/CDK6/EPHA2/P4HTM/NR4A3/TNF/CLEC1B…	90
BP	GO:0019233	sensory perception of pain	32/2556	104/18670	5.20393e-06	6.38664e-05	4.57013e-05	CNR2/CCR2/IL12B/FYN/PTAFR/KCNA2/CXCR4/PHF24/CCL2/PROK2/IL10/FABP5/EPHB1/RETREG1/P2RX7/SPX/EDN1/PTGS2/CCL3/TAFA4/NTRK1/UCHL1/OPRK1/CNR1/TMEM100/MME/KCNA1/NPY1R/ADCYAP1/NMU/NPY2R/OPRPN	32
BP	GO:0106106	cold-induced thermogenesis	40/2556	143/18670	5.28903e-06	6.46438e-05	4.62576e-05	PLAC8/IRF4/CCR2/IL18R1/TRPV2/IL15/TSHR/CXCR4/PLCL2/ACHE/IL18/CMKLR1/GHRL/SYK/PPARGC1B/LPIN1/CEBPB/WNT10B/IGF1R/ALDH1A1/FABP5/DBH/G0S2/LCN2/TRPM8/ADRB2/TLR4/PRLR/KSR2/ID1/PTH2R/NOVA1/ACADL/LEP/CIDEA/FABP4/ADCYAP1/CD36/ADIPOQ/ADRB1	40
BP	GO:0120161	regulation of cold-induced thermogenesis	40/2556	143/18670	5.28903e-06	6.46438e-05	4.62576e-05	PLAC8/IRF4/CCR2/IL18R1/TRPV2/IL15/TSHR/CXCR4/PLCL2/ACHE/IL18/CMKLR1/GHRL/SYK/PPARGC1B/LPIN1/CEBPB/WNT10B/IGF1R/ALDH1A1/FABP5/DBH/G0S2/LCN2/TRPM8/ADRB2/TLR4/PRLR/KSR2/ID1/PTH2R/NOVA1/ACADL/LEP/CIDEA/FABP4/ADCYAP1/CD36/ADIPOQ/ADRB1	40
BP	GO:0070231	T cell apoptotic process	19/2556	47/18670	5.45188e-06	6.64973e-05	4.75839e-05	JAK3/CD27/CCL5/PDCD1/PRKCQ/IDO1/IL7R/IL2RA/FASLG/ADA/CD274/PTCRA/GIMAP8/DOCK8/LGALS9/GLI3/ADAM8/CLC/PIP	19
BP	GO:0090025	regulation of monocyte chemotaxis	13/2556	25/18670	5.96761e-06	7.26386e-05	5.19785e-05	CCL5/CCR2/SLAMF8/LYN/AIF1/CXCL10/PLA2G7/FPR2/LGMN/CCR1/CCL1/S100A7/CXCL17	13
BP	GO:0022600	digestive system process	31/2556	100/18670	6.11918e-06	7.43312e-05	5.31897e-05	TIFAB/GHRL/SLC22A5/KCNN4/SLC2A5/SGK1/TYMP/INAVA/TLR4/UGCG/CHRM1/TFF1/TFF3/SLC26A7/AQP5/NOD2/PLS1/OPRK1/AKR1C1/SLC5A1/LEP/NPC1L1/RBP4/CCKBR/FGF10/CHRM3/NMU/WNK4/CD36/MUC13/MOGAT2	31
BP	GO:0034754	cellular hormone metabolic process	37/2556	129/18670	6.25786e-06	7.56454e-05	5.41301e-05	AKR1B1/ESR1/SCPEP1/BMP6/AANAT/BMP2/PNPLA4/ALDH1A1/DHRS9/PLB1/HSD17B2/CYP26B1/CYP1B1/CYP11A1/ALDH1A3/STAR/DGAT2/ADH4/CYP27C1/UGT2B7/RDH10/AKR1C1/ALDH1A2/PDGFRA/CRABP1/AKR1C2/RBP4/ADH1B/AWAT2/CACNA1H/AKR1B15/ADH1C/RBP1/LRAT/SULT1E1/BMP5/DHRS2	37
BP	GO:0050853	B cell receptor signaling pathway	37/2556	129/18670	6.25786e-06	7.56454e-05	5.41301e-05	LCK/CD79B/PIK3CD/CD38/CD19/PRKCB/CD79A/BLK/ITK/FCRL3/PLCG2/MS4A1/PAX5/CTLA4/KLHL6/LPXN/STAP1/NCKAP1L/LYN/BTK/PTPRC/PTPN22/IGLL5/IGLL1/PLCL2/NFAM1/RFTN1/MNDA/LAT2/CD300A/SYK/FCGR2B/NFATC2/VAV3/BCL2/CD22/BMX	37
BP	GO:0043550	regulation of lipid kinase activity	23/2556	64/18670	6.26558e-06	7.56454e-05	5.41301e-05	SLA2/CD19/CCR7/AGAP2/FGR/SOCS1/CCL19/LYN/PIK3R5/FPR2/PIK3R6/PTK2B/CCL21/SOCS3/VAV3/EEF1A2/NOD2/P2RY12/KIT/PDGFRA/FGF2/FGFR3/CCKBR	23
BP	GO:0006766	vitamin metabolic process	38/2556	134/18670	6.33288e-06	7.63029e-05	5.46006e-05	GFI1/IFNG/VNN2/TCN2/VNN1/LGMN/PLTP/HAAO/PSAT1/TKTL1/MTHFD1L/FOLR2/SLC2A3/MCCC2/SLC19A2/TNF/AMN/SNAI1/CYP26B1/CYP27A1/CYP11A1/VNN3/FOLR1/ENPP1/SLC19A3/ALDH1L1/KYNU/RDH10/RLBP1/PRSS3/ALDH1A2/CRABP1/AOX1/RBP1/KMO/LRAT/CYP4F12/LRP2	38
BP	GO:0097305	response to alcohol	57/2556	233/18670	6.58889e-06	7.92268e-05	5.66928e-05	MAP4K1/CD27/CCR7/CCR5/CCL19/FYN/SPI1/PTGER4/GRAMD1B/IL2/P2RY6/CYBB/VCAM1/PTK2B/ICAM1/GNG2/CYBA/PTGDR/SFRP1/GSTP1/GATA3/CCL21/PTGFR/CD14/ADCY7/AANAT/S100A8/HTR3A/RGS2/FOSL1/CCND1/DBH/KCNMB1/TGFBR2/STAR/PTCH1/CCL3/ABAT/OPRK1/EFNA5/CNR1/ADCY1/CSF3/TRH/LEP/AKR1C2/CCL7/RBP4/CRHR1/MLC1/PRKAA2/ADCYAP1/KCNC2/CA3/F7/NPPC/ADIPOQ	57
BP	GO:0017157	regulation of exocytosis	54/2556	217/18670	6.6967e-06	8.03604e-05	5.7504e-05	PRKCB/RAC2/CCR2/IFNG/FGR/HLA-F/LYN/ITGB2/P2RX1/SEPTIN1/UNC13D/PTAFR/LGALS9/ADGRE2/ANXA1/CD300A/PRAM1/SYK/CD84/FCER1G/FCGR2B/MICAL1/SYT15/CACNA1D/SYT11/APBA2/FES/SYTL4/RIMS3/ITGAM/WNT7A/CPLX1/RAB27B/RIMS4/TRPV6/SYT8/PCLO/RAB26/VSNL1/STXBP6/SYT9/CNR1/DOC2A/ADCY1/ADORA2B/RAB3C/BAIAP3/SYT17/CRHR1/CACNA1H/SYT13/CHRNA5/SYT1/CPLX2	54
BP	GO:0032637	interleukin-8 production	27/2556	82/18670	6.8684e-06	8.22547e-05	5.88595e-05	CD2/CD244/FCN1/PTPRC/PTPN22/CD74/TLR8/CLEC7A/LGALS9/CHI3L1/ANXA1/SYK/CD33/TLR6/TLR2/CD14/IL10/BPI/TLR1/LBP/TNF/C5AR2/TLR4/TLR7/NOD2/LEP/ADIPOQ	27
BP	GO:0009914	hormone transport	73/2556	322/18670	7.13036e-06	8.522e-05	6.09815e-05	CCL5/CD38/BLK/IFNG/LYN/BTK/ANXA1/GHRL/SFRP1/GATA3/IL6/PRKCA/BMP6/CACNA2D2/EGFR/CACNA1E/POMC/CACNA1D/MYB/C1QTNF1/TNF/KCNJ11/SYTL4/SLCO4A1/ABCC8/GAL/FFAR3/LIF/EDN1/NMB/CPLX1/SLC44A4/CACNA1A/ABAT/FAM3D/DPP4/KCNG2/SYBU/PCLO/C1QTNF3/TBX3/EDN3/OSM/SLC16A10/VSNL1/OPRK1/SYT9/EFNA5/CNR1/GHRHR/KCNA5/ACVR1C/TRH/LEP/HCAR2/BAIAP3/RBP4/CRHR1/SOX11/TNFSF11/CARTPT/AGTR1/ADCYAP1/KCNC2/NMU/ADIPOQ/SLC30A8/GLP1R/RET…	73
BP	GO:0071695	anatomical structure maturation	44/2556	165/18670	7.19132e-06	8.5776e-05	6.13793e-05	SLFN14/DAZL/SEMA4D/C1QA/BCL11A/C3/CX3CL1/PTK2B/LYL1/RHEX/GH1/WNT1/GATA3/IRX5/BMP2/FOXA1/WNT10B/FERMT1/CDH3/S1PR1/RYR1/GAL/LGI4/TUT4/SPTBN4/IGF1/PHOSPHO1/REC8/PGR/BCL2/ALDH1A2/LTF/RET/LEP/FGFR3/RFLNA/KCNIP2/NPPC/SPINK5/SIX3/MSX2/PAX2/CNTNAP2/HOXB13	44
BP	GO:0022612	gland morphogenesis	35/2556	120/18670	7.33978e-06	8.73713e-05	6.25209e-05	TNFAIP3/MSN/ESR1/SFRP1/TGM2/CSF1R/EGFR/FOXA1/CEBPB/GDF7/EPHA2/CYP7B1/TNF/EDAR/NFIB/TGFBR2/PROX1/GLI3/PTCH1/AR/SERPINB5/PGR/GLI1/TBX3/ID4/BCL2/SOSTDC1/CCL11/FGF7/HPN/FGF10/TP63/MSX2/BMP7/HOXB13	35
BP	GO:1903707	negative regulation of hemopoiesis	42/2556	155/18670	7.47557e-06	8.88098e-05	6.35502e-05	JAK3/TBX21/GPR171/RUNX3/GPR55/INPP5D/CTLA4/SOCS1/FOXP3/LYN/LAG3/LILRB1/CD74/LILRB3/IRF1/UBASH3B/IL2/MIXL1/LILRB4/FGL2/C1QC/PTK2B/ANXA1/SFRP1/FCGR2B/TMEM176B/DTX1/CDK6/TMEM176A/PGLYRP4/GLI3/HLA-G/TLR4/CCL3/IFNL1/LTF/PGLYRP3/LRRC17/CARTPT/ADIPOQ/PGLYRP2/FOXJ1	42
BP	GO:0071300	cellular response to retinoic acid	24/2556	69/18670	7.61082e-06	9.0236e-05	6.45708e-05	LYN/LTK/PTK2B/WNT6/WNT10B/MYB/OSR1/TESC/GJB3/CYP26B1/RARB/WNT3/STRA8/ALDH1A2/WNT5B/RET/LEP/PTK6/WNT11/BRINP1/PAX2/SLC6A4/PCK1/BRINP2	24
BP	GO:0051260	protein homooligomerization	78/2556	351/18670	7.68122e-06	9.08893e-05	6.50383e-05	PRF1/CD79B/CD247/CD3D/CD3E/CD79A/CD3G/TCL1A/GBP5/KCNA3/MLKL/RIPOR2/GBP1/P2RX1/SAMHD1/KCNA2/DPYS/SOD2/B2M/NLRC4/SCARA5/FCER1G/PRNP/TGM2/KCND1/KCTD3/APOE/RASEF/FSD1/SYT11/KCTD6/KCNG1/GPX3/C1QTNF1/NPM2/ALOX5AP/UPB1/RYR1/KCNS1/CRYAB/PFKP/LCN2/TRPM2/ALDH1A3/HLA-G/TRPM8/OLFM4/KCNG2/SLC1A2/RNF112/TDO2/KIF25/AQP5/VSTM5/AKR1C1/ALDH1A2/HRK/FBP1/MPP2/KCNA5/ITLN1/ACADL/KCNA1/KCND3/KCTD14/TNFSF11/ANGPTL4/KCNC…	78
BP	GO:0010001	glial cell differentiation	54/2556	218/18670	7.73377e-06	9.13293e-05	6.53531e-05	TNFRSF1B/IFNG/NRROS/LYN/C1QA/KCNJ10/BIN1/PRDM8/IL34/CXCR4/S100B/FPR2/GSTP1/IL6/TLR2/EGFR/BMP2/ERBB3/DTX1/CDK6/S100A8/MAPT/TNF/BACE2/POU3F1/TNFRSF21/SOX8/NFIB/LGI4/LIF/NR2E1/SERPINE2/EGR2/GLI3/TLR4/ADGRG6/NCMAP/IL6ST/RNF112/ROR1/ID4/PHGDH/RELN/MAG/KLF15/DNER/GPR17/EMX1/METRN/SOX11/PTPRZ1/FGF10/ASCL1/PAX2	54
BP	GO:0061756	leukocyte adhesion to vascular endothelial cell	18/2556	44/18670	7.86759e-06	9.27252e-05	6.6352e-05	SPN/CCR2/ITGB7/SELL/ITGB2/ETS1/SELPLG/PTAFR/VCAM1/CCL25/ICAM1/CCL21/SELP/SELE/TNF/ADD2/ITGA4/LEP	18
BP	GO:0050855	regulation of B cell receptor signaling pathway	14/2556	29/18670	8.02276e-06	9.43667e-05	6.75267e-05	CD19/PRKCB/BLK/FCRL3/PAX5/LPXN/STAP1/LYN/PTPN22/PLCL2/NFAM1/CD300A/FCGR2B/CD22	14
BP	GO:0002295	T-helper cell lineage commitment	10/2556	16/18670	8.26162e-06	9.69843e-05	6.93997e-05	TBX21/LY9/IL12RB1/SLAMF6/IRF4/SPN/IL12B/IL23R/IL6/IL23A	10
BP	GO:0032677	regulation of interleukin-8 production	25/2556	74/18670	8.93507e-06	0.000104683	7.49088e-05	CD2/CD244/FCN1/PTPRC/PTPN22/CD74/TLR8/CLEC7A/LGALS9/ANXA1/SYK/CD33/TLR6/TLR2/CD14/IL10/BPI/TLR1/LBP/TNF/C5AR2/TLR4/TLR7/NOD2/ADIPOQ	25
BP	GO:0048732	gland development	92/2556	434/18670	9.53404e-06	0.000111481	7.9773e-05	BCL11B/WNT10A/TNFAIP3/FOXB1/ETS1/ADA/MSN/LBH/ESR1/ANXA1/WNT1/FOXC1/SFRP1/GATA3/TGM2/CSF1R/IL10/TBX19/EGFR/BMP2/FOXA1/CEBPB/ERBB4/STAT5A/GDF7/MET/LMO4/EPHA2/GATA6/CYP7B1/PBX1/TNF/EDAR/ZNF703/CCND1/TDGF1/EAF2/NFIB/TGFBR2/DNAAF1/PROX1/ALDH1A3/SERPINE2/GLI3/CCDC40/PTCH1/RARB/WNT3/PRLR/ASS1/STRA6/ELF5/AR/SERPINB5/PGR/GLI1/ROBO1/TBX3/ATP7B/ID4/FOXN1/BCL2/SOSTDC1/GHRHR/ALDH1A2/PDGFRA/CCL11/FGF7/PSAPL1/O…	92
BP	GO:0070232	regulation of T cell apoptotic process	15/2556	33/18670	9.64409e-06	0.000112546	8.05353e-05	JAK3/CD27/CCL5/PDCD1/PRKCQ/IDO1/IL7R/ADA/CD274/PTCRA/GIMAP8/DOCK8/LGALS9/ADAM8/PIP	15
BP	GO:0007389	pattern specification process	94/2556	446/18670	9.79128e-06	0.00011404	8.16041e-05	TIFAB/EOMES/MFNG/C1QA/FOXB1/C3/TCTN1/TTC8/WNT6/MID1/WNT1/FOXC1/SFRP1/MEOX1/TBX19/BMP2/FOXA1/ERBB4/SEMA3F/LMX1B/OSR1/CDX1/PBX1/CELSR1/TDGF1/C9orf116/CFAP53/SNAI1/ZEB2/ITGAM/TGFBR2/DNAAF1/CYP26B1/WNT7A/EGR2/GLI3/EDN1/FOLR1/CCDC40/DKK1/PTCH1/BMPR1B/WNT3/CRB2/CELSR2/AR/IRX1/GLI1/ROBO1/DMRT3/EN1/TBX3/MEOX2/DNAH5/RELN/CCDC151/SOSTDC1/ALDH1A2/ALX4/LRRC6/BARX1/ACVR1C/ZIC1/DMRTA2/PCSK6/PCDH8/RIPPLY3/EMX1/…	94
BP	GO:0034764	positive regulation of transmembrane transport	51/2556	204/18670	1.03841e-05	0.000120707	8.63753e-05	CD19/PLCG2/CCR2/IFNG/XCL1/CXCL9/CTSS/PTAFR/C3/CXCL10/CXCL11/P2RY6/CX3CL1/GH1/CCL2/STAC/ABCB1/HTR3A/EPHB2/STAC2/ANK2/NR4A3/KCNJ11/TESC/DMD/GAL/P2RX7/KCNMB1/IGF1/ADRB2/KCNE5/SLC1A2/LRRC55/KCNE1/EDN3/OPRK1/FXYD1/RELN/CACNG4/ITLN1/KLF15/KCNA1/KCNIP2/PDZK1/HSPA2/KCNC2/WNK4/KCNC1/ADIPOQ/ACTN2/LRRC26	51
BP	GO:0072539	T-helper 17 cell differentiation	13/2556	26/18670	1.04385e-05	0.000121103	8.66587e-05	TBX21/LY9/IL12RB1/SLAMF6/IRF4/IL12B/FOXP3/IL2/NLRP3/IL23R/IL6/IL23A/RORC	13
BP	GO:0040014	regulation of multicellular organism growth	23/2556	66/18670	1.13001e-05	0.000130843	9.36285e-05	PLAC8/LGMN/GH1/GHRL/CACNA2D2/STAT5A/GAMT/SPTBN4/IGF1/ADRB2/PTCH1/STC2/GDF5/PLS1/BCL2/GHRHR/GDF15/PRLH/NPY1R/DIO3/NPPC/ADRB1/GHRH	23
BP	GO:0050818	regulation of coagulation	27/2556	84/18670	1.13734e-05	0.000131436	9.40525e-05	PRKCQ/PLEK/LYN/GP1BA/UBASH3B/SERPING1/ADTRP/SYK/FCER1G/PRKCA/SERPINF2/SELP/APOE/C1QTNF1/HPSE/SERPINE2/EDN1/TLR4/ABAT/TFPI/TMPRSS6/PDGFRA/TSPAN8/PLAT/F7/CD36/KRT1	27
BP	GO:0072511	divalent inorganic cation transport	101/2556	489/18670	1.14233e-05	0.000131756	9.42814e-05	LCK/CCL5/CD19/PRKCB/CORO1A/FCRL3/CCR7/PLCG2/MS4A1/CCR5/IFNG/XCL1/CXCL9/CCL19/LYN/TRPV2/FYN/P2RX1/PTPRC/FASLG/IL16/P2RX5/LILRB2/PLCB2/CD4/CLIC2/LILRB1/SLC24A4/CCL4/TCN2/MCOLN2/BIN1/UBASH3B/CXCL10/CXCL11/CXCR4/P2RY6/LILRA5/CX3CL1/PTK2B/TRPM6/ICAM1/JSRP1/CCL2/CYBA/STAC/PIK3CG/CD33/CCR1/CD84/CLDN16/PRNP/CCL21/KCNN4/RASA3/CACNA2D2/CCL8/SLC39A6/CACNA1E/TSPAN13/CACNA1D/SLC30A3/STAC2/ANK2/REM1/DMD/RYR1/P…	101
BP	GO:0051924	regulation of calcium ion transport	60/2556	254/18670	1.22439e-05	0.000140947	0.000100859	CCL5/CD19/CORO1A/FCRL3/PLCG2/XCL1/CXCL9/LYN/TRPV2/FYN/P2RX1/IL16/P2RX5/LILRB2/CD4/CLIC2/LILRB1/CCL4/BIN1/UBASH3B/CXCL10/CXCL11/CXCR4/P2RY6/LILRA5/CX3CL1/PTK2B/ICAM1/JSRP1/CCL2/CYBA/STAC/PIK3CG/CD33/CCR1/CD84/PRNP/TSPAN13/CACNA1D/STAC2/ANK2/REM1/DMD/P2RX7/PTGS2/CCL3/TRPV3/PDE4B/STC2/BCL2/P2RY12/GRAMD2A/RRAD/CACNG1/CRHR1/HSPA2/STC1/P2RX2/LPAR3/CAMK2B	60
BP	GO:0099177	regulation of trans-synaptic signaling	92/2556	437/18670	1.27009e-05	0.000145925	0.00010442	CD38/PRKCB/CNR2/CCR2/FYN/P2RX1/LILRB2/KCNJ10/S1PR2/S100B/PLCL2/CX3CL1/LGMN/ACHE/PTK2B/PHF24/CCL2/TYROBP/MCTP2/GHRL/PRNP/CACNA2D2/EGFR/SLC1A3/APOE/RASGRF1/FAM107A/CACNA1D/SYT11/APBA2/MCTP1/FABP5/MAPT/EPHB2/CLSTN2/TNF/EPHB1/NSG1/RIMS3/NR2E1/WNT7A/STAR/SERPINE2/EGR2/EDN1/ADRB2/DKK1/CPLX1/PTGS2/CACNA1A/RIMS4/ABAT/SNCAIP/SHISA8/NTRK1/SYBU/GRIK3/RAB26/SYT9/CNR1/RELN/KIT/CACNG4/ADCY1/MPP2/PRRT2/ADORA2B/…	92
BP	GO:0032147	activation of protein kinase activity	74/2556	333/18670	1.29976e-05	0.000149046	0.000106654	MAP4K1/CCL5/CD40LG/MLKL/SOCS1/IL12B/CCL19/NCKAP1L/PTPRC/PDE6G/STK10/CD74/S1PR2/CXCR4/IL6R/PTK2B/CHI3L1/GH1/MAP3K14/IL18/IL23R/PROK2/CD300A/GHRL/SYK/TLR6/SAA1/PRNP/ADCY7/EGFR/BMP2/IL23A/PAK3/INAVA/FPR1/TNF/IRAK2/TDGF1/P2RX7/TGFBR2/GPRC5B/MAP3K8/CCDC88A/TGFA/IGF1/ADRB2/TLR4/TOM1L1/PRLR/ALK/NTRK1/TNFSF15/DUSP9/ANGPT1/NOD2/EFNA5/KIT/ADCY1/FGF2/ADORA2B/RET/LEP/GPRC5A/GDF15/WNT11/MAP3K21/PAK5/TNFSF11/G…	74
BP	GO:0002604	regulation of dendritic cell antigen processing and presentation	8/2556	11/18670	1.36911e-05	0.000156394	0.000111912	CCR7/CCL19/CD74/FGL2/CCL21/FCGR2B/CD68/NOD2	8
BP	GO:0045060	negative thymic T cell selection	8/2556	11/18670	1.36911e-05	0.000156394	0.000111912	ZAP70/CD3E/CCR7/CD28/DOCK2/PTPRC/CD74/GLI3	8
BP	GO:0002673	regulation of acute inflammatory response	42/2556	159/18670	1.47671e-05	0.000168362	0.000120476	CD19/HLA-E/CCR7/CR2/CR1/CFP/BTK/C1QA/CR1L/C3/C1QB/C1R/C1QC/DNASE1L3/C1S/NLRP3/SERPING1/PIK3CG/C2/GSTP1/FCER1G/IL6/FCGR2B/CREB3L3/CFI/TNF/C5AR2/CD5L/FFAR3/C7/VSIG4/PTGS2/CFH/IL6ST/ADAM8/OSM/C4BPA/CNR1/C2CD4B/TNFSF11/ADCYAP1/C6	42
BP	GO:0007218	neuropeptide signaling pathway	31/2556	104/18670	1.48253e-05	0.000168677	0.000120702	SSTR3/PNOC/NPFFR1/ECEL1/CYSLTR2/PROK2/POMC/GLRB/PMCH/UTS2R/GAL/GPR84/NMUR1/NMB/TENM1/PROKR2/OPRK1/GPR139/NXPH3/KISS1R/PYY/GRPR/CRHR1/NPY1R/CARTPT/ADCYAP1/NMU/NPY2R/GRP/PCSK1N/GLRA3	31
BP	GO:1904645	response to amyloid-beta	20/2556	54/18670	1.48516e-05	0.000168677	0.000120702	FYN/CASP4/FPR2/VCAM1/LGMN/ICAM1/TLR6/PRNP/FCGR2B/IGF1R/NGFR/IGF1/ADRB2/ITGA4/TLR4/CACNA1A/MMP12/MMP9/MMP3/CD36	20
BP	GO:1990845	adaptive thermogenesis	41/2556	154/18670	1.51508e-05	0.000171748	0.000122899	PLAC8/IRF4/CCR2/IL18R1/TRPV2/IL15/TSHR/CXCR4/PLCL2/ACHE/IL18/CMKLR1/GHRL/SYK/PPARGC1B/LPIN1/CEBPB/WNT10B/IGF1R/ALDH1A1/FABP5/PM20D1/DBH/G0S2/LCN2/TRPM8/ADRB2/TLR4/PRLR/KSR2/ID1/PTH2R/NOVA1/ACADL/LEP/CIDEA/FABP4/ADCYAP1/CD36/ADIPOQ/ADRB1	41
BP	GO:0001503	ossification	85/2556	398/18670	1.53357e-05	0.000173513	0.000124162	SRGN/FGR/SEMA4D/ASGR2/RASSF2/PTGER4/IL6R/ACHE/PTK2B/FOXC1/HEMGN/SFRP1/SEMA7A/CCR1/IL6/PPARGC1B/NPNT/ALPL/CHRDL1/BMP6/EGFR/BMP2/CEBPB/WNT10B/CDK6/CSGALNACT1/OSR1/EPHA2/S1PR1/PBX1/TNF/TWIST2/SNAI1/RYR1/SOX8/P2RX7/FZD9/EGR2/GLI3/ENPP1/IGF1/GPM6B/ADRB2/DKK1/PTGS2/PTCH1/BMPR1B/WNT3/PHOSPHO1/CCL3/TMEM119/IL6ST/ID1/GLI1/FGF9/IGSF10/ID4/GDF5/GDF10/SMOC1/BCL2/DHH/LTF/TWIST1/ADGRV1/LEP/FGFR3/RFLNA/WNT11/EC…	85
BP	GO:0002478	antigen processing and presentation of exogenous peptide antigen	45/2556	175/18670	1.57016e-05	0.000177315	0.000126883	HLA-DOB/HLA-E/NCF1/TAP2/NCF4/HLA-DMA/HLA-F/HLA-DPB1/CTSS/PSMB9/LAG3/HLA-DMB/HLA-DRA/TAP1/CD74/HLA-DRB1/HLA-DOA/HLA-DQA1/HLA-B/HLA-DQB1/CLEC4A/HLA-A/HLA-DPA1/IFI30/PSMB10/CYBB/HLA-DRB5/B2M/LGMN/HLA-C/NCF2/CYBA/PSMB8/PSMA8/FCER1G/HLA-DQB2/FCGR2B/RILP/HLA-DQA2/FCGR1B/HLA-G/CTSE/CTSV/CD207/CD36	45
BP	GO:0046879	hormone secretion	70/2556	312/18670	1.57571e-05	0.000177419	0.000126957	CCL5/CD38/BLK/IFNG/LYN/BTK/ANXA1/GHRL/SFRP1/GATA3/IL6/PRKCA/BMP6/CACNA2D2/EGFR/CACNA1E/POMC/CACNA1D/MYB/C1QTNF1/TNF/KCNJ11/SYTL4/ABCC8/GAL/FFAR3/LIF/EDN1/NMB/CPLX1/SLC44A4/CACNA1A/ABAT/FAM3D/DPP4/KCNG2/SYBU/PCLO/C1QTNF3/TBX3/EDN3/OSM/VSNL1/OPRK1/SYT9/EFNA5/CNR1/GHRHR/KCNA5/ACVR1C/TRH/LEP/HCAR2/BAIAP3/RBP4/CRHR1/SOX11/TNFSF11/CARTPT/AGTR1/ADCYAP1/KCNC2/NMU/ADIPOQ/SLC30A8/GLP1R/RETN/FOXD1/GRP/GHRH	70
BP	GO:1904064	positive regulation of cation transmembrane transport	39/2556	144/18670	1.57706e-05	0.000177419	0.000126957	CD19/PLCG2/CCR2/IFNG/XCL1/CXCL9/CTSS/CXCL10/CXCL11/P2RY6/CX3CL1/CCL2/STAC/EPHB2/STAC2/ANK2/KCNJ11/TESC/DMD/GAL/KCNMB1/ADRB2/KCNE5/LRRC55/KCNE1/EDN3/OPRK1/FXYD1/RELN/CACNG4/KCNA1/KCNIP2/PDZK1/HSPA2/KCNC2/WNK4/KCNC1/ACTN2/LRRC26	39
BP	GO:0072593	reactive oxygen species metabolic process	65/2556	284/18670	1.60929e-05	0.000180703	0.000129307	RAC2/NCF1/NCF4/IFNG/ABCD2/NRROS/ITGB2/FYN/VAV1/KLRK1/AIF1/SOD2/CLEC7A/SIRPA/CYBB/FPR2/PTK2B/ICAM1/NCF2/CYBA/TYROBP/ACOD1/PTX3/SYK/TLR6/KLRC4-KLRK1/GSTP1/TLR2/IL10/SOD3/EGFR/MPO/ACE2/INAVA/MAPT/GPX3/GLS2/TNF/CRYAB/PTGIS/P2RX7/ITGAM/TGFBR2/FBLN5/CYP1B1/DDIT4/EDN1/TLR4/PTGS2/ASS1/SLC7A2/TAFA4/HP/BCL2/CCN6/LEP/LPO/MMP3/MPV17L/XDH/AGTR1/CD36/PAX2/BMP7/PLIN5	65
BP	GO:0002523	leukocyte migration involved in inflammatory response	9/2556	14/18670	1.73849e-05	0.00019411	0.0001389	SLAMF8/ITGB2/CX3CL1/CCR6/SELE/S100A8/S100A9/LBP/ADAM8	9
BP	GO:0043374	CD8-positive, alpha-beta T cell differentiation	9/2556	14/18670	1.73849e-05	0.00019411	0.0001389	RUNX3/GPR18/EOMES/SOCS1/NCKAP1L/IRF1/TNFSF8/SATB1/BCL2	9
BP	GO:0046133	pyrimidine ribonucleoside catabolic process	9/2556	14/18670	1.73849e-05	0.00019411	0.0001389	APOBEC3G/APOBEC3D/APOBEC3C/APOBEC3H/AICDA/UPP1/APOBEC3A/APOBEC3F/APOBEC3B	9
BP	GO:0045072	regulation of interferon-gamma biosynthetic process	10/2556	17/18670	1.7593e-05	0.000195698	0.000140037	TNFRSF13C/IL12B/IL21/FOXP3/EBI3/LILRB1/TLR8/CLEC7A/TLR7/IL27	10
BP	GO:0051709	regulation of killing of cells of other organism	10/2556	17/18670	1.7593e-05	0.000195698	0.000140037	PRF1/FCER2/IFNG/CLEC7A/SYK/CXCL6/P2RX7/PGLYRP4/KRT6A/PGLYRP3	10
BP	GO:0006869	lipid transport	79/2556	365/18670	1.84265e-05	0.000204586	0.000146397	PLA2G2D/LIPG/SPNS3/GRAMD1B/APOL3/NPC2/APOL1/PLTP/SPNS2/CETP/APOL6/ANXA1/GHRL/SYK/KCNN4/PLA2G4A/BMP6/ACSL4/SLCO2B1/APOE/POMC/ABCB1/OSBPL3/MYB/ATP8B1/LBP/C1QTNF1/TMEM30B/STARD4/ABCA3/APOC1/GAL/ABCC4/P2RX7/PLIN2/PLA2G2A/SPX/ATP10B/STAR/ESYT3/EDN1/NMB/PTCH1/STRA6/UGCG/STARD10/ATP8A1/APOL4/ABCA6/AKR1C1/SLCO1A2/ABCA10/MFSD2A/ABCA8/ABCA13/PLA2G4F/LEP/AQP9/SLC27A6/ABCA9/NPC1L1/RBP4/SLC27A2/CRHR1/PLA2G10/…	79
BP	GO:0070838	divalent metal ion transport	99/2556	483/18670	1.9267e-05	0.000213518	0.000152789	LCK/CCL5/CD19/PRKCB/CORO1A/FCRL3/CCR7/PLCG2/MS4A1/CCR5/IFNG/XCL1/CXCL9/CCL19/LYN/TRPV2/FYN/P2RX1/PTPRC/FASLG/IL16/P2RX5/LILRB2/PLCB2/CD4/CLIC2/LILRB1/SLC24A4/CCL4/MCOLN2/BIN1/UBASH3B/CXCL10/CXCL11/CXCR4/P2RY6/LILRA5/CX3CL1/PTK2B/TRPM6/ICAM1/JSRP1/CCL2/CYBA/STAC/PIK3CG/CD33/CCR1/CD84/CLDN16/PRNP/CCL21/KCNN4/RASA3/CACNA2D2/CCL8/SLC39A6/CACNA1E/TSPAN13/CACNA1D/SLC30A3/STAC2/ANK2/REM1/DMD/RYR1/P2RX7/…	99
BP	GO:0050804	modulation of chemical synaptic transmission	91/2556	436/18670	2.00637e-05	0.000221933	0.00015881	CD38/PRKCB/CNR2/CCR2/FYN/P2RX1/LILRB2/KCNJ10/S1PR2/S100B/PLCL2/CX3CL1/LGMN/ACHE/PTK2B/PHF24/CCL2/TYROBP/MCTP2/GHRL/PRNP/CACNA2D2/EGFR/SLC1A3/APOE/RASGRF1/FAM107A/CACNA1D/SYT11/APBA2/MCTP1/MAPT/EPHB2/CLSTN2/TNF/EPHB1/NSG1/RIMS3/NR2E1/WNT7A/STAR/SERPINE2/EGR2/EDN1/ADRB2/DKK1/CPLX1/PTGS2/CACNA1A/RIMS4/ABAT/SNCAIP/SHISA8/NTRK1/SYBU/GRIK3/RAB26/SYT9/CNR1/RELN/KIT/CACNG4/ADCY1/MPP2/PRRT2/ADORA2B/TUBB2B…	91
BP	GO:0045620	negative regulation of lymphocyte differentiation	20/2556	55/18670	2.0354e-05	0.000224726	0.000160809	JAK3/TBX21/RUNX3/CTLA4/SOCS1/FOXP3/LAG3/CD74/IRF1/IL2/FGL2/ANXA1/SFRP1/DTX1/PGLYRP4/GLI3/IFNL1/PGLYRP3/PGLYRP2/FOXJ1	20
BP	GO:0010543	regulation of platelet activation	14/2556	31/18670	2.09621e-05	0.000231011	0.000165306	PRKCQ/PLEK/LYN/UBASH3B/SYK/FCER1G/PRKCA/SELP/APOE/C1QTNF1/SERPINE2/TLR4/ABAT/PDGFRA	14
BP	GO:0002312	B cell activation involved in immune response	24/2556	73/18670	2.2527e-05	0.000247339	0.00017699	TBX21/CD19/PLCG2/CD40LG/CD40/MFNG/FOXP3/CD28/CD180/PTPRC/GPR183/AICDA/ADA/IL2/PLCL2/IL27RA/ITM2A/PTK2B/CCR6/DOCK11/FCGR2B/IL10/CDH17/TLR4	24
BP	GO:0006801	superoxide metabolic process	24/2556	73/18670	2.2527e-05	0.000247339	0.00017699	NCF1/NCF4/NRROS/ITGB2/SOD2/CLEC7A/CYBB/FPR2/NCF2/CYBA/TYROBP/SYK/GSTP1/SOD3/EGFR/MPO/MAPT/TNF/ITGAM/FBLN5/EDN1/TAFA4/CD36/BMP7	24
BP	GO:0046135	pyrimidine nucleoside catabolic process	12/2556	24/18670	2.30067e-05	0.000251295	0.000179821	APOBEC3G/APOBEC3D/APOBEC3C/APOBEC3H/AICDA/DPYS/UPP1/APOBEC3A/TYMP/APOBEC3F/UPB1/APOBEC3B	12
BP	GO:0071677	positive regulation of mononuclear cell migration	12/2556	24/18670	2.30067e-05	0.000251295	0.000179821	CCL5/CCR2/AIF1/CXCL10/PLA2G7/FPR2/LGMN/CCR1/TNF/CCL1/S100A7/CXCL17	12
BP	GO:0002701	negative regulation of production of molecular mediator of immune response	15/2556	35/18670	2.30565e-05	0.000251295	0.000179821	JAK3/TBX21/FCRL3/CD96/XCL1/HLA-F/FOXP3/LILRB1/FCGR2B/IL10/IL33/TNF/ANGPT1/CD22/SPINK5	15
BP	GO:0034142	toll-like receptor 4 signaling pathway	15/2556	35/18670	2.30565e-05	0.000251295	0.000179821	TNIP3/LYN/ITGB2/PTPN22/TNFAIP3/PIK3AP1/LY96/RAB7B/ACOD1/CD14/LBP/ITGAM/TLR4/LTF/BPIFB1	15
BP	GO:1904646	cellular response to amyloid-beta	17/2556	43/18670	2.39568e-05	0.000260629	0.0001865	FYN/CASP4/FPR2/VCAM1/LGMN/ICAM1/TLR6/PRNP/FCGR2B/IGF1R/NGFR/IGF1/ADRB2/ITGA4/TLR4/CACNA1A/CD36	17
BP	GO:0048002	antigen processing and presentation of peptide antigen	47/2556	189/18670	2.62046e-05	0.000284562	0.000203626	HLA-DOB/HLA-E/NCF1/TAP2/NCF4/HLA-DMA/HLA-F/HLA-DPB1/CTSS/PSMB9/LAG3/HLA-DMB/HLA-DRA/TAP1/CD74/HLA-DRB1/HLA-DOA/HLA-DQA1/HLA-B/HLA-DQB1/CLEC4A/HLA-A/HLA-DPA1/IFI30/PSMB10/CYBB/HLA-DRB5/B2M/LGMN/CD209/HLA-C/NCF2/CYBA/PSMB8/PSMA8/FCER1G/HLA-DQB2/FCGR2B/RILP/HLA-DQA2/FCGR1B/HLA-G/CTSE/CTSV/CD207/ERAP2/CD36	47
BP	GO:0071902	positive regulation of protein serine/threonine kinase activity	73/2556	334/18670	2.67681e-05	0.000290151	0.000207625	MAP4K1/TCL1A/FGD2/CD40LG/CD40/IFNG/MLKL/CCL19/PTPRC/PDE6G/PIK3R5/CD74/S1PR2/FAM20A/CXCR4/PIK3R6/PTK2B/GH1/MAP3K14/CCND2/PROK2/GHRL/PIK3CG/SYK/TLR6/SAA1/CSF1R/EGFR/BMP2/PAK3/INAVA/IRGM/FPR1/TNF/CCND1/IRAK2/TDGF1/P2RX7/ZEB2/PROX1/MAP3K8/TGFA/EDN1/S100A12/IGF1/ADRB2/DKK1/TLR4/TENM1/ALK/ADAM8/ROBO1/NTRK1/DUSP9/EDN3/NOD2/KIT/LTF/FGF2/ADORA2B/SAMD5/RET/GDF15/MAP3K21/NEK10/TNFSF11/GRM4/CARTPT/FGF10/ADIP…	73
BP	GO:2000379	positive regulation of reactive oxygen species metabolic process	30/2556	102/18670	2.68977e-05	0.000291025	0.000208251	IFNG/ITGB2/KLRK1/AIF1/CLEC7A/FPR2/PTK2B/ICAM1/CYBA/TYROBP/ACOD1/PTX3/SYK/TLR6/KLRC4-KLRK1/GSTP1/EGFR/ACE2/MAPT/TNF/ITGAM/TGFBR2/EDN1/TLR4/PTGS2/ASS1/LEP/XDH/AGTR1/CD36	30
BP	GO:0072006	nephron development	38/2556	142/18670	2.69831e-05	0.000291417	0.000208532	COL4A4/COL4A3/IL6R/WNT6/WNT1/FOXC1/GATA3/NPNT/BMP2/PECAM1/STAT1/OSR1/PBX1/PROM1/SOX8/LIF/GLI3/PTCH1/KIRREL3/IRX1/MAGI2/ANGPT1/BCL2/GREB1L/PDGFRA/FGF2/KLF15/RET/NPHS1/WNT11/POU3F3/WNK4/ADIPOQ/VANGL2/PAX2/BMP7/FOXD1/FOXJ1	38
BP	GO:0050806	positive regulation of synaptic transmission	43/2556	168/18670	2.70766e-05	0.000291896	0.000208874	CCR2/LILRB2/S100B/LGMN/PTK2B/CCL2/TYROBP/PRNP/EGFR/SLC1A3/APOE/FAM107A/CACNA1D/EPHB2/CLSTN2/TNF/NSG1/RIMS3/NR2E1/WNT7A/SERPINE2/ADRB2/PTGS2/RIMS4/ABAT/NTRK1/SYT9/CNR1/RELN/CACNG4/ADCY1/MPP2/MME/BAIAP3/CALB2/CRHR1/IGSF9B/ADCYAP1/KMO/NMU/SYT1/CUX2/RETN	43
BP	GO:0046883	regulation of hormone secretion	61/2556	266/18670	2.71592e-05	0.000292257	0.000209132	CCL5/CD38/BLK/IFNG/ANXA1/GHRL/SFRP1/PRKCA/BMP6/CACNA2D2/EGFR/CACNA1E/POMC/CACNA1D/MYB/C1QTNF1/TNF/KCNJ11/SYTL4/ABCC8/GAL/FFAR3/LIF/EDN1/NMB/CACNA1A/ABAT/FAM3D/DPP4/KCNG2/SYBU/C1QTNF3/EDN3/OSM/VSNL1/OPRK1/SYT9/EFNA5/CNR1/GHRHR/KCNA5/ACVR1C/TRH/LEP/HCAR2/BAIAP3/RBP4/CRHR1/SOX11/TNFSF11/CARTPT/AGTR1/ADCYAP1/KCNC2/NMU/ADIPOQ/SLC30A8/GLP1R/RETN/GRP/GHRH	61
BP	GO:0006816	calcium ion transport	90/2556	434/18670	2.8708e-05	0.000307209	0.000219832	LCK/CCL5/CD19/PRKCB/CORO1A/FCRL3/CCR7/PLCG2/MS4A1/CCR5/XCL1/CXCL9/CCL19/LYN/TRPV2/FYN/P2RX1/PTPRC/FASLG/IL16/P2RX5/LILRB2/PLCB2/CD4/CLIC2/LILRB1/SLC24A4/CCL4/MCOLN2/BIN1/UBASH3B/CXCL10/CXCL11/CXCR4/P2RY6/LILRA5/CX3CL1/PTK2B/TRPM6/ICAM1/JSRP1/CCL2/CYBA/STAC/PIK3CG/CD33/CCR1/CD84/PRNP/CCL21/KCNN4/RASA3/CACNA2D2/CCL8/CACNA1E/TSPAN13/CACNA1D/STAC2/ANK2/REM1/DMD/RYR1/P2RX7/NMUR1/TRPM2/TRPM8/PTGS2/CACN…	90
BP	GO:0050673	epithelial cell proliferation	90/2556	434/18670	2.8708e-05	0.000307209	0.000219832	CCL5/JAML/RUNX3/BCL11B/NLRC3/PPP1R16B/TNFAIP3/IL26/B2M/PRKX/CCL2/ESR1/CYBA/CCL24/GHRL/FABP7/SFRP1/WNT16/GATA3/PRKCA/BMP6/IL10/EGFR/BMP2/CEBPB/STAT5A/WNT10B/APOE/STAT1/CDK6/FGFBP1/OSR1/FERMT1/EPHA2/CDH3/CYP7B1/NR4A3/TNF/ZNF703/CCND1/ATOH8/C5AR2/NGFR/EAF2/NFIB/TGM1/PROX1/KRT2/TGFA/WNT7A/IGF1/ITGA4/PTCH1/AR/SERPINB5/PGR/ID1/GLI1/ROBO1/FGF9/KLK8/NOD2/MMP12/GDF5/FOXN1/VEGFD/HAS2/ALDH1A2/KIT/SGPP2/CCL1…	90
BP	GO:0045408	regulation of interleukin-6 biosynthetic process	13/2556	28/18670	2.87556e-05	0.000307209	0.000219832	INPP5D/CD74/PTAFR/CLEC7A/TYROBP/GHRL/SYK/CARD9/TLR6/CEBPB/TLR1/TNF/FOXJ1	13
BP	GO:0045577	regulation of B cell differentiation	13/2556	28/18670	2.87556e-05	0.000307209	0.000219832	CD27/FCRL3/INPP5D/IKZF3/CARD11/SLAMF8/NCKAP1L/BTK/IL7/NFAM1/SYK/SFRP1/ZFP36L2	13
BP	GO:0002438	acute inflammatory response to antigenic stimulus	11/2556	21/18670	2.90176e-05	0.0003087	0.000220899	CD6/HLA-E/CCR7/BTK/C3/ICAM1/FCER1G/GATA3/FCGR2B/CNR1/ADCYAP1	11
BP	GO:0035743	CD4-positive, alpha-beta T cell cytokine production	11/2556	21/18670	2.90176e-05	0.0003087	0.000220899	TBX21/IL18RAP/XCL1/IL18R1/IL12B/NLRP3/IL18/GATA3/IL6/IL12A/RSAD2	11
BP	GO:0032418	lysosome localization	24/2556	74/18670	2.90511e-05	0.0003087	0.000220899	PIK3CD/RAC2/FGR/LYN/BTK/UNC13D/LGALS9/LAT2/ADGRE2/TFEB/MILR1/CD300A/PIK3CG/SYK/CD84/FCER1G/LAT/NR4A3/FES/SYTL4/KIT/ADORA2B/CRHR1/CPLX2	24
BP	GO:0051091	positive regulation of DNA-binding transcription factor activity	60/2556	261/18670	2.91582e-05	0.00030913	0.000221206	PRKCQ/PRKCB/IL18RAP/AIM2/HCLS1/CD40LG/CD40/CARD11/IL18R1/TRAF1/ITGB2/BTK/CARD16/ESR2/TRIM22/NFAM1/LGALS9/CX3CL1/NLRC4/NFKB2/NLRP3/ICAM1/IL18/ESR1/RAB7B/WNT1/TLR6/IL6/PPARGC1B/TLR2/IL10/FOXA1/WNT10B/S100A8/S100A9/FOSL1/TNF/IRAK2/RIPK4/EDN1/S100A12/SPHK1/TLR4/TNFSF18/AR/ALK/ADAM8/NTRK1/ANXA3/ROR1/NOD2/RELN/KIT/ADCY1/LTF/CSF3/ADGRF1/TRIM15/TNFSF11/CD36	60
BP	GO:0060402	calcium ion transport into cytosol	41/2556	158/18670	2.91956e-05	0.00030913	0.000221206	LCK/CD19/CORO1A/CCR7/PLCG2/MS4A1/CCR5/XCL1/CXCL9/CCL19/LYN/FYN/PTPRC/FASLG/P2RX5/PLCB2/CD4/CLIC2/MCOLN2/UBASH3B/CXCL10/CXCL11/P2RY6/CX3CL1/PTK2B/JSRP1/CYBA/PRNP/CCL21/RASA3/ANK2/DMD/RYR1/P2RX7/TRPM2/CCL3/TRPV6/BCL2/PLCH1/FGF2/P2RX2	41
BP	GO:0060191	regulation of lipase activity	29/2556	98/18670	3.20868e-05	0.000339138	0.00024268	S1PR4/CCL5/ITK/GPR55/TXK/PLCB2/PTAFR/P2RY6/ESR1/ANXA1/EGFR/SELE/RGS2/APOC1/NMUR1/ANXA8L1/ANXA8/P2RY12/KIT/PDGFRA/HDAC9/FGF2/FGFR3/LPL/PCSK6/ANGPTL4/AGTR1/NTF4/PLIN5	29
BP	GO:0035587	purinergic receptor signaling pathway	14/2556	32/18670	3.25826e-05	0.000343157	0.000245555	P2RY8/GPR171/P2RX1/P2RX5/P2RY10/ADA/PTAFR/P2RY6/P2RY14/P2RY13/P2RX7/P2RY12/ADORA2B/P2RX2	14
BP	GO:0045987	positive regulation of smooth muscle contraction	14/2556	32/18670	3.25826e-05	0.000343157	0.000245555	ADA/PTAFR/PROK2/GHRL/NPNT/SPX/EDN1/SPHK1/PTGS2/ABAT/KIT/CHRM3/NMU/NPY2R	14
BP	GO:0034113	heterotypic cell-cell adhesion	21/2556	61/18670	3.31786e-05	0.000348816	0.000249605	LCK/CD2/ITGB7/CD1D/ITGB2/PTPRC/LILRB2/CD200R1/SIRPA/ITGAX/VCAM1/ITGAD/IL10/MBP/TNF/ITGA4/DSC2/GCNT2/ADIPOQ/BMP7/CEACAM6	21
BP	GO:0010517	regulation of phospholipase activity	23/2556	70/18670	3.35086e-05	0.000351564	0.000251571	S1PR4/CCL5/ITK/GPR55/TXK/PLCB2/PTAFR/P2RY6/ESR1/ANXA1/EGFR/SELE/RGS2/NMUR1/ANXA8L1/ANXA8/P2RY12/KIT/PDGFRA/FGF2/FGFR3/AGTR1/NTF4	23
BP	GO:0045637	regulation of myeloid cell differentiation	58/2556	251/18670	3.35584e-05	0.000351564	0.000251571	PRKCQ/PRKCB/GPR171/GPR55/HCLS1/INPP5D/IFNG/IL12B/NCKAP1L/LYN/EVI2B/CD4/LILRB1/CD74/LILRB3/ETS1/GP1BA/UBASH3B/SPI1/RASSF2/IL34/LILRB4/C1QC/B2M/CD101/PTK2B/RHEX/CAMK4/IL23R/RAB7B/TYROBP/SFRP1/CCR1/CSF2/PPARGC1B/PRKCA/IL23A/CEBPB/STAT1/CDK6/P4HTM/NR4A3/TNF/FES/TESC/LIF/POU4F1/TLR4/CCL3/THPO/LTF/DCSTAMP/CSF3/IL20/LRRC17/TNFSF11/CARTPT/ADIPOQ	58
BP	GO:0002064	epithelial cell development	50/2556	207/18670	3.38218e-05	0.0003537	0.000253099	BCL11B/PPP1R16B/RIPOR2/COL4A4/S1PR2/CXCR4/MSN/PRDM1/ICAM1/ESR1/MARVELD2/LRTOMT/MYO7A/BMP6/FOXA1/PECAM1/MET/TMOD1/CDK6/EPHA2/TNF/SOX8/COL23A1/SPDEF/PROX1/KRT2/DACT2/WNT7A/ADAMTSL4/RARB/AR/KLF5/PGR/GSTM3/ID1/MAGI2/NTRK1/WNT5B/BFSP2/NPHS1/CLDN5/TNMD/SLITRK6/STC1/TP63/ADIPOQ/SIX3/BMP5/FOXJ1/HOXB13	50
BP	GO:0022898	regulation of transmembrane transporter activity	61/2556	268/18670	3.43942e-05	0.000359054	0.000256931	PLCG2/CCR2/IFNG/FXYD2/CTSS/CLIC2/FXYD7/PTAFR/P2RY6/PTK2B/JSRP1/CCL2/STAC/PRNP/DAPK1/ABCB1/RASGRF1/CACNA1D/HTR3A/OSR1/FXYD5/FXYD6/EPHB2/STAC2/ANK2/KCNG1/REM1/KCNJ11/PM20D1/TESC/DMD/KCNS1/GAL/GPD1L/ADRB2/KCNE5/LRRC55/SHISA8/PDE4B/KCNE1/ANXA3/MMP9/BCL2/FXYD1/RELN/CACNG4/KCNE4/TWIST1/RRAD/KCNA1/GRIA2/KCNIP2/CRHR1/PDZK1/HSPA2/GRIA4/KCNC2/WNK4/KCNC1/ACTN2/LRRC26	61
BP	GO:0002755	MyD88-dependent toll-like receptor signaling pathway	15/2556	36/18670	3.45406e-05	0.000359319	0.00025712	BTK/TLR10/IRF1/CD300LF/TLR8/LY96/CD300A/TLR6/TLR2/CD14/TLR1/IRAK2/TLR4/TLR7/CD36	15
BP	GO:0042554	superoxide anion generation	15/2556	36/18670	3.45406e-05	0.000359319	0.00025712	NCF1/ITGB2/CLEC7A/CYBB/FPR2/NCF2/CYBA/TYROBP/SYK/GSTP1/EGFR/MAPT/ITGAM/EDN1/TAFA4	15
BP	GO:0051023	regulation of immunoglobulin secretion	10/2556	18/18670	3.47157e-05	0.000359881	0.000257522	HLA-E/CD40LG/CD40/IL2/TNFRSF4/IL6/IL33/TNF/CD22/RBP4	10
BP	GO:0070233	negative regulation of T cell apoptotic process	10/2556	18/18670	3.47157e-05	0.000359881	0.000257522	JAK3/CD27/CCL5/PRKCQ/IDO1/IL7R/ADA/PTCRA/DOCK8/PIP	10
BP	GO:0006216	cytidine catabolic process	8/2556	12/18670	3.61141e-05	0.000370497	0.000265119	APOBEC3G/APOBEC3D/APOBEC3C/APOBEC3H/AICDA/APOBEC3A/APOBEC3F/APOBEC3B	8
BP	GO:0009972	cytidine deamination	8/2556	12/18670	3.61141e-05	0.000370497	0.000265119	APOBEC3G/APOBEC3D/APOBEC3C/APOBEC3H/AICDA/APOBEC3A/APOBEC3F/APOBEC3B	8
BP	GO:0016554	cytidine to uridine editing	8/2556	12/18670	3.61141e-05	0.000370497	0.000265119	APOBEC3G/APOBEC3D/APOBEC3C/APOBEC3H/AICDA/APOBEC3A/APOBEC3F/APOBEC3B	8
BP	GO:0038110	interleukin-2-mediated signaling pathway	8/2556	12/18670	3.61141e-05	0.000370497	0.000265119	JAK3/IL2RG/IL2RA/IL2RB/IL2/PTK2B/SYK/STAT5A	8
BP	GO:0046087	cytidine metabolic process	8/2556	12/18670	3.61141e-05	0.000370497	0.000265119	APOBEC3G/APOBEC3D/APOBEC3C/APOBEC3H/AICDA/APOBEC3A/APOBEC3F/APOBEC3B	8
BP	GO:2001198	regulation of dendritic cell differentiation	8/2556	12/18670	3.61141e-05	0.000370497	0.000265119	LILRB2/LILRB1/LGALS9/FCGR2B/TMEM176B/CEBPB/TMEM176A/HLA-G	8
BP	GO:1903522	regulation of blood circulation	66/2556	297/18670	3.72369e-05	0.000381357	0.00027289	CD38/FXYD2/P2RX1/CLIC2/FXYD7/ADA/CELF2/PTAFR/BIN1/IL2/MYH6/ICAM1/GHRL/PIK3CG/CACNA2D2/IRX5/KCND1/EGFR/ACE2/CACNA1D/RGS2/FXYD6/KCNIP1/ANK2/KCNJ11/DBH/DMD/RYR1/GPD1L/TNNT2/SPX/EDN1/SPTBN4/KCNE5/PTGS2/KCNK15/KCNJ5/KCNJ3/KCNG2/AVPR2/NPR1/PDE4B/KCNE1/DSC2/EDN3/SMTNL1/FXYD1/CACNG4/KCNE4/KCNA5/LEP/KCND3/CACNG1/KCNIP2/NKX2-5/DES/CACNA1H/STC1/AGTR1/ATP2B2/CHRM3/NMU/NPPC/GLP1R/ATP1A4/ADRB1	66
BP	GO:0002467	germinal center formation	9/2556	15/18670	3.81614e-05	0.000388118	0.000277728	TNFRSF13C/KLHL6/TNFAIP3/CXCL13/ADA/UNC13D/TNFSF13B/NFKB2/FOXJ1	9
BP	GO:0046851	negative regulation of bone remodeling	9/2556	15/18670	3.81614e-05	0.000388118	0.000277728	CD38/INPP5D/TNFAIP3/UBASH3B/SFRP1/IL6/P2RX7/TMEM119/CARTPT	9
BP	GO:2000402	negative regulation of lymphocyte migration	9/2556	15/18670	3.81614e-05	0.000388118	0.000277728	RIPOR2/CD200R1/KLRK1/IL27RA/CCL2/ADTRP/KLRC4-KLRK1/PADI2/APOD	9
BP	GO:2001185	regulation of CD8-positive, alpha-beta T cell activation	9/2556	15/18670	3.81614e-05	0.000388118	0.000277728	HLA-E/RUNX3/VSIR/XCL1/SOCS1/NCKAP1L/LILRB1/IRF1/CD274	9
BP	GO:0070167	regulation of biomineral tissue development	28/2556	94/18670	3.82237e-05	0.000388118	0.000277728	SRGN/PTK2B/ENAM/WNT6/CCR1/BMP6/BMP2/CEBPB/MMP20/WNT10B/OSR1/S1PR1/P2RX7/FZD9/ENPP1/GPM6B/ADRB2/BMPR1B/PHOSPHO1/CCL3/TMEM119/LTF/TWIST1/ADGRV1/RFLNA/ECM1/AMTN/BMP7	28
BP	GO:0050954	sensory perception of mechanical stimulus	42/2556	165/18670	3.8384e-05	0.00038908	0.000278417	RIPOR2/FYN/COL4A3/CXCR4/PHF24/ICAM1/MARVELD2/LRTOMT/MYO7A/HOXA1/SLC1A3/CACNA1D/ATP8B1/MBP/CLIC5/TMIE/SERPINE2/SPTBN4/OTOF/KCNE1/NTRK1/ROR1/COL11A2/KCNQ4/KIT/ADGRV1/USH1C/GJB6/PIEZO2/HPN/GABRB2/SLITRK6/ESPNL/KCNA1/ATP2B2/COCH/P2RX2/TMPRSS3/ATP6V0A4/COL11A1/CRYM/LRP2	42
BP	GO:0007249	I-kappaB kinase/NF-kappaB signaling	61/2556	269/18670	3.86423e-05	0.000391031	0.000279813	TIFAB/PRKCB/CCR7/TNIP3/PIM2/CD40/CARD11/NLRC3/CCL19/UBD/BTK/FYN/FASLG/TNFAIP3/BIRC3/CD4/CARD16/CASP1/CD74/CLEC6A/TLR8/CASP10/LY96/APOL3/TRIM22/SIRPA/S100B/RELB/LGALS9/CX3CL1/OPTN/MAP3K14/ESR1/CARD9/TLR6/GSTP1/TGM2/CCL21/TLR2/CD14/STAT1/INAVA/TNF/EDAR/CXXC5/IRAK2/S100A4/GPRC5B/S100A12/TLR4/AVPR2/TLR7/ANGPT1/ROR1/NOD2/SECTM1/LTF/ECM1/TNFSF11/CD36/ADIPOQ	61
BP	GO:0007584	response to nutrient	52/2556	219/18670	3.89999e-05	0.000393979	0.000281922	CD3E/LTA/FYN/P2RX1/P2RX5/CD4/BCL11A/IL15/ADA/PIM1/LIPG/CXCL10/CYBB/VCAM1/CYBA/SFRP1/C2/GSTP1/ALPL/ACSL4/EGFR/FOLR2/STAT1/KCNJ11/CCND1/FES/CIB2/P2RX7/TGFBR2/CYP26B1/STAR/FOLR1/PTGS2/ASS1/KYNU/STC2/NOD2/P2RY12/CNR1/ALDH1A2/LEP/LPL/IGFBP2/STC1/ASCL1/P2RX2/F7/ADIPOQ/LRAT/BMP7/ALDH3A1/SLC6A4	52
BP	GO:0048565	digestive tract development	36/2556	134/18670	3.96398e-05	0.000399763	0.000286061	TCF7/ADA/MIXL1/PRDM1/SFRP1/EGFR/GATA6/TNF/SPDEF/TGFBR2/DNAAF1/GLI3/CCDC40/AGR2/RARB/ASS1/STRA6/KLF5/GLI1/FGF9/BCL2/ALDH1A2/KIT/PDGFRA/ALX4/RET/PTK6/PYY/WNT11/CCKBR/SOX11/FGF10/ASCL1/TP63/VANGL2/SFRP5	36
BP	GO:0032414	positive regulation of ion transmembrane transporter activity	30/2556	104/18670	4.0421e-05	0.00040695	0.000291204	PLCG2/CCR2/IFNG/CTSS/PTAFR/P2RY6/CCL2/STAC/ABCB1/HTR3A/EPHB2/STAC2/ANK2/KCNJ11/TESC/DMD/GAL/ADRB2/LRRC55/RELN/CACNG4/KCNA1/KCNIP2/PDZK1/HSPA2/KCNC2/WNK4/KCNC1/ACTN2/LRRC26	30
BP	GO:0002534	cytokine production involved in inflammatory response	18/2556	49/18670	4.46987e-05	0.000449256	0.000321477	CD6/CD96/IDO1/GBP5/NLRC3/ABCD2/GPSM3/IL1R2/NLRP7/CLEC7A/SIRPA/TLR6/MEFV/ADCY7/TLR4/NOD2/LEP/APOD	18
BP	GO:0042226	interleukin-6 biosynthetic process	13/2556	29/18670	4.56011e-05	0.00045678	0.000326861	INPP5D/CD74/PTAFR/CLEC7A/TYROBP/GHRL/SYK/CARD9/TLR6/CEBPB/TLR1/TNF/FOXJ1	13
BP	GO:0072606	interleukin-8 secretion	13/2556	29/18670	4.56011e-05	0.00045678	0.000326861	CD2/CD244/FCN1/PTPN22/LGALS9/CHI3L1/ANXA1/TLR6/TLR2/CD14/TLR1/C5AR2/LEP	13
BP	GO:0019935	cyclic-nucleotide-mediated signaling	51/2556	215/18670	4.73328e-05	0.000473328	0.000338703	S1PR4/ADGRE5/ADGRG5/CXCL9/TSHR/PTGER4/CXCL10/CXCL11/ADGRG3/PTK2B/GNG2/ADGRE2/PDE3B/GPR65/PRKCA/PTGFR/ADCY7/APOE/CGAS/DEFB1/RGS2/PDE9A/ADGRB2/PTGIR/GAL/ADGRE1/ADGRE3/ADGRD1/ADRB2/ADGRG6/MRAP2/NPR1/PCLO/GHRHR/ADCY1/CALCB/ADGRF1/ADORA2B/RASD2/PEX5L/CRHR1/ADGRD2/ADCYAP1/KCNC2/NPPC/CD36/GLP1R/NPY2R/MRAP/ADRB1/GHRH	51
BP	GO:0002833	positive regulation of response to biotic stimulus	17/2556	45/18670	4.78359e-05	0.000477555	0.000341728	CD226/CRTAM/IL12B/CD180/CD274/LY96/OPTN/CYBA/ACOD1/PRKCA/BMP6/IL12A/HAVCR2/LY86/KLK7/KLK5/TRIM15	17
BP	GO:0045861	negative regulation of proteolysis	77/2556	363/18670	4.80919e-05	0.000479306	0.00034298	SPOCK2/CD27/CST7/LAMP3/TNFSF14/CR1/BIRC3/IL1R2/TNFAIP8/CARD16/SERPINB9/NLRP7/IFI16/RARRES1/C3/BIN1/COL4A3/CARD17/HMSD/SERPING1/ITIH1/PAPLN/DERL3/WNT1/RENBP/PRNP/SERPINF2/MICAL1/IL10/PI3/A2ML1/RPS6KA3/PI16/SERPINA11/NGFR/PZP/SLPI/CRYAB/SPINK2/CSTA/SERPINE2/VSIG4/PTGS2/CRB2/DPEP1/SERPINB5/TFPI/ITIH5/ITIH6/ANXA8L1/ANXA8/CST9/MMP9/CHAC1/C4BPA/CPAMD8/SPINK4/LTF/FETUB/GAS1/CST9L/SERPINA6/ECM1/PLAT/CST5…	77
BP	GO:0016101	diterpenoid metabolic process	31/2556	110/18670	4.96706e-05	0.00049421	0.000353645	AKR1B1/SCPEP1/EGFR/PNPLA4/APOE/ALDH1A1/DHRS9/PLB1/CYP26B1/CYP1B1/ALDH1A3/STAR/STRA6/DGAT2/ADH4/CYP27C1/GPC2/RDH10/RLBP1/AKR1C1/ALDH1A2/CRABP1/LPL/RBP4/ADH1B/AWAT2/AKR1B15/ADH1C/RBP1/LRAT/LRP2	31
BP	GO:0002714	positive regulation of B cell mediated immunity	15/2556	37/18670	5.07701e-05	0.000501787	0.000359067	TBX21/HLA-E/LTA/CD226/FCER2/CD40/XCL1/CD28/BTK/PTPRC/C3/IL2/FCER1G/TNF/HPX	15
BP	GO:0002891	positive regulation of immunoglobulin mediated immune response	15/2556	37/18670	5.07701e-05	0.000501787	0.000359067	TBX21/HLA-E/LTA/CD226/FCER2/CD40/XCL1/CD28/BTK/PTPRC/C3/IL2/FCER1G/TNF/HPX	15
BP	GO:0045730	respiratory burst	15/2556	37/18670	5.07701e-05	0.000501787	0.000359067	PIK3CD/CD52/RAC2/NCF1/NCF4/SLAMF8/JCHAIN/CLEC7A/HCK/CYBB/NCF2/CYBA/PIK3CG/MPO/LBP	15
BP	GO:0045117	azole transport	11/2556	22/18670	5.08545e-05	0.000501787	0.000359067	LYN/BTK/ADA/SLC22A3/CSF2/SLC19A2/EDN1/SLC44A4/SLC19A3/SLC35F3/ADCYAP1	11
BP	GO:0045624	positive regulation of T-helper cell differentiation	11/2556	22/18670	5.08545e-05	0.000501787	0.000359067	IL12RB1/IL12B/CCL19/CD86/NLRP3/IL18/IL23R/ANXA1/IL23A/MYB/CD80	11
BP	GO:0033209	tumor necrosis factor-mediated signaling pathway	42/2556	167/18670	5.19092e-05	0.000511345	0.000365906	CD27/TNFRSF1B/TNFRSF8/TNFRSF13B/AIM2/LTA/LTB/TNFRSF13C/TNFSF14/CD40LG/CD40/TRAF1/TNFRSF17/TNFRSF9/PSMB9/TNFAIP3/BIRC3/CARD16/CASP1/TNFSF13B/CASP4/TNFRSF4/PSMB10/PTK2B/MAP3K14/CD70/TNFSF8/PSMB8/SYK/GSTP1/PSMA8/STAT1/TNF/EDAR/KRT18/TNFRSF25/TNFSF9/SPHK1/TNFSF18/TNFSF15/TNFSF11/ADIPOQ	42
BP	GO:0045834	positive regulation of lipid metabolic process	38/2556	146/18670	5.23484e-05	0.000514817	0.000368391	CD19/CCR7/AGAP2/IFNG/FGR/ABCD2/CCL19/LYN/CD74/FPR2/PTK2B/ANXA1/CCL21/BMP6/APOE/NR4A3/TNF/STARD4/VAV3/APOC1/EEF1A2/STAR/PTGS2/ELOVL5/DGAT2/NOD2/RDH10/P2RY12/KIT/PDGFRA/FGF2/TWIST1/AADAC/FGFR3/AGTR1/CGA/ADIPOQ/PLIN5	38
BP	GO:0051346	negative regulation of hydrolase activity	94/2556	466/18670	5.83312e-05	0.000572707	0.000409816	SPOCK2/CD27/CST7/LAMP3/GZMA/TNFSF14/CR1/NCKAP1L/BIRC3/SEMA4D/TNFAIP8/CARD16/KLRK1/SERPINB9/NLRP7/IFI16/RARRES1/C3/BIN1/GMIP/COL4A3/CARD17/HMSD/SERPING1/ITIH1/PAPLN/ANXA1/PTX3/KLRC4-KLRK1/RENBP/SERPINF2/MICAL1/PI3/PPP1R14C/TSKS/RGS2/A2ML1/RPS6KA3/TNF/CPEB2/SYTL2/PI16/ARFGEF3/SERPINA11/APOC1/NGFR/PZP/SLPI/CRYAB/SPINK2/TNNT2/CSTA/PHACTR1/SERPINE2/PTGS2/CRB2/DPEP1/PPP1R2C/SERPINB5/TFPI/ITIH5/ITIH6/AN…	94
BP	GO:0002220	innate immune response activating cell surface receptor signaling pathway	32/2556	116/18670	5.97492e-05	0.000585427	0.000418918	ICAM3/PLCG2/CLEC4C/CARD11/CLEC10A/ICAM2/CLEC4D/LYN/FCN1/FYN/PSMB9/CLEC4E/KLRK1/CLEC6A/CLEC4A/PSMB10/RELB/CD209/PSMB8/SYK/CARD9/KLRC4-KLRK1/PSMA8/FCER1G/PAK3/MUC3A/MUC15/MUC16/MUC1/MUC13/MUC5B/MUCL1	32
BP	GO:0042136	neurotransmitter biosynthetic process	30/2556	106/18670	5.9824e-05	0.000585427	0.000418918	IFNG/ITGB2/KLRK1/AIF1/CLEC7A/SIRPA/ACHE/PTK2B/ICAM1/PTX3/TLR6/KLRC4-KLRK1/IL10/SLC1A3/TNF/DBH/UPB1/MOXD1/PTGIS/CYP1B1/EDN1/TLR4/PTGS2/SLC44A4/ASS1/ABAT/SLC7A2/CD36/DDC/SLC6A4	30
BP	GO:2000377	regulation of reactive oxygen species metabolic process	47/2556	195/18670	6.0645e-05	0.000592485	0.000423969	RAC2/IFNG/ABCD2/ITGB2/FYN/KLRK1/AIF1/CLEC7A/SIRPA/FPR2/PTK2B/ICAM1/CYBA/TYROBP/ACOD1/PTX3/SYK/TLR6/KLRC4-KLRK1/GSTP1/IL10/EGFR/ACE2/MAPT/TNF/CRYAB/PTGIS/ITGAM/TGFBR2/FBLN5/CYP1B1/EDN1/TLR4/PTGS2/ASS1/HP/BCL2/CCN6/LEP/MMP3/MPV17L/XDH/AGTR1/CD36/PAX2/BMP7/PLIN5	47
BP	GO:0050679	positive regulation of epithelial cell proliferation	49/2556	206/18670	6.12293e-05	0.000597212	0.000427351	CCL5/JAML/PPP1R16B/TNFAIP3/CYBA/CCL24/GHRL/SFRP1/PRKCA/BMP6/IL10/EGFR/BMP2/STAT5A/FGFBP1/OSR1/CDH3/CYP7B1/NR4A3/ZNF703/CCND1/C5AR2/TGM1/PROX1/TGFA/WNT7A/IGF1/ITGA4/AR/ID1/FGF9/NOD2/MMP12/VEGFD/HAS2/CCL11/FGF7/FGF2/ODAM/TWIST1/DLX6/HPN/ECM1/SOX11/AGTR1/FGF10/TP63/PAX2/BMP5	49
BP	GO:0048771	tissue remodeling	44/2556	179/18670	6.27016e-05	0.00061057	0.000436909	CD38/GPR55/INPP5D/RAC2/CCR2/IL12B/IL21/TNFAIP3/IL15/UBASH3B/RASSF2/IL2/IL7/PTK2B/IL18/RSPO3/LRRK1/ANXA1/FOXC1/SYK/SFRP1/WNT16/TGM2/IL6/PPARGC1B/PRKCA/CSF1R/EGFR/IL23A/EPHA2/S1PR1/DBH/P2RX7/LIF/ADRB2/TMEM119/ADAM8/GDF5/DCSTAMP/LEP/TNFSF11/CARTPT/FGF10/IL20RA	44
BP	GO:0043588	skin development	86/2556	419/18670	6.281e-05	0.000610624	0.000436948	LTB/BCL11B/WNT10A/ANXA1/FOXC1/WNT16/PI3/PKP1/EGFR/WNT10B/MET/KRT5/FERMT1/EPHA2/CDH3/TNF/EDAR/CELSR1/POU3F1/SNAI1/RYR1/KRT18/GJB3/GAL/HPSE/TGM1/CYP26B1/KRT2/KRT72/DACT2/CSTA/KRT17/KRT16/KRT6B/KRT86/DKK1/KRT37/KRT81/UGCG/TGM5/DSC3/PTCH2/KRT83/DSG3/DSC2/KRT14/KRT79/DSG1/KLK5/FOXN1/KRT9/KRT85/KRT6C/BCL2/SCEL/SOSTDC1/KRT6A/ALX4/FGF7/S100A7/KRT7/LIPM/KRT4/PCSK6/CTSV/IL20/IVL/KRT31/LIPK/ACER1/KRT78/KRT7…	86
BP	GO:0071624	positive regulation of granulocyte chemotaxis	12/2556	26/18670	6.29892e-05	0.000611365	0.000437479	CCR7/RAC2/XCL1/RIPOR2/CCL19/NCKAP1L/CD74/CCL21/IL23A/LBP/EDN1/S100A7	12
BP	GO:0048608	reproductive structure development	88/2556	431/18670	6.32296e-05	0.000612698	0.000438433	TIFAB/EOMES/TCF7/ADA/PRDM1/ICAM1/RSPO3/ESR1/TFEB/ANXA1/GHRL/FOXC1/PTX3/SFRP1/CSF2/GATA3/BMP6/IL10/IRX5/EGFR/FOXA1/ADAM19/CEBPB/GDF7/SOCS3/OSR1/GATA6/CYP7B1/FOSL1/CCND1/HSD17B2/SNAI1/GJB3/SOX8/TEX11/PTGIS/EAF2/YBX3/ADAMTS1/LIF/WNT7A/STAR/SERPINE2/GLI3/PTGS2/PTCH1/BMPR1B/STRA6/AR/SERPINB5/REC8/PGR/STOX2/GLI1/FGF9/STC2/NTRK1/TBX3/COL9A3/ID4/DMRTA1/RDH10/BCL2/DHH/GREB1L/KIT/PDGFRA/LRRC6/LEP/MME/PSAPL…	88
BP	GO:0002710	negative regulation of T cell mediated immunity	10/2556	19/18670	6.42867e-05	0.000620915	0.000444312	TBX21/IL7R/XCL1/HLA-F/FOXP3/PTPRC/LILRB1/FCGR2B/CLEC4G/HLA-G	10
BP	GO:0032930	positive regulation of superoxide anion generation	10/2556	19/18670	6.42867e-05	0.000620915	0.000444312	ITGB2/CLEC7A/FPR2/CYBA/TYROBP/SYK/GSTP1/EGFR/MAPT/ITGAM	10
BP	GO:0001782	B cell homeostasis	13/2556	30/18670	7.04173e-05	0.000679024	0.000485894	TNFRSF13B/TNFRSF13C/FOXP3/NCKAP1L/LYN/TNFAIP3/CD74/ADA/TNFSF13B/SPNS2/DOCK11/SH2B2/BCL2	13
BP	GO:0032411	positive regulation of transporter activity	31/2556	112/18670	7.22164e-05	0.000692997	0.000495893	PLCG2/CCR2/IFNG/CTSS/PTAFR/P2RY6/CCL2/STAC/SGK1/ABCB1/HTR3A/EPHB2/STAC2/ANK2/KCNJ11/TESC/DMD/GAL/ADRB2/LRRC55/RELN/CACNG4/KCNA1/KCNIP2/PDZK1/HSPA2/KCNC2/WNK4/KCNC1/ACTN2/LRRC26	31
BP	GO:0042303	molting cycle	31/2556	112/18670	7.22164e-05	0.000692997	0.000495893	WNT10A/EGFR/WNT10B/FERMT1/CDH3/TNF/EDAR/CELSR1/SNAI1/GAL/HPSE/KRT17/KRT16/DKK1/PTGS2/PTCH2/KRT83/TRPV3/KRT14/FOXN1/BCL2/SOSTDC1/ALX4/FGF7/FGF10/TP63/LHX2/SPINK5/FOXQ1/VANGL2/MSX2	31
BP	GO:0042633	hair cycle	31/2556	112/18670	7.22164e-05	0.000692997	0.000495893	WNT10A/EGFR/WNT10B/FERMT1/CDH3/TNF/EDAR/CELSR1/SNAI1/GAL/HPSE/KRT17/KRT16/DKK1/PTGS2/PTCH2/KRT83/TRPV3/KRT14/FOXN1/BCL2/SOSTDC1/ALX4/FGF7/FGF10/TP63/LHX2/SPINK5/FOXQ1/VANGL2/MSX2	31
BP	GO:0001768	establishment of T cell polarity	7/2556	10/18670	7.33781e-05	0.000699624	0.000500635	CCR7/RIPOR2/CCL19/DOCK2/DOCK8/CCL21/CYP26B1	7
BP	GO:0006569	tryptophan catabolic process	7/2556	10/18670	7.33781e-05	0.000699624	0.000500635	IDO1/IDO2/HAAO/KYNU/TDO2/ACMSD/KMO	7
BP	GO:0042436	indole-containing compound catabolic process	7/2556	10/18670	7.33781e-05	0.000699624	0.000500635	IDO1/IDO2/HAAO/KYNU/TDO2/ACMSD/KMO	7
BP	GO:0046218	indolalkylamine catabolic process	7/2556	10/18670	7.33781e-05	0.000699624	0.000500635	IDO1/IDO2/HAAO/KYNU/TDO2/ACMSD/KMO	7
BP	GO:0009164	nucleoside catabolic process	14/2556	34/18670	7.35692e-05	0.000700322	0.000501134	APOBEC3G/APOBEC3D/APOBEC3C/APOBEC3H/AICDA/ADA/ADA2/DPYS/UPP1/APOBEC3A/TYMP/APOBEC3F/UPB1/APOBEC3B	14
BP	GO:0032695	negative regulation of interleukin-12 production	9/2556	16/18670	7.66041e-05	0.000726882	0.00052014	JAK3/SLAMF1/TIGIT/LILRB1/TLR8/LILRA5/CMKLR1/MEFV/IL10	9
BP	GO:0043031	negative regulation of macrophage activation	9/2556	16/18670	7.66041e-05	0.000726882	0.00052014	CST7/PTPRC/CX3CL1/FCGR2B/BPI/VSIG4/IL31RA/LRFN5/TAFA3	9
BP	GO:0061458	reproductive system development	88/2556	434/18670	8.18312e-05	0.000772482	0.00055277	TIFAB/EOMES/TCF7/ADA/PRDM1/ICAM1/RSPO3/ESR1/TFEB/ANXA1/GHRL/FOXC1/PTX3/SFRP1/CSF2/GATA3/BMP6/IL10/IRX5/EGFR/FOXA1/ADAM19/CEBPB/GDF7/SOCS3/OSR1/GATA6/CYP7B1/FOSL1/CCND1/HSD17B2/SNAI1/GJB3/SOX8/TEX11/PTGIS/EAF2/YBX3/ADAMTS1/LIF/WNT7A/STAR/SERPINE2/GLI3/PTGS2/PTCH1/BMPR1B/STRA6/AR/SERPINB5/REC8/PGR/STOX2/GLI1/FGF9/STC2/NTRK1/TBX3/COL9A3/ID4/DMRTA1/RDH10/BCL2/DHH/GREB1L/KIT/PDGFRA/LRRC6/LEP/MME/PSAPL…	88
BP	GO:0002430	complement receptor mediated signaling pathway	8/2556	13/18670	8.25801e-05	0.000772482	0.00055277	CR2/CR1/FPR2/CMKLR1/FPR3/FPR1/C5AR2/GPR33	8
BP	GO:0002864	regulation of acute inflammatory response to antigenic stimulus	8/2556	13/18670	8.25801e-05	0.000772482	0.00055277	HLA-E/CCR7/BTK/C3/FCER1G/FCGR2B/CNR1/ADCYAP1	8
BP	GO:0032823	regulation of natural killer cell differentiation	8/2556	13/18670	8.25801e-05	0.000772482	0.00055277	TOX/ZNF683/IL15/PRDM1/FLT3LG/PGLYRP4/PGLYRP3/PGLYRP2	8
BP	GO:0035589	G protein-coupled purinergic nucleotide receptor signaling pathway	8/2556	13/18670	8.25801e-05	0.000772482	0.00055277	P2RY8/GPR171/P2RY10/PTAFR/P2RY6/P2RY14/P2RY13/P2RY12	8
BP	GO:0045059	positive thymic T cell selection	8/2556	13/18670	8.25801e-05	0.000772482	0.00055277	ZAP70/CD3D/CD3E/CD3G/DOCK2/PTPRC/CD74/FOXN1	8
BP	GO:0045078	positive regulation of interferon-gamma biosynthetic process	8/2556	13/18670	8.25801e-05	0.000772482	0.00055277	TNFRSF13C/IL12B/IL21/EBI3/TLR8/CLEC7A/TLR7/IL27	8
BP	GO:0045779	negative regulation of bone resorption	8/2556	13/18670	8.25801e-05	0.000772482	0.00055277	CD38/INPP5D/TNFAIP3/UBASH3B/IL6/P2RX7/TMEM119/CARTPT	8
BP	GO:0071352	cellular response to interleukin-2	8/2556	13/18670	8.25801e-05	0.000772482	0.00055277	JAK3/IL2RG/IL2RA/IL2RB/IL2/PTK2B/SYK/STAT5A	8
BP	GO:0034103	regulation of tissue remodeling	26/2556	88/18670	8.29325e-05	0.000773342	0.000553386	CD38/INPP5D/IL12B/IL21/TNFAIP3/IL15/UBASH3B/IL2/IL18/SYK/SFRP1/IL6/PPARGC1B/PRKCA/CSF1R/EGFR/IL23A/S1PR1/P2RX7/TMEM119/ADAM8/DCSTAMP/LEP/TNFSF11/CARTPT/IL20RA	26
BP	GO:0050829	defense response to Gram-negative bacterium	26/2556	88/18670	8.29325e-05	0.000773342	0.000553386	IL12B/CD4/LYZ/MPEG1/RNASE6/IL6R/OPTN/IL23R/CXCL6/IL6/BPI/SELP/IL23A/DEFB1/IRGM/LBP/TLR4/LTF/S100A7/CTSG/IL22RA1/RNASE7/CST11/DEFB132/AZU1/LALBA	26
BP	GO:0032703	negative regulation of interleukin-2 production	11/2556	23/18670	8.54252e-05	0.000794093	0.000568235	TBX21/XCL1/FOXP3/GBP1/PTPRC/LAG3/TNFAIP3/PRNP/GATA3/HAVCR2/VSIG4	11
BP	GO:0042454	ribonucleoside catabolic process	11/2556	23/18670	8.54252e-05	0.000794093	0.000568235	APOBEC3G/APOBEC3D/APOBEC3C/APOBEC3H/AICDA/ADA/ADA2/UPP1/APOBEC3A/APOBEC3F/APOBEC3B	11
BP	GO:0030900	forebrain development	79/2556	381/18670	8.63643e-05	0.000801569	0.000573584	SSTR3/AKNA/PAX5/EOMES/BCL11B/BCL2A1/FYN/FOXB1/ETS1/CXCR4/TCTN1/B2M/TYROBP/WNT1/FABP7/SEMA7A/CSF1R/TBX19/EGFR/BMP2/ERBB4/GDF7/CDK6/EPHB2/NR4A3/PTCHD1/POU3F1/ZEB2/NFIB/ITGAM/PROX1/ALDH1A3/NR2E1/WNT7A/PHACTR1/GLI3/POU4F1/DKK1/GDPD5/RARB/LHX6/KIRREL3/AVPR2/SLC1A2/RTN4RL1/ALK/GLI1/ROBO1/TBX3/HTR6/ANXA3/ID4/P2RY12/DNAH5/RELN/GHRHR/ALDH1A2/MFSD2A/DMRTA2/TMEM108/BMERB1/KCNA1/EMX1/CRHR1/CHRD/CRTAC1/POU3F3…	79
BP	GO:0002223	stimulatory C-type lectin receptor signaling pathway	31/2556	113/18670	8.66388e-05	0.000802862	0.00057451	ICAM3/PLCG2/CLEC4C/CARD11/CLEC10A/ICAM2/CLEC4D/LYN/FYN/PSMB9/CLEC4E/KLRK1/CLEC6A/CLEC4A/PSMB10/RELB/CD209/PSMB8/SYK/CARD9/KLRC4-KLRK1/PSMA8/FCER1G/PAK3/MUC3A/MUC15/MUC16/MUC1/MUC13/MUC5B/MUCL1	31
BP	GO:0006953	acute-phase response	17/2556	47/18670	9.06638e-05	0.000837548	0.00059933	IL6R/CD163/SAA2/SAA1/IL6/SERPINF2/CEBPB/SAA4/LBP/TNF/PTGS2/ASS1/HP/ORM2/CNR1/TNFSF11/ORM1	17
BP	GO:0070169	positive regulation of biomineral tissue development	17/2556	47/18670	9.06638e-05	0.000837548	0.00059933	ENAM/WNT6/BMP6/BMP2/CEBPB/WNT10B/OSR1/P2RX7/FZD9/GPM6B/ADRB2/BMPR1B/TMEM119/LTF/ADGRV1/AMTN/BMP7	17
BP	GO:0002920	regulation of humoral immune response	35/2556	134/18670	9.39521e-05	0.000866577	0.000620102	CD19/CCR7/LTA/FCER2/CR2/CR1/CFP/PTPRC/C1QA/CXCL13/CR1L/C3/C1QB/C1R/C1QC/C1S/SERPING1/SPNS2/ACOD1/C2/FCGR2B/CFI/TNF/C5AR2/CD5L/C7/VSIG4/KLK7/CFH/KLK5/C4BPA/C6/SPINK5/HPX/FOXJ1	35
BP	GO:0042590	antigen processing and presentation of exogenous peptide antigen via MHC class I	24/2556	79/18670	9.46254e-05	0.000871434	0.000623578	HLA-E/NCF1/TAP2/NCF4/HLA-F/PSMB9/TAP1/HLA-B/CLEC4A/HLA-A/IFI30/PSMB10/CYBB/B2M/HLA-C/NCF2/CYBA/PSMB8/PSMA8/FCER1G/FCGR1B/HLA-G/CD207/CD36	24
BP	GO:0032412	regulation of ion transmembrane transporter activity	58/2556	260/18670	9.56623e-05	0.000879619	0.000629435	PLCG2/CCR2/IFNG/FXYD2/CTSS/CLIC2/FXYD7/PTAFR/P2RY6/PTK2B/JSRP1/CCL2/STAC/PRNP/DAPK1/ABCB1/RASGRF1/CACNA1D/HTR3A/OSR1/FXYD5/FXYD6/EPHB2/STAC2/ANK2/KCNG1/REM1/KCNJ11/TESC/DMD/KCNS1/GAL/GPD1L/ADRB2/KCNE5/LRRC55/SHISA8/PDE4B/KCNE1/ANXA3/MMP9/FXYD1/RELN/CACNG4/KCNE4/RRAD/KCNA1/GRIA2/KCNIP2/CRHR1/PDZK1/HSPA2/GRIA4/KCNC2/WNK4/KCNC1/ACTN2/LRRC26	58
BP	GO:0032409	regulation of transporter activity	62/2556	283/18670	9.71933e-05	0.000892316	0.00063852	PLCG2/CCR2/IFNG/FXYD2/CTSS/CLIC2/FXYD7/PTAFR/P2RY6/PTK2B/JSRP1/CCL2/STAC/PRNP/DAPK1/SGK1/ABCB1/RASGRF1/CACNA1D/HTR3A/OSR1/FXYD5/FXYD6/EPHB2/STAC2/ANK2/KCNG1/REM1/KCNJ11/PM20D1/TESC/DMD/KCNS1/GAL/GPD1L/ADRB2/KCNE5/LRRC55/SHISA8/PDE4B/KCNE1/ANXA3/MMP9/BCL2/FXYD1/RELN/CACNG4/KCNE4/TWIST1/RRAD/KCNA1/GRIA2/KCNIP2/CRHR1/PDZK1/HSPA2/GRIA4/KCNC2/WNK4/KCNC1/ACTN2/LRRC26	62
BP	GO:0006775	fat-soluble vitamin metabolic process	16/2556	43/18670	9.82464e-05	0.000897821	0.00064246	GFI1/IFNG/LGMN/PLTP/TNF/SNAI1/CYP26B1/CYP27A1/CYP11A1/RLBP1/ALDH1A2/CRABP1/RBP1/LRAT/CYP4F12/LRP2	16
BP	GO:0010863	positive regulation of phospholipase C activity	16/2556	43/18670	9.82464e-05	0.000897821	0.00064246	S1PR4/ITK/GPR55/TXK/PLCB2/PTAFR/P2RY6/ESR1/EGFR/SELE/NMUR1/P2RY12/KIT/PDGFRA/FGF2/NTF4	16
BP	GO:0045429	positive regulation of nitric oxide biosynthetic process	16/2556	43/18670	9.82464e-05	0.000897821	0.00064246	IFNG/ITGB2/KLRK1/AIF1/CLEC7A/PTK2B/ICAM1/PTX3/TLR6/KLRC4-KLRK1/TNF/EDN1/TLR4/PTGS2/ASS1/CD36	16
BP	GO:0050886	endocrine process	25/2556	84/18670	9.8937e-05	0.000902743	0.000645982	CYBA/GHRL/GATA3/SERPINF2/BMP6/ACE2/POMC/C1QTNF1/GAL/SUCNR1/EDN1/AVPR2/C1QTNF3/TBX3/EDN3/OPRK1/CMA1/CTSG/LEP/HCAR2/MME/CRHR1/AGTR1/RETN/FOXD1	25
BP	GO:0045671	negative regulation of osteoclast differentiation	12/2556	27/18670	9.92932e-05	0.000904123	0.000646969	GPR55/INPP5D/LILRB1/LILRB3/UBASH3B/LILRB4/SFRP1/TLR4/CCL3/LTF/LRRC17/CARTPT	12
BP	GO:0014013	regulation of gliogenesis	33/2556	124/18670	9.95448e-05	0.000904123	0.000646969	TNFRSF1B/LTA/CCR2/STAP1/LYN/GPR183/BIN1/IL34/CXCR4/IL6/TLR2/BMP2/MYB/TNF/TNFRSF21/SOX8/LIF/NR2E1/SERPINE2/CCL3/CHRM1/IL6ST/RNF112/ID4/P2RY12/MAG/BMERB1/EMX1/SOX11/PTPRZ1/ASCL2/ADCYAP1/LRP2	33
BP	GO:0051209	release of sequestered calcium ion into cytosol	33/2556	124/18670	9.95448e-05	0.000904123	0.000646969	LCK/CD19/CORO1A/CCR7/PLCG2/CCR5/XCL1/CXCL9/CCL19/LYN/PTPRC/FASLG/PLCB2/CLIC2/MCOLN2/UBASH3B/CXCL10/CXCL11/P2RY6/CX3CL1/PTK2B/JSRP1/CYBA/CCL21/RASA3/ANK2/DMD/RYR1/P2RX7/TRPM2/CCL3/PLCH1/FGF2	33
BP	GO:2001259	positive regulation of cation channel activity	22/2556	70/18670	0.00010466	0.000949129	0.000679175	PLCG2/CCR2/IFNG/CTSS/P2RY6/CCL2/STAC/EPHB2/STAC2/ANK2/KCNJ11/GAL/ADRB2/LRRC55/RELN/CACNG4/KCNA1/KCNIP2/KCNC2/KCNC1/ACTN2/LRRC26	22
BP	GO:0001822	kidney development	61/2556	278/18670	0.000105147	0.000952089	0.000681293	COL4A4/COL4A3/AKR1B1/IL6R/PRKX/WNT6/WNT1/FOXC1/SFRP1/GATA3/NPNT/BMP6/BMP2/PECAM1/STAT1/OSR1/ODC1/PBX1/PROM1/SOX8/CYP26B1/PROX1/ADAMTS1/LIF/DACT2/GLI3/PTCH1/RARB/KIRREL3/ASS1/STRA6/IRX1/MAGI2/ANGPT1/MMP9/RDH10/BCL2/HAS2/GREB1L/ALDH1A2/PDGFRA/FGF2/KLF15/RET/NPHS1/MME/WNT11/SOX11/SIM1/POU3F3/ROBO2/AGTR1/FGF10/WNK4/ADIPOQ/VANGL2/PAX2/BMP7/FOXD1/FOXJ1/HOXC11	61
BP	GO:0001523	retinoid metabolic process	29/2556	104/18670	0.000105408	0.000953002	0.000681946	AKR1B1/SCPEP1/PNPLA4/APOE/ALDH1A1/DHRS9/PLB1/CYP26B1/CYP1B1/ALDH1A3/STRA6/DGAT2/ADH4/CYP27C1/GPC2/RDH10/RLBP1/AKR1C1/ALDH1A2/CRABP1/LPL/RBP4/ADH1B/AWAT2/AKR1B15/ADH1C/RBP1/LRAT/LRP2	29
BP	GO:0034694	response to prostaglandin	13/2556	31/18670	0.000106135	0.000956663	0.000684566	CCR7/CCL19/PTGER4/P2RY6/GNG2/PTGDR/SFRP1/CCL21/PTGFR/AANAT/EDN1/AKR1C2/PRKAA2	13
BP	GO:0043304	regulation of mast cell degranulation	13/2556	31/18670	0.000106135	0.000956663	0.000684566	RAC2/FGR/LYN/UNC13D/LGALS9/ADGRE2/CD300A/SYK/CD84/FCER1G/FES/ADORA2B/CRHR1	13
BP	GO:0097553	calcium ion transmembrane import into cytosol	36/2556	140/18670	0.000106321	0.000956886	0.000684726	LCK/CD19/CORO1A/CCR7/PLCG2/CCR5/XCL1/CXCL9/CCL19/LYN/FYN/PTPRC/FASLG/PLCB2/CLIC2/MCOLN2/UBASH3B/CXCL10/CXCL11/P2RY6/CX3CL1/PTK2B/JSRP1/CYBA/PRNP/CCL21/RASA3/ANK2/DMD/RYR1/P2RX7/TRPM2/CCL3/TRPV6/PLCH1/FGF2	36
BP	GO:0050678	regulation of epithelial cell proliferation	78/2556	378/18670	0.00011251	0.00101062	0.000723178	CCL5/JAML/RUNX3/BCL11B/NLRC3/PPP1R16B/TNFAIP3/IL26/B2M/CCL2/CYBA/CCL24/GHRL/SFRP1/GATA3/PRKCA/BMP6/IL10/EGFR/BMP2/STAT5A/WNT10B/APOE/STAT1/CDK6/FGFBP1/OSR1/CDH3/CYP7B1/NR4A3/TNF/ZNF703/CCND1/ATOH8/C5AR2/NGFR/EAF2/NFIB/TGM1/PROX1/TGFA/WNT7A/IGF1/ITGA4/PTCH1/AR/SERPINB5/PGR/ID1/GLI1/ROBO1/FGF9/NOD2/MMP12/GDF5/VEGFD/HAS2/ALDH1A2/SGPP2/CCL11/FGF7/FGF2/ODAM/TWIST1/LEP/DLX6/KRT4/TNMD/HPN/ECM1/SOX11/XDH…	78
BP	GO:0050802	circadian sleep/wake cycle, sleep	10/2556	20/18670	0.000112802	0.00101062	0.000723178	PTGDS/ADA/KCNA2/GHRL/CSF2/STAR/GHRHR/NMU/NPY2R/GHRH	10
BP	GO:0051797	regulation of hair follicle development	10/2556	20/18670	0.000112802	0.00101062	0.000723178	WNT10B/FERMT1/CDH3/TNF/GAL/HPSE/KRT17/FOXN1/SPINK5/MSX2	10
BP	GO:0045471	response to ethanol	33/2556	125/18670	0.000117727	0.00105316	0.00075362	CD27/FYN/SPI1/IL2/CYBB/VCAM1/PTK2B/ICAM1/GSTP1/GATA3/CD14/ADCY7/S100A8/HTR3A/RGS2/CCND1/DBH/KCNMB1/STAR/ABAT/OPRK1/CNR1/CSF3/TRH/LEP/CCL7/RBP4/CRHR1/ADCYAP1/KCNC2/CA3/NPPC/ADIPOQ	33
BP	GO:0055123	digestive system development	37/2556	146/18670	0.000118997	0.00106292	0.000760602	TCF7/ADA/MIXL1/PRDM1/SFRP1/EGFR/GATA6/TNF/SPDEF/TGFBR2/DNAAF1/GLI3/CCDC40/AGR2/RARB/ASS1/STRA6/KLF5/GLI1/FGF9/BCL2/ALDH1A2/KIT/PDGFRA/ALX4/BARX1/RET/PTK6/PYY/WNT11/CCKBR/SOX11/FGF10/ASCL1/TP63/VANGL2/SFRP5	37
BP	GO:0015850	organic hydroxy compound transport	58/2556	262/18670	0.000119276	0.00106381	0.000761239	P2RX1/LILRB1/KCNA2/LIPG/GRAMD1B/NPC2/PLTP/CETP/GHRL/SYK/SLC22A3/FCER1G/BMP6/SLCO2B1/APOE/SYT15/POMC/OSBPL3/SYT11/MYB/ATP8B1/C1QTNF1/STARD4/APOC1/GAL/FFAR3/SLC6A2/SLC16A7/STAR/GPM6B/PTCH1/ABAT/SYT8/STRA6/OPRK1/SYT9/AKR1C1/P2RY12/CNR1/SLCO1A2/SLC18A1/LEP/AQP9/SYT17/NPC1L1/RBP4/CRHR1/PLA2G10/SYT13/CARTPT/AGTR1/AQP7/SYT1/CD36/ADIPOQ/NPY2R/SLC6A4/ABCA12	58
BP	GO:0006721	terpenoid metabolic process	32/2556	120/18670	0.000120857	0.00107629	0.000770171	AKR1B1/SCPEP1/EGFR/PNPLA4/APOE/ALDH1A1/DHRS9/PLB1/CYP26B1/CYP1B1/ALDH1A3/STAR/STRA6/DGAT2/ADH4/CYP27C1/GPC2/RDH10/RLBP1/AKR1C1/ALDH1A2/CRABP1/LPL/RBP4/ADH1B/AWAT2/AKR1B15/ADH1C/RBP1/LRAT/LRP2/HMGCS2	32
BP	GO:0030850	prostate gland development	17/2556	48/18670	0.000122616	0.0010887	0.000779047	ESR1/ANXA1/SFRP1/FOXA1/CYP7B1/EAF2/GLI3/PTCH1/AR/SERPINB5/GLI1/ID4/PSAPL1/FGF10/TP63/BMP7/HOXB13	17
BP	GO:0072604	interleukin-6 secretion	17/2556	48/18670	0.000122616	0.0010887	0.000779047	BANK1/PTPN22/CD200R1/TLR8/AIF1/LILRA5/IL27RA/LGALS9/SYT11/MBP/TNF/C5AR2/IFIH1/C1QTNF3/TWIST1/LEP/LPL	17
BP	GO:0015844	monoamine transport	26/2556	90/18670	0.00012508	0.00110892	0.000793516	P2RX1/LILRB1/KCNA2/SYK/SLC22A3/FCER1G/SYT15/SYT11/FFAR3/SLC6A2/GPM6B/ABAT/SYT8/SLC29A4/OPRK1/SYT9/P2RY12/CNR1/SLC18A1/SYT17/CRHR1/SYT13/CARTPT/SYT1/NPY2R/SLC6A4	26
BP	GO:0098739	import across plasma membrane	30/2556	110/18670	0.000125523	0.00111119	0.000795142	IFNG/FXYD2/FYN/SLC9A9/KCNJ10/SLC12A3/PRNP/SLC2A5/FOLR2/KCNK5/SLC1A3/SLC39A6/RGS2/SLC9A6/KCNJ11/TRPM2/FOLR1/SLC39A12/TRPV6/KCNJ5/KCNJ3/SLC7A2/SLC1A2/SLC12A1/KCNJ15/KCNJ16/ATP12A/SLC7A3/ATP1A4/LRP2	30
BP	GO:0000187	activation of MAPK activity	38/2556	152/18670	0.000131881	0.00116574	0.000834174	MAP4K1/CD40LG/MLKL/CCL19/PTPRC/PDE6G/CD74/S1PR2/CXCR4/PROK2/GHRL/SYK/SAA1/BMP2/PAK3/INAVA/FPR1/TNF/IRAK2/TDGF1/P2RX7/TGFA/IGF1/TLR4/ALK/DUSP9/NOD2/KIT/FGF2/ADORA2B/RET/GDF15/MAP3K21/TNFSF11/GRM4/FGF10/LPAR3/CXCL17	38
BP	GO:0051208	sequestering of calcium ion	34/2556	131/18670	0.000134241	0.00118369	0.000847022	LCK/CD19/CORO1A/CCR7/PLCG2/CCR5/XCL1/CXCL9/CCL19/LYN/PTPRC/FASLG/PLCB2/CLIC2/MCOLN2/UBASH3B/CXCL10/CXCL11/P2RY6/CX3CL1/PTK2B/JSRP1/CYBA/CCL21/RASA3/ANK2/DMD/RYR1/P2RX7/TRPM2/CCL3/ATP7B/PLCH1/FGF2	34
BP	GO:0048872	homeostasis of number of cells	55/2556	246/18670	0.00013441	0.00118369	0.000847022	JAK3/PIK3CD/SIT1/CORO1A/IKZF1/SASH3/CCR7/TNFRSF13B/HCLS1/INPP5D/TNFRSF13C/TNFSF14/CCR2/CARD11/IL7R/IL2RA/TNFRSF17/FOXP3/NCKAP1L/LYN/TNFAIP3/GPR183/GPR174/CD74/ETS1/ADA/CCR4/SPI1/RASSF2/TNFSF13B/IL2/IL7/LGALS9/B2M/RHEX/SPNS2/DOCK11/ANXA1/FCER1G/GATA3/CXCL6/IL6/FLT3LG/LAT/SH2B2/STAT1/CDK6/P4HTM/P2RX7/PDE4B/FOXN1/BCL2/KIT/HCAR2/EMX1	55
BP	GO:0030225	macrophage differentiation	16/2556	44/18670	0.000134909	0.00118369	0.000847022	HCLS1/GAB3/NRROS/CD4/IL15/SPI1/IL34/C1QC/CSF2/PRKCA/TLR2/CSF1R/LIF/IL31RA/MMP9/ADIPOQ	16
BP	GO:0071622	regulation of granulocyte chemotaxis	16/2556	44/18670	0.000134909	0.00118369	0.000847022	CCL5/CCR7/RAC2/XCL1/RIPOR2/CCL19/NCKAP1L/CD74/CMKLR1/CCL21/IL23A/LBP/C5AR2/EDN1/S100A7/CXCL17	16
BP	GO:1904407	positive regulation of nitric oxide metabolic process	16/2556	44/18670	0.000134909	0.00118369	0.000847022	IFNG/ITGB2/KLRK1/AIF1/CLEC7A/PTK2B/ICAM1/PTX3/TLR6/KLRC4-KLRK1/TNF/EDN1/TLR4/PTGS2/ASS1/CD36	16
BP	GO:0050857	positive regulation of antigen receptor-mediated signaling pathway	11/2556	24/18670	0.000138241	0.00120935	0.000865385	LCK/PRKCB/CCR7/TRAT1/CD226/TESPA1/STAP1/PTPRC/ADA/NFAM1/KCNN4	11
BP	GO:0090023	positive regulation of neutrophil chemotaxis	11/2556	24/18670	0.000138241	0.00120935	0.000865385	CCR7/RAC2/XCL1/RIPOR2/CCL19/NCKAP1L/CD74/CCL21/IL23A/LBP/EDN1	11
BP	GO:0045667	regulation of osteoblast differentiation	33/2556	126/18670	0.000138842	0.00121104	0.000866593	SEMA4D/RASSF2/IL6R/HEMGN/SFRP1/IL6/NPNT/BMP6/BMP2/CEBPB/WNT10B/CDK6/TNF/TWIST2/GLI3/IGF1/PTCH1/BMPR1B/TMEM119/IL6ST/ID1/GLI1/GDF10/SMOC1/LTF/TWIST1/SOX11/CHRD/RANBP3L/TP63/NPPC/MSX2/BMP7	33
BP	GO:0051283	negative regulation of sequestering of calcium ion	33/2556	126/18670	0.000138842	0.00121104	0.000866593	LCK/CD19/CORO1A/CCR7/PLCG2/CCR5/XCL1/CXCL9/CCL19/LYN/PTPRC/FASLG/PLCB2/CLIC2/MCOLN2/UBASH3B/CXCL10/CXCL11/P2RY6/CX3CL1/PTK2B/JSRP1/CYBA/CCL21/RASA3/ANK2/DMD/RYR1/P2RX7/TRPM2/CCL3/PLCH1/FGF2	33
BP	GO:0030500	regulation of bone mineralization	23/2556	76/18670	0.000140059	0.00121987	0.000872908	SRGN/PTK2B/CCR1/BMP6/BMP2/WNT10B/OSR1/S1PR1/P2RX7/FZD9/ENPP1/GPM6B/ADRB2/BMPR1B/PHOSPHO1/CCL3/TMEM119/LTF/TWIST1/ADGRV1/RFLNA/ECM1/BMP7	23
BP	GO:0031640	killing of cells of other organism	20/2556	62/18670	0.000142688	0.00123276	0.000882132	PRF1/FCER2/GNLY/IFNG/CCL13/LYZ/CLEC7A/APOL1/SYK/CXCL6/P2RX7/PGLYRP4/S100A12/KRT6A/LTF/PGLYRP3/CTSG/CST11/DEFB132/AZU1	20
BP	GO:0032835	glomerulus development	20/2556	62/18670	0.000142688	0.00123276	0.000882132	COL4A4/COL4A3/IL6R/FOXC1/PECAM1/OSR1/PROM1/KIRREL3/MAGI2/ANGPT1/BCL2/PDGFRA/KLF15/RET/NPHS1/ADIPOQ/VANGL2/PAX2/BMP7/FOXJ1	20
BP	GO:0044364	disruption of cells of other organism	20/2556	62/18670	0.000142688	0.00123276	0.000882132	PRF1/FCER2/GNLY/IFNG/CCL13/LYZ/CLEC7A/APOL1/SYK/CXCL6/P2RX7/PGLYRP4/S100A12/KRT6A/LTF/PGLYRP3/CTSG/CST11/DEFB132/AZU1	20
BP	GO:0006586	indolalkylamine metabolic process	9/2556	17/18670	0.000142992	0.00123276	0.000882132	IDO1/IDO2/HAAO/AANAT/KYNU/TDO2/ACMSD/KMO/DDC	9
BP	GO:0010819	regulation of T cell chemotaxis	9/2556	17/18670	0.000142992	0.00123276	0.000882132	CCL5/TNFSF14/CCR2/XCL1/XCL2/CXCL13/CXCL10/CCL21/S100A7	9
BP	GO:0042268	regulation of cytolysis	9/2556	17/18670	0.000142992	0.00123276	0.000882132	LILRB1/CSF2/LBP/P2RX7/PGLYRP4/HMHB1/KRT6A/PGLYRP3/PAX2	9
BP	GO:0045187	regulation of circadian sleep/wake cycle, sleep	9/2556	17/18670	0.000142992	0.00123276	0.000882132	PTGDS/ADA/KCNA2/GHRL/CSF2/GHRHR/NMU/NPY2R/GHRH	9
BP	GO:0048660	regulation of smooth muscle cell proliferation	41/2556	169/18670	0.000149061	0.00128322	0.000918245	CCL5/IFNG/IL12B/TNFAIP3/IL15/PTAFR/AIF1/SOD2/P2RY6/CX3CL1/AKR1B1/IL6R/IL18/CYBA/GSTP1/TGM2/IL6/SERPINF2/IL10/EGFR/IL12A/STAT1/MYB/S1PR1/NR4A3/TNF/PTGIR/ABCC4/TGFBR2/ADAMTS1/EDN1/IGF1/PTGS2/NPR1/FGF9/MMP9/NDRG2/FGF2/NPPC/ADIPOQ/APOD	41
BP	GO:0001942	hair follicle development	25/2556	86/18670	0.000150091	0.00129021	0.000923248	WNT10A/EGFR/WNT10B/FERMT1/CDH3/TNF/EDAR/CELSR1/SNAI1/GAL/HPSE/KRT17/DKK1/FOXN1/BCL2/SOSTDC1/ALX4/FGF7/FGF10/TP63/LHX2/SPINK5/FOXQ1/VANGL2/MSX2	25
BP	GO:0031644	regulation of neurological system process	35/2556	137/18670	0.000151192	0.00129781	0.000928681	TNFRSF1B/CST7/CTSC/S1PR2/PTAFR/S100B/ITGAX/PTK2B/GHRL/IL10/TYMP/FABP5/TNFRSF21/SPX/WNT7A/EDN1/ADRB2/CCL3/ABAT/NCMAP/TAFA4/KLK8/OPRK1/RELN/TMEM100/CACNG4/MAG/TMEM108/CHRNB4/IGSF9B/CARTPT/NMU/CUX2/NPY2R/OPRPN	35
BP	GO:0032196	transposition	12/2556	28/18670	0.000152196	0.00130266	0.000932153	APOBEC3G/APOBEC3D/APOBEC3C/APOBEC3H/AICDA/PIWIL4/APOBEC3A/APOBEC3F/TUT4/VRTN/APOBEC3B/PGBD5	12
BP	GO:0050858	negative regulation of antigen receptor-mediated signaling pathway	12/2556	28/18670	0.000152196	0.00130266	0.000932153	UBASH3A/FCRL3/LPXN/GBP1/PTPN22/LILRB4/BTN2A2/PLCL2/CD300A/PRNP/FCGR2B/CD22	12
BP	GO:0030168	platelet activation	38/2556	153/18670	0.000152657	0.00130285	0.000932289	LCK/PRKCQ/PRKCB/PLCG2/CD40LG/CD40/FERMT3/LCP2/PLEK/TSPAN32/LYN/FYN/P2RX1/VAV1/PIK3R5/GP1BA/UBASH3B/PIK3R6/GNG2/PIK3CG/SYK/DGKG/SAA1/FCER1G/IL6/PRKCA/SELP/APOE/C1QTNF1/CLEC1B/VAV3/SERPINE2/TLR4/ABAT/TREML1/P2RY12/PF4V1/PDGFRA	38
BP	GO:0045807	positive regulation of endocytosis	38/2556	153/18670	0.000152657	0.00130285	0.000932289	IL2RG/SIRPG/PLCG2/IL15RA/IFNG/IL2RB/STAP1/CCL19/DOCK2/NCKAP1L/PTPRC/IL15/CD300LF/C3/CLEC7A/SIRPA/FPR2/B2M/CCL2/CYBA/PTX3/SYK/C2/FCER1G/CCL21/SIRPB1/FCGR2B/CD14/APOE/SELE/TF/MFGE8/TNF/TSPAN1/MAGI2/ANGPT1/CD36/AZU1	38
BP	GO:0048661	positive regulation of smooth muscle cell proliferation	28/2556	101/18670	0.000153402	0.00130451	0.000933476	CCL5/PTAFR/AIF1/P2RY6/CX3CL1/AKR1B1/IL6R/IL18/CYBA/TGM2/IL6/SERPINF2/IL10/EGFR/STAT1/MYB/S1PR1/NR4A3/TNF/ABCC4/TGFBR2/ADAMTS1/EDN1/IGF1/PTGS2/FGF9/MMP9/FGF2	28
BP	GO:0090322	regulation of superoxide metabolic process	14/2556	36/18670	0.00015351	0.00130451	0.000933476	ITGB2/CLEC7A/FPR2/CYBA/TYROBP/SYK/GSTP1/EGFR/MAPT/TNF/ITGAM/FBLN5/CD36/BMP7	14
BP	GO:1902622	regulation of neutrophil migration	14/2556	36/18670	0.00015351	0.00130451	0.000933476	CCR7/RAC2/XCL1/RIPOR2/SLAMF8/CCL19/NCKAP1L/CD74/CCL21/IL23A/LBP/C5AR2/EDN1/ADAM8	14
BP	GO:0033006	regulation of mast cell activation involved in immune response	13/2556	32/18670	0.00015646	0.00132768	0.000950054	RAC2/FGR/LYN/UNC13D/LGALS9/ADGRE2/CD300A/SYK/CD84/FCER1G/FES/ADORA2B/CRHR1	13
BP	GO:0006066	alcohol metabolic process	75/2556	364/18670	0.000158294	0.00133941	0.000958453	GFI1/CD244/PLCG2/INPP5D/IFNG/PLEK/PLCB2/PTAFR/P2RY6/PLCL2/AKR1B1/PTK2B/NPC2/APOL1/CETP/BMP6/CH25H/BMP2/LBR/PNPLA4/APOE/ALDH1A1/CYP7B1/TNF/DHRS9/DBH/PLB1/MOXD1/APOC1/DEGS2/CYP1B1/CYP27A1/CYP11A1/ALDH1A3/STAR/SPHK1/IGF1/CYP39A1/DGAT2/INPP5J/INPP4B/ADH4/CYP27C1/PLD4/RDH10/AKR1C1/ALDH1A2/SULT1B1/PLCH1/SGPP2/ACADL/FGF2/LEP/AKR1C2/MOGAT1/ACER2/HAO1/NPC1L1/RBP4/ADH1B/SULT1A2/AWAT2/CACNA1H/AKR1B15/GPD1/A…	75
BP	GO:0010038	response to metal ion	75/2556	364/18670	0.000158294	0.00133941	0.000958453	RASGRP2/NCF1/HVCN1/SLFN14/CPNE5/C1QA/CYBB/B2M/VCAM1/LGMN/PTK2B/ICAM1/HAAO/PRNP/BMP6/CD14/ADCY7/SOD3/RASAL1/EGFR/AANAT/SYT15/CPNE8/S100A8/SYT11/AOC1/SLC30A3/MAPT/TF/CCND1/ALOX5AP/RYR1/P2RX7/KCNMB1/TNNT2/SUCNR1/TRPM2/STAR/EDN1/MT1X/PTGS2/MT1M/ASS1/TRPV6/ABAT/KCNH1/SYT8/DPEP1/TFF1/TESMIN/KRT14/ATP7B/MMP9/SYT9/BCL2/KIT/FBP1/ADCY1/ADGRV1/AQP9/SYT17/KCNA1/KCNIP2/IGFBP2/CACNA1H/SYT13/FABP4/ACER1/PRKAA2/…	75
BP	GO:0032757	positive regulation of interleukin-8 production	17/2556	49/18670	0.00016401	0.0013858	0.000991646	CD2/CD244/FCN1/CD74/TLR8/CLEC7A/LGALS9/SYK/TLR2/CD14/TLR1/LBP/TNF/TLR4/TLR7/NOD2/ADIPOQ	17
BP	GO:0061180	mammary gland epithelium development	22/2556	72/18670	0.000166097	0.00140145	0.00100284	FOXB1/LBH/ESR1/GATA3/CSF1R/CEBPB/ERBB4/EPHA2/ZNF703/CCND1/PTCH1/WNT3/ELF5/AR/PGR/ROBO1/TBX3/SOSTDC1/CCL11/TNFSF11/FGF10/MSX2	22
BP	GO:0007599	hemostasis	71/2556	341/18670	0.000168506	0.00141975	0.00101594	LCK/PRKCQ/PRKCB/WAS/PLCG2/CD40LG/CD40/FERMT3/LCP2/PLEK/TSPAN32/LYN/FYN/P2RX1/VAV1/P2RX5/PIK3R5/FLI1/IRF1/GP1BA/UBASH3B/DOCK8/PIK3R6/SERPING1/GNG2/DOCK11/ADTRP/F5/PIK3CG/SYK/DGKG/SAA1/FCER1G/GATA3/IL6/PRKCA/SERPINF2/MICAL1/SELP/SH2B2/APOE/GATA6/C1QTNF1/CLEC1B/VAV3/HPSE/P2RX7/SERPINE2/EDN1/TLR4/ABAT/TREML1/AVPR2/TFPI/ANXA8/F10/TMPRSS6/P2RY12/PF4V1/PDGFRA/MMRN1/TSPAN8/PLAT/PRTN3/SERPINA5/TFPI2/P2RX2…	71
BP	GO:0046629	gamma-delta T cell activation	8/2556	14/18670	0.000169507	0.00142214	0.00101765	JAML/GPR18/NCKAP1L/PTPRC/LILRB1/CCR9/SYK/NOD2	8
BP	GO:0070669	response to interleukin-2	8/2556	14/18670	0.000169507	0.00142214	0.00101765	JAK3/IL2RG/IL2RA/IL2RB/IL2/PTK2B/SYK/STAT5A	8
BP	GO:0070672	response to interleukin-15	8/2556	14/18670	0.000169507	0.00142214	0.00101765	JAK3/IL2RG/IL15RA/IL2RB/CD4/IL15/ACSL4/STAT5A	8
BP	GO:1901224	positive regulation of NIK/NF-kappaB signaling	23/2556	77/18670	0.000174142	0.00145896	0.001044	CD27/TNFSF14/IL18R1/IL12B/CCL19/LGALS9/CHI3L1/IL18/TLR6/TLR2/CD14/EGFR/IL23A/HAVCR2/TNF/EDAR/EDN1/SPHK1/TLR4/TLR7/TNFSF15/NOD2/SAMD5	23
BP	GO:0001767	establishment of lymphocyte polarity	7/2556	11/18670	0.00017783	0.00147736	0.00105716	CCR7/RIPOR2/CCL19/DOCK2/DOCK8/CCL21/CYP26B1	7
BP	GO:0032490	detection of molecule of bacterial origin	7/2556	11/18670	0.00017783	0.00147736	0.00105716	LY96/TLR6/TLR2/TLR1/LBP/TLR4/NOD2	7
BP	GO:0040015	negative regulation of multicellular organism growth	7/2556	11/18670	0.00017783	0.00147736	0.00105716	PLAC8/LGMN/ADRB2/PTCH1/STC2/GDF15/ADRB1	7
BP	GO:0070757	interleukin-35-mediated signaling pathway	7/2556	11/18670	0.00017783	0.00147736	0.00105716	STAT4/EBI3/IL12RB2/IL27RA/IL12A/STAT1/IL6ST	7
BP	GO:0098883	synapse pruning	7/2556	11/18670	0.00017783	0.00147736	0.00105716	C1QA/C3/C1QB/C1QC/CX3CL1/ITGAM/DKK1	7
BP	GO:1902563	regulation of neutrophil activation	7/2556	11/18670	0.00017783	0.00147736	0.00105716	ITGB2/PTAFR/CD300A/PRAM1/SYK/FCGR2B/ITGAM	7
BP	GO:0014902	myotube differentiation	30/2556	112/18670	0.000178175	0.00147816	0.00105774	CD53/TNFSF14/CXCL9/RIPOR2/PLEKHO1/CXCL10/RBM38/WNT1/FLT3LG/NFATC2/WNT10B/RYR1/CYP26B1/IGF1/KCNH1/TMEM119/KLF5/BCL2/HDAC9/DNER/NPHS1/CEACAM5/KEL/GDF15/BHLHA15/NKX2-5/CACNA1H/P2RX2/SMYD1/RBM24	30
BP	GO:1905954	positive regulation of lipid localization	24/2556	82/18670	0.000179903	0.00149041	0.0010665	C3/LIPG/PLTP/GHRL/BMP6/APOE/MYB/C1QTNF1/GAL/P2RX7/EDN1/PTCH1/ATP8A1/LPL/CIDEA/PLA2G10/TNFSF11/CD36/ADIPOQ/LRAT/RETN/PLIN5/ABCA12/VSTM2A	24
BP	GO:0045581	negative regulation of T cell differentiation	16/2556	45/18670	0.000182949	0.00151143	0.00108154	JAK3/TBX21/RUNX3/CTLA4/SOCS1/FOXP3/LAG3/CD74/IRF1/IL2/FGL2/ANXA1/DTX1/GLI3/IFNL1/FOXJ1	16
BP	GO:1900274	regulation of phospholipase C activity	16/2556	45/18670	0.000182949	0.00151143	0.00108154	S1PR4/ITK/GPR55/TXK/PLCB2/PTAFR/P2RY6/ESR1/EGFR/SELE/NMUR1/P2RY12/KIT/PDGFRA/FGF2/NTF4	16
BP	GO:0019933	cAMP-mediated signaling	44/2556	187/18670	0.000183851	0.00151677	0.00108537	S1PR4/ADGRE5/ADGRG5/CXCL9/TSHR/PTGER4/CXCL10/CXCL11/ADGRG3/GNG2/ADGRE2/PDE3B/GPR65/PRKCA/PTGFR/ADCY7/CGAS/DEFB1/RGS2/ADGRB2/PTGIR/GAL/ADGRE1/ADGRE3/ADGRD1/ADRB2/ADGRG6/MRAP2/PCLO/GHRHR/ADCY1/CALCB/ADGRF1/ADORA2B/RASD2/PEX5L/CRHR1/ADGRD2/ADCYAP1/GLP1R/NPY2R/MRAP/ADRB1/GHRH	44
BP	GO:0015837	amine transport	28/2556	102/18670	0.000184199	0.00151753	0.00108591	KCNA2/SYT15/ACE2/SYT11/OSR1/RGS2/FFAR3/RHCG/P2RX7/SLC22A16/ABAT/SYT8/OPRK1/SYT9/P2RY12/CNR1/SLC18A1/TRH/LEP/AQP9/SYT17/CRHR1/SYT13/CARTPT/KMO/SYT1/NPY2R/DDC	28
BP	GO:0070997	neuron death	72/2556	348/18670	0.00018608	0.00153091	0.00109548	CCL5/TNFRSF1B/CORO1A/AGAP2/IFNG/HLA-F/ITGB2/FYN/FASLG/CD200R1/C1QA/KIR3DL2/FOXB1/NLRP1/SOD2/CX3CL1/LGMN/PTK2B/NCOA7/CCL2/TYROBP/WNT1/TLR6/PRNP/GATA3/FCGR2B/IL10/CEBPB/ERBB3/APOE/PAK3/MYB/MAPT/NR4A3/TNF/EPHB1/PM20D1/TNFRSF21/NGFR/RETREG1/ITGAM/DDIT4/FZD9/STAR/POU4F1/DKK1/TLR4/CCL3/TOX3/ADAM8/VSTM2L/NTRK1/EN1/ANGPT1/GDF5/BCL2/CSF3/MAG/SLC25A27/GABRB2/CHL1/CRHR1/MYBL2/PTPRZ1/GRM4/DIO3/CNTFR/KMO/ASCL…	72
BP	GO:0001779	natural killer cell differentiation	10/2556	21/18670	0.000188969	0.00155038	0.00110942	PIK3CD/TOX/PTPRC/ZNF683/IL15/PRDM1/FLT3LG/PGLYRP4/PGLYRP3/PGLYRP2	10
BP	GO:2000316	regulation of T-helper 17 type immune response	10/2556	21/18670	0.000188969	0.00155038	0.00110942	TBX21/IL12RB1/PRKCQ/IL12B/FOXP3/IL2/IL27RA/NLRP3/IL23R/IL23A	10
BP	GO:0051282	regulation of sequestering of calcium ion	33/2556	128/18670	0.000191533	0.00156925	0.00112292	LCK/CD19/CORO1A/CCR7/PLCG2/CCR5/XCL1/CXCL9/CCL19/LYN/PTPRC/FASLG/PLCB2/CLIC2/MCOLN2/UBASH3B/CXCL10/CXCL11/P2RY6/CX3CL1/PTK2B/JSRP1/CYBA/CCL21/RASA3/ANK2/DMD/RYR1/P2RX7/TRPM2/CCL3/PLCH1/FGF2	33
BP	GO:0060485	mesenchyme development	60/2556	278/18670	0.000191913	0.0015702	0.0011236	AKNA/EOMES/WNT10A/SEMA4D/GLIPR2/KBTBD8/FOXC1/SFRP1/MEOX1/WNT16/SEMA7A/IL6/BMP2/FOXA1/ERBB3/ERBB4/STAT1/SEMA3F/OSR1/ZNF703/S100A4/SNAI1/SOX8/ZEB2/TGFBR2/EDN1/FOLR1/CRB2/SEMA3B/ROBO1/FGF9/EDN3/RDH10/BCL2/HAS2/ALDH1A2/GCNT2/TMEM100/TWIST1/RET/NRTN/HPN/WNT11/SOX11/NKX2-5/RANBP3L/ROBO2/FGF10/BAMBI/ALX1/SERPINB3/RBM24/MSX2/PAX2/BMP7/MESP1/ACTG2/BMP5/FOXD1/DLL3	60
BP	GO:1901214	regulation of neuron death	66/2556	313/18670	0.000192611	0.00157374	0.00112613	CCL5/TNFRSF1B/CORO1A/AGAP2/IFNG/HLA-F/ITGB2/FYN/FASLG/CD200R1/C1QA/KIR3DL2/FOXB1/SOD2/CX3CL1/LGMN/PTK2B/NCOA7/CCL2/TYROBP/WNT1/TLR6/PRNP/GATA3/FCGR2B/IL10/CEBPB/ERBB3/APOE/PAK3/MYB/MAPT/NR4A3/TNF/EPHB1/PM20D1/RETREG1/ITGAM/DDIT4/FZD9/STAR/POU4F1/DKK1/TLR4/CCL3/TOX3/ADAM8/VSTM2L/NTRK1/EN1/ANGPT1/GDF5/BCL2/CSF3/MAG/GABRB2/CHL1/CRHR1/MYBL2/PTPRZ1/GRM4/CNTFR/KMO/ASCL1/NTF4/FOXQ1	66
BP	GO:0048659	smooth muscle cell proliferation	41/2556	171/18670	0.000195512	0.00159306	0.00113996	CCL5/IFNG/IL12B/TNFAIP3/IL15/PTAFR/AIF1/SOD2/P2RY6/CX3CL1/AKR1B1/IL6R/IL18/CYBA/GSTP1/TGM2/IL6/SERPINF2/IL10/EGFR/IL12A/STAT1/MYB/S1PR1/NR4A3/TNF/PTGIR/ABCC4/TGFBR2/ADAMTS1/EDN1/IGF1/PTGS2/NPR1/FGF9/MMP9/NDRG2/FGF2/NPPC/ADIPOQ/APOD	41
BP	GO:0060401	cytosolic calcium ion transport	41/2556	171/18670	0.000195512	0.00159306	0.00113996	LCK/CD19/CORO1A/CCR7/PLCG2/MS4A1/CCR5/XCL1/CXCL9/CCL19/LYN/FYN/PTPRC/FASLG/P2RX5/PLCB2/CD4/CLIC2/MCOLN2/UBASH3B/CXCL10/CXCL11/P2RY6/CX3CL1/PTK2B/JSRP1/CYBA/PRNP/CCL21/RASA3/ANK2/DMD/RYR1/P2RX7/TRPM2/CCL3/TRPV6/BCL2/PLCH1/FGF2/P2RX2	41
BP	GO:0008217	regulation of blood pressure	43/2556	182/18670	0.000196356	0.00159627	0.00114225	P2RX1/PTAFR/SOD2/MYH6/CYBA/UTS2B/RENBP/SCPEP1/SERPINF2/UTS2/SLC2A5/SGK1/KLK1/ACE2/POMC/UTS2R/GRIP2/FFAR3/SUCNR1/SPX/EDN1/ADRB2/PTGS2/ABAT/AR/AVPR2/NPR1/EDN3/CNR1/CMA1/CTSG/LEP/MME/ERAP2/NPY1R/CARTPT/AGTR1/NMU/P2RX2/ADIPOQ/GLP1R/CYP4F12/ADRB1	43
BP	GO:0050918	positive chemotaxis	21/2556	68/18670	0.000196443	0.00159627	0.00114225	CCL5/CORO1A/IL16/CCR4/CXCL10/FPR2/CX3CL1/SAA2/SAA1/MET/SAA4/S1PR1/ROBO3/CCL3/ANGPT1/VEGFD/FGF7/FGF2/FGF10/F7/AZU1	21
BP	GO:0010955	negative regulation of protein processing	15/2556	41/18670	0.000200877	0.00162563	0.00116326	CST7/CR1/BIRC3/IL1R2/CARD16/NLRP7/SERPING1/PRNP/SERPINF2/SERPINE2/VSIG4/CHAC1/C4BPA/GAS1/MAGEA3	15
BP	GO:1901381	positive regulation of potassium ion transmembrane transport	15/2556	41/18670	0.000200877	0.00162563	0.00116326	ANK2/GAL/KCNMB1/KCNE5/LRRC55/KCNE1/EDN3/OPRK1/KCNA1/KCNIP2/KCNC2/WNK4/KCNC1/ACTN2/LRRC26	15
BP	GO:1903318	negative regulation of protein maturation	15/2556	41/18670	0.000200877	0.00162563	0.00116326	CST7/CR1/BIRC3/IL1R2/CARD16/NLRP7/SERPING1/PRNP/SERPINF2/SERPINE2/VSIG4/CHAC1/C4BPA/GAS1/MAGEA3	15
BP	GO:0007189	adenylate cyclase-activating G protein-coupled receptor signaling pathway	35/2556	139/18670	0.000205086	0.00165743	0.00118602	S1PR4/ADGRE5/ADGRG5/CXCL9/TSHR/PTGER4/CXCL10/CXCL11/ADGRG3/GNG2/ADGRE2/GPR65/PRKCA/PTGFR/ADCY7/ADGRB2/PTGIR/ADGRE1/ADGRE3/ADGRD1/ADRB2/ADGRG6/MRAP2/GHRHR/ADCY1/CALCB/ADGRF1/ADORA2B/CRHR1/ADGRD2/ADCYAP1/GLP1R/MRAP/ADRB1/GHRH	35
BP	GO:0048469	cell maturation	42/2556	177/18670	0.000209508	0.00169086	0.00120994	POU2F2/SLFN14/IL21/DAZL/CCL19/BTK/C1QA/BCL11A/IL15/C3/CLEC7A/CX3CL1/PTK2B/RHEX/CCR6/GATA3/CCL21/IRX5/FOXA1/ROPN1/DEFB1/SOX8/GAL/LGI4/TUT4/SPTBN4/LHX6/ROPN1B/REC8/PGR/PCSK4/BCL2/GHRHR/BFSP2/RET/BHLHA15/KCNIP2/ASCL1/NPPC/SIX3/CNTNAP2/HOXB13	42
BP	GO:0010518	positive regulation of phospholipase activity	19/2556	59/18670	0.000212856	0.00171324	0.00122595	S1PR4/CCL5/ITK/GPR55/TXK/PLCB2/PTAFR/P2RY6/ESR1/EGFR/SELE/NMUR1/P2RY12/KIT/PDGFRA/FGF2/FGFR3/AGTR1/NTF4	19
BP	GO:0045071	negative regulation of viral genome replication	19/2556	59/18670	0.000212856	0.00171324	0.00122595	CCL5/APOBEC3G/APOBEC3D/APOBEC3C/APOBEC3H/AICDA/IFI16/ISG20/APOBEC3A/CCL8/APOBEC3F/TNF/SLPI/PROX1/OASL/LTF/RSAD2/MX1/IFNL3	19
BP	GO:0032355	response to estradiol	34/2556	134/18670	0.000214664	0.00172327	0.00123313	CD38/SSTR3/CD4/ETS1/GH1/ESR1/ANXA1/SFRP1/GSTP1/ARPC1B/PTGFR/IL10/EGFR/FOXA1/KCNJ11/ZNF703/CCND1/CRYAB/WNT7A/POU4F1/PTGS2/PTCH1/ASS1/TFPI/DHH/ALDH1A2/LEP/IGFBP2/ARNT2/FGF10/F7/MSX2/BMP7/SLC6A4	34
BP	GO:0043029	T cell homeostasis	14/2556	37/18670	0.000216048	0.00172327	0.00123313	JAK3/SIT1/CORO1A/TNFSF14/IL2RA/FOXP3/NCKAP1L/GPR174/IL2/LGALS9/SPNS2/P2RX7/FOXN1/BCL2	14
BP	GO:0050691	regulation of defense response to virus by host	14/2556	37/18670	0.000216048	0.00172327	0.00123313	IL12RB1/AIM2/IL12B/APOBEC3G/TNFAIP3/LILRB1/IL15/IL23R/IL23A/STAT1/APOBEC3F/CGAS/MMP12/IL27	14
BP	GO:0031664	regulation of lipopolysaccharide-mediated signaling pathway	11/2556	25/18670	0.000216424	0.00172327	0.00123313	CD180/TNFAIP3/CARD16/LY96/CX3CL1/ACOD1/PRKCA/BMP6/LY86/LTF/CD36	11
BP	GO:0032616	interleukin-13 production	11/2556	25/18670	0.000216424	0.00172327	0.00123313	HLA-E/IRF4/LILRA5/LGALS9/NLRP3/IL18/GATA3/IL33/TNFRSF21/TSLP/IFNL1	11
BP	GO:0034110	regulation of homotypic cell-cell adhesion	11/2556	25/18670	0.000216424	0.00172327	0.00123313	CCL5/PRKCQ/LYN/UBASH3B/SYK/PRKCA/C1QTNF1/ZNF703/SERPINE2/ABAT/TNFSF11	11
BP	GO:0045672	positive regulation of osteoclast differentiation	11/2556	25/18670	0.000216424	0.00172327	0.00123313	IFNG/IL12B/IL23R/TYROBP/CCR1/PPARGC1B/IL23A/TNF/POU4F1/IL20/TNFSF11	11
BP	GO:2000482	regulation of interleukin-8 secretion	11/2556	25/18670	0.000216424	0.00172327	0.00123313	CD2/CD244/FCN1/PTPN22/LGALS9/ANXA1/TLR6/TLR2/CD14/TLR1/C5AR2	11
BP	GO:2000116	regulation of cysteine-type endopeptidase activity	53/2556	239/18670	0.000218655	0.0017387	0.00124417	LCK/CD27/CST7/LAMP3/AIM2/TNFSF14/FYN/P2RX1/FASLG/PSMB9/BIRC3/TNFAIP8/CARD16/CASP1/SERPINB9/CASP10/IFI16/NLRP1/COL4A3/CASP4/CLEC7A/LGALS9/NLRC4/LGMN/NLRP3/FAS/CASP5/SYK/CARD9/MEFV/DAPK1/MICAL1/S100A8/S100A9/RPS6KA3/MAPT/TNF/NGFR/NEK5/CRYAB/PTGS2/DPEP1/ROBO1/TNFSF15/MMP9/LTF/ACVR1C/ACER2/XDH/NLRP2/TP63/PAX2/MAGEA3	53
BP	GO:0050848	regulation of calcium-mediated signaling	27/2556	98/18670	0.000223087	0.00176779	0.00126499	SLA2/ZAP70/CD3E/TRAT1/PLEK/GBP1/P2RX5/CD4/CLIC2/CCL4/ADA/P2RY6/PTK2B/JSRP1/CMKLR1/SYK/PRNP/ERBB3/MAPT/TNF/DMD/RCAN1/IGF1/CCL3/TMEM100/CD22/P2RX2	27
BP	GO:0022404	molting cycle process	25/2556	88/18670	0.000223504	0.00176779	0.00126499	WNT10A/EGFR/WNT10B/FERMT1/CDH3/TNF/EDAR/CELSR1/SNAI1/GAL/HPSE/KRT17/DKK1/FOXN1/BCL2/SOSTDC1/ALX4/FGF7/FGF10/TP63/LHX2/SPINK5/FOXQ1/VANGL2/MSX2	25
BP	GO:0022405	hair cycle process	25/2556	88/18670	0.000223504	0.00176779	0.00126499	WNT10A/EGFR/WNT10B/FERMT1/CDH3/TNF/EDAR/CELSR1/SNAI1/GAL/HPSE/KRT17/DKK1/FOXN1/BCL2/SOSTDC1/ALX4/FGF7/FGF10/TP63/LHX2/SPINK5/FOXQ1/VANGL2/MSX2	25
BP	GO:0098773	skin epidermis development	25/2556	88/18670	0.000223504	0.00176779	0.00126499	WNT10A/EGFR/WNT10B/FERMT1/CDH3/TNF/EDAR/CELSR1/SNAI1/GAL/HPSE/KRT17/DKK1/FOXN1/BCL2/SOSTDC1/ALX4/FGF7/FGF10/TP63/LHX2/SPINK5/FOXQ1/VANGL2/MSX2	25
BP	GO:0070229	negative regulation of lymphocyte apoptotic process	12/2556	29/18670	0.00022744	0.00179415	0.00128385	JAK3/CD27/CCL5/PRKCQ/IDO1/IL7R/CD74/ADA/PTCRA/IL2/DOCK8/PIP	12
BP	GO:1902624	positive regulation of neutrophil migration	12/2556	29/18670	0.00022744	0.00179415	0.00128385	CCR7/RAC2/XCL1/RIPOR2/CCL19/NCKAP1L/CD74/CCL21/IL23A/LBP/EDN1/ADAM8	12
BP	GO:0060135	maternal process involved in female pregnancy	20/2556	64/18670	0.000231584	0.00182442	0.00130551	LGALS9/AKR1B1/PRDM1/ESR1/MMP7/GHRL/ADCY7/HAVCR2/RGS2/PTGIS/LIF/PTGS2/AR/PGR/STOX2/STC2/DSG1/CNR1/CTSV/STC1	20
BP	GO:0060348	bone development	49/2556	217/18670	0.000236617	0.00186159	0.00133211	TIFAB/PTPRC/SEMA4D/LILRB1/FLI1/PTGER4/GH1/SPNS2/LRRK1/TYROBP/WNT1/GHRL/FOXC1/FREM1/ALPL/BMP6/BMP2/CSGALNACT1/CDX1/RYR1/TGFBR2/CYP26B1/GLI3/IGF1/MATN4/RARB/BMPR1B/PHOSPHO1/TMEM119/MATN3/THPO/HAS2/KIT/LTF/TWIST1/CHAD/LEP/MATN2/FGFR3/RFLNA/LRRC17/VIT/TNFSF11/STC1/RANBP3L/RIPPLY2/COCH/NPPC/MSX2	49
BP	GO:0072073	kidney epithelium development	35/2556	140/18670	0.000238008	0.00186913	0.0013375	WNT6/WNT1/FOXC1/SFRP1/GATA3/NPNT/BMP2/PECAM1/STAT1/OSR1/PBX1/PROM1/SOX8/LIF/GLI3/PTCH1/RARB/IRX1/MAGI2/BCL2/GREB1L/FGF2/KLF15/RET/NPHS1/WNT11/SIM1/POU3F3/ROBO2/WNK4/ADIPOQ/PAX2/BMP7/FOXD1/FOXJ1	35
BP	GO:0048863	stem cell differentiation	56/2556	257/18670	0.000238443	0.00186913	0.0013375	EOMES/WNT10A/PTPRC/PSMB9/SEMA4D/KBTBD8/PSMB10/LBH/ESR1/PSMB8/FOXC1/SFRP1/MEOX1/SEMA7A/PSMA8/GATA3/ZFP36L2/FOXA1/ERBB4/CDK6/SEMA3F/MYB/OSR1/MSI2/TAFA1/GATA6/SOX8/ZEB2/LIF/WNT7A/EDN1/FOLR1/WNT3/SEMA3B/EDN3/OSM/RDH10/ALDH1A2/EPOP/KIT/PDGFRA/TWIST1/RET/NRTN/SHC4/SOX11/NKX2-5/ASCL1/TP63/NTF4/ALX1/SIX3/RBM24/MSX2/PAX2/BMP7	56
BP	GO:2001257	regulation of cation channel activity	42/2556	178/18670	0.000238518	0.00186913	0.0013375	PLCG2/CCR2/IFNG/CTSS/CLIC2/P2RY6/PTK2B/JSRP1/CCL2/STAC/DAPK1/RASGRF1/EPHB2/STAC2/ANK2/KCNG1/REM1/KCNJ11/DMD/KCNS1/GAL/ADRB2/KCNE5/LRRC55/SHISA8/PDE4B/KCNE1/ANXA3/MMP9/RELN/CACNG4/KCNE4/RRAD/KCNA1/GRIA2/KCNIP2/CRHR1/GRIA4/KCNC2/KCNC1/ACTN2/LRRC26	42
BP	GO:0003002	regionalization	72/2556	351/18670	0.000243402	0.00190488	0.00136309	TIFAB/EOMES/C1QA/FOXB1/C3/TCTN1/WNT1/FOXC1/SFRP1/MEOX1/TBX19/BMP2/FOXA1/SEMA3F/LMX1B/OSR1/CDX1/PBX1/CELSR1/TDGF1/SNAI1/ZEB2/ITGAM/DNAAF1/CYP26B1/WNT7A/EGR2/GLI3/EDN1/DKK1/PTCH1/BMPR1B/WNT3/CRB2/CELSR2/AR/IRX1/GLI1/ROBO1/DMRT3/EN1/TBX3/MEOX2/RELN/SOSTDC1/ALDH1A2/ALX4/BARX1/DMRTA2/PCSK6/PCDH8/EMX1/CHRD/NKX2-5/ROBO2/FGF10/RIPPLY2/ASCL1/TP63/LHX2/NTF4/ALX1/SIX3/VANGL2/MSX2/PAX2/MESP1/FOXD1/DLL3/FOXJ1…	72
BP	GO:0071675	regulation of mononuclear cell migration	16/2556	46/18670	0.000245182	0.00191378	0.00136945	CCL5/CCR2/SLAMF8/LYN/AIF1/CXCL10/PLA2G7/FPR2/LGMN/CMKLR1/CCR1/TNF/CCL1/S100A7/CXCL17/BMP5	16
BP	GO:1900015	regulation of cytokine production involved in inflammatory response	16/2556	46/18670	0.000245182	0.00191378	0.00136945	CD6/GBP5/NLRC3/ABCD2/GPSM3/IL1R2/NLRP7/CLEC7A/SIRPA/TLR6/MEFV/ADCY7/TLR4/NOD2/LEP/APOD	16
BP	GO:0030282	bone mineralization	30/2556	114/18670	0.00024971	0.00194656	0.00139291	SRGN/FGR/ASGR2/PTK2B/CCR1/BMP6/BMP2/WNT10B/OSR1/S1PR1/P2RX7/FZD9/ENPP1/IGF1/GPM6B/ADRB2/PTGS2/BMPR1B/PHOSPHO1/CCL3/TMEM119/LTF/TWIST1/ADGRV1/LEP/FGFR3/RFLNA/WNT11/ECM1/BMP7	30
BP	GO:0071605	monocyte chemotactic protein-1 production	9/2556	18/18670	0.000251267	0.00195357	0.00139793	MCOLN2/CLEC7A/LGALS9/SYK/GSTP1/C1QTNF3/TWIST1/ADIPOQ/APOD	9
BP	GO:0071637	regulation of monocyte chemotactic protein-1 production	9/2556	18/18670	0.000251267	0.00195357	0.00139793	MCOLN2/CLEC7A/LGALS9/SYK/GSTP1/C1QTNF3/TWIST1/ADIPOQ/APOD	9
BP	GO:0031960	response to corticosteroid	39/2556	162/18670	0.00025279	0.00196284	0.00140456	SSTR3/PTAFR/AIF1/S100B/CYBB/ICAM1/CYBA/ANXA1/GSTP1/IL6/PPARGC1B/ZFP36L2/ALPL/BMP6/IL10/EGFR/AANAT/FAM107A/FOSL1/TNF/CCND1/ABCA3/DDIT4/STAR/EDN1/PTGS2/ASS1/ANXA3/SOX30/BCL2/GHRHR/TRH/CTSV/IGFBP2/STC1/ADCYAP1/ADIPOQ/ALDH3A1/PCK1	39
BP	GO:0072009	nephron epithelium development	29/2556	109/18670	0.000256785	0.00199125	0.0014249	WNT6/WNT1/FOXC1/GATA3/NPNT/BMP2/PECAM1/STAT1/OSR1/PBX1/PROM1/SOX8/LIF/GLI3/PTCH1/IRX1/MAGI2/BCL2/GREB1L/FGF2/KLF15/NPHS1/WNT11/POU3F3/WNK4/ADIPOQ/PAX2/FOXD1/FOXJ1	29
BP	GO:0014015	positive regulation of gliogenesis	22/2556	74/18670	0.00025741	0.0019935	0.0014265	TNFRSF1B/LTA/CCR2/LYN/BIN1/IL34/CXCR4/IL6/TLR2/BMP2/MYB/TNF/SOX8/LIF/SERPINE2/CCL3/IL6ST/RNF112/P2RY12/MAG/PTPRZ1/LRP2	22
BP	GO:0051384	response to glucocorticoid	36/2556	146/18670	0.000261379	0.00202161	0.00144661	SSTR3/PTAFR/AIF1/S100B/ICAM1/ANXA1/GSTP1/IL6/PPARGC1B/ZFP36L2/ALPL/BMP6/IL10/EGFR/AANAT/FAM107A/FOSL1/TNF/CCND1/ABCA3/DDIT4/STAR/EDN1/PTGS2/ASS1/ANXA3/BCL2/GHRHR/TRH/CTSV/IGFBP2/STC1/ADCYAP1/ADIPOQ/ALDH3A1/PCK1	36
BP	GO:0021675	nerve development	23/2556	79/18670	0.000264945	0.00204652	0.00146444	TIFAB/KCNA2/VCAM1/HOXA1/SLC1A3/ERBB3/SEMA3F/ATP8B1/EPHB2/EPHB1/SERPINE2/EGR2/GLI3/POU4F1/ITGA4/NTRK1/RET/NRTN/CTSV/GABRB2/SLITRK6/NTF4/PAX2	23
BP	GO:0072001	renal system development	62/2556	293/18670	0.00026803	0.00206766	0.00147957	COL4A4/COL4A3/AKR1B1/IL6R/PRKX/WNT6/WNT1/FOXC1/SFRP1/GATA3/NPNT/BMP6/BMP2/PECAM1/STAT1/OSR1/ODC1/PBX1/PROM1/SOX8/CYP26B1/PROX1/ADAMTS1/LIF/DACT2/GLI3/PTCH1/RARB/KIRREL3/ASS1/STRA6/IRX1/MAGI2/ANGPT1/MMP9/RDH10/BCL2/HAS2/GREB1L/ALDH1A2/PDGFRA/FGF2/KLF15/RET/NPHS1/MME/WNT11/RBP4/SOX11/SIM1/POU3F3/ROBO2/AGTR1/FGF10/WNK4/ADIPOQ/VANGL2/PAX2/BMP7/FOXD1/FOXJ1/HOXC11	62
BP	GO:0050769	positive regulation of neurogenesis	92/2556	474/18670	0.000286393	0.00220645	0.00157889	TNFRSF1B/LTA/CCR2/IFNG/CPNE5/LYN/TRPV2/FYN/SEMA4D/BIN1/IL2/IL34/LTK/CXCR4/CX3CL1/PTK2B/SEMA7A/IL6/TLR2/BMP6/RASAL1/BMP2/FOXA1/CHODL/GDF7/APOE/S100A9/PAK3/MYB/RGS2/MAPT/EPHB2/TNF/FES/NGFR/SOX8/ZNF804A/ALKAL2/ZEB2/GPRC5B/PROX1/LIF/STAR/SERPINE2/GLI3/DKK1/GDPD5/RARB/WNT3/CCL3/ZC4H2/IL6ST/RNF112/ALK/ROBO1/MAGI2/NTRK1/GDF5/GPC2/EFNA5/L1CAM/BCL2/P2RY12/CNR1/RELN/KIT/MAG/DMRTA2/RET/TUBB2B/MME/PTK6/SYT17…	92
BP	GO:0031214	biomineral tissue development	39/2556	163/18670	0.000289131	0.00222466	0.00159192	SRGN/FGR/ASGR2/FAM20A/PTK2B/ENAM/WNT6/CCR1/ALPL/BMP6/BMP2/CEBPB/MMP20/WNT10B/OSR1/S1PR1/P2RX7/FZD9/ENPP1/IGF1/GPM6B/ADRB2/PTGS2/BMPR1B/PHOSPHO1/CCL3/TMEM119/LTF/ODAM/TWIST1/ADGRV1/LEP/FGFR3/RFLNA/WNT11/ECM1/AMTN/MSX2/BMP7	39
BP	GO:0006940	regulation of smooth muscle contraction	20/2556	65/18670	0.00029196	0.00224352	0.00160541	P2RX1/ADA/PTAFR/TACR1/PROK2/GHRL/NPNT/RGS2/SPX/EDN1/SPHK1/ADRB2/PTGS2/ABAT/KIT/ADORA2B/CHRNB4/CHRM3/NMU/NPY2R	20
BP	GO:0048762	mesenchymal cell differentiation	49/2556	219/18670	0.00029725	0.00228122	0.00163239	AKNA/EOMES/WNT10A/SEMA4D/GLIPR2/KBTBD8/FOXC1/SFRP1/WNT16/SEMA7A/IL6/BMP2/FOXA1/ERBB4/STAT1/SEMA3F/OSR1/ZNF703/S100A4/SNAI1/SOX8/ZEB2/TGFBR2/EDN1/FOLR1/CRB2/SEMA3B/EDN3/RDH10/BCL2/HAS2/ALDH1A2/GCNT2/TMEM100/TWIST1/RET/NRTN/HPN/WNT11/SOX11/RANBP3L/FGF10/BAMBI/ALX1/SERPINB3/MSX2/PAX2/BMP7/BMP5	49
BP	GO:0046636	negative regulation of alpha-beta T cell activation	14/2556	38/18670	0.000299307	0.00229404	0.00164156	JAK3/TBX21/RUNX3/VSIR/XCL1/SOCS1/FOXP3/LILRB1/CD274/IL2/LGALS9/ANXA1/CD300A/GLI3	14
BP	GO:0032656	regulation of interleukin-13 production	10/2556	22/18670	0.000304065	0.00232152	0.00166123	HLA-E/IRF4/LILRA5/LGALS9/NLRP3/GATA3/IL33/TNFRSF21/TSLP/IFNL1	10
BP	GO:0032928	regulation of superoxide anion generation	10/2556	22/18670	0.000304065	0.00232152	0.00166123	ITGB2/CLEC7A/FPR2/CYBA/TYROBP/SYK/GSTP1/EGFR/MAPT/ITGAM	10
BP	GO:0072643	interferon-gamma secretion	10/2556	22/18670	0.000304065	0.00232152	0.00166123	CD2/CD244/PTPN22/LILRB1/BTN3A1/BTN3A2/LGALS9/GATA3/HMHB1/VTCN1	10
BP	GO:0051235	maintenance of location	68/2556	330/18670	0.000311826	0.00237773	0.00170145	LCK/CD19/CORO1A/CCR7/PLCG2/CCR5/SRGN/XCL1/CXCL9/NRROS/CCL19/LYN/PTPRC/FASLG/PLCB2/CD4/CLIC2/MCOLN2/C3/UBASH3B/CXCL10/CXCL11/P2RY6/NFKBIE/CX3CL1/PTK2B/JSRP1/CYBA/SYNE3/IL6/CCL21/RASA3/IL10/TMSB10/APOE/S100A8/S100A9/SLC30A3/ANK2/TNF/STARD4/DZIP1/DMD/RYR1/P2RX7/LCN2/PLIN2/TRPM2/SPTBN4/ENPP1/SMIM22/CCL3/DGAT2/ATP7B/PLCH1/FGF2/S100A7/ACVR1C/LEP/FTMT/LPL/CIDEA/PLA2G10/CD36/SLC30A8/TMSB15A/PLIN5/VSTM2A	68
BP	GO:0007596	blood coagulation	69/2556	336/18670	0.000313408	0.00238672	0.00170788	LCK/PRKCQ/PRKCB/WAS/PLCG2/CD40LG/CD40/FERMT3/LCP2/PLEK/TSPAN32/LYN/FYN/P2RX1/VAV1/P2RX5/PIK3R5/IRF1/GP1BA/UBASH3B/DOCK8/PIK3R6/SERPING1/GNG2/DOCK11/ADTRP/F5/PIK3CG/SYK/DGKG/SAA1/FCER1G/GATA3/IL6/PRKCA/SERPINF2/MICAL1/SELP/SH2B2/APOE/GATA6/C1QTNF1/CLEC1B/VAV3/HPSE/P2RX7/SERPINE2/EDN1/TLR4/ABAT/TREML1/TFPI/ANXA8/F10/TMPRSS6/P2RY12/PF4V1/PDGFRA/MMRN1/TSPAN8/PLAT/PRTN3/SERPINA5/TFPI2/P2RX2/F7/SCUBE1/…	69
BP	GO:0031589	cell-substrate adhesion	72/2556	354/18670	0.000316326	0.00240586	0.00172158	SPOCK2/CD3E/CORO1A/CD96/CCR7/RAC2/MYO1G/FERMT3/ITGB7/PARVG/GBP1/ITGB2/UNC13D/ITGAL/EMILIN2/CASS4/CX3CL1/VCAM1/PRKX/PTK2B/CCL25/WNT1/SFRP1/CCL21/FREM1/NPNT/PECAM1/EGFL6/CDK6/FAM107A/FERMT1/EPHB1/ADAMTS9/ABI3BP/HPSE/FAT2/SIGLEC1/FBLN5/MEGF9/COL26A1/OLFM4/GPM6B/ITGA4/AGR2/TTYH1/FBLN2/ID1/BCAM/SRCIN1/ANGPT1/LYVE1/MMP12/EDIL3/EFNA5/L1CAM/BCL2/HAS2/CDKN2A/GCNT2/LAMB3/MELTF/EMILIN3/ACER2/MMRN1/COL17A1/M…	72
BP	GO:0034134	toll-like receptor 2 signaling pathway	8/2556	15/18670	0.000319616	0.00242468	0.00173504	LYN/TNFAIP3/PIK3AP1/CYBA/ACOD1/TLR6/TLR2/TLR1	8
BP	GO:0045410	positive regulation of interleukin-6 biosynthetic process	8/2556	15/18670	0.000319616	0.00242468	0.00173504	CD74/PTAFR/CLEC7A/TYROBP/SYK/TLR6/TLR1/TNF	8
BP	GO:0070670	response to interleukin-4	13/2556	34/18670	0.000320353	0.0024268	0.00173656	JAK3/IL2RG/CORO1A/XCL1/TCF7/CD300LF/MRC1/RUFY4/NFIL3/GATA3/CCL11/DCSTAMP/IL24	13
BP	GO:0015893	drug transport	48/2556	214/18670	0.000320713	0.0024268	0.00173656	IPCEF1/KCNJ10/TCN2/KCNA2/NFKBIE/GHRL/SLC22A3/SLC22A5/FOLR2/SLC1A3/SYT15/SYT11/ATP8B1/RGS2/SLC19A2/AMN/GAL/SLC15A2/SLC6A2/EDN1/FOLR1/SLC44A4/ABAT/SYT8/STRA6/SLC19A3/SLC7A2/SLC1A2/SLC7A10/SLC7A5/SLC38A5/AQP5/OPRK1/SYT9/CNR1/SLC35F3/FOLR3/SLC18A1/SLC4A11/SYT17/PDZK1/SYT13/SLC7A3/SYT1/NPY2R/RETN/RTBDN/LRP2	48
BP	GO:0022617	extracellular matrix disassembly	23/2556	80/18670	0.000324306	0.00245086	0.00175378	CTSS/CARMIL2/ETS1/LCP1/MMP7/IL6/FSCN1/MMP20/DPP4/KLK7/ADAM8/MMP12/KLK5/MMP9/TMPRSS6/MELTF/CMA1/CTSG/MMP3/CTSV/CAPNS2/SCUBE1/MMP1	23
BP	GO:0042133	neurotransmitter metabolic process	37/2556	153/18670	0.0003267	0.00246582	0.00176448	IFNG/ITGB2/KLRK1/AIF1/DPYS/CLEC7A/SIRPA/ACHE/PTK2B/ICAM1/LRTOMT/PTX3/TLR6/KLRC4-KLRK1/TLR2/IL10/SLC1A3/ENPP6/TNF/DBH/UPB1/MOXD1/PTGIS/CYP1B1/EDN1/TLR4/PTGS2/SLC44A4/ASS1/ABAT/SLC7A2/PHGDH/TRH/CD36/GLYAT/DDC/SLC6A4	37
BP	GO:0002230	positive regulation of defense response to virus by host	11/2556	26/18670	0.000328943	0.00247959	0.00177434	IL12RB1/AIM2/IL12B/APOBEC3G/LILRB1/IL23R/IL23A/STAT1/APOBEC3F/CGAS/IL27	11
BP	GO:0090022	regulation of neutrophil chemotaxis	12/2556	30/18670	0.000332122	0.00250038	0.00178922	CCR7/RAC2/XCL1/RIPOR2/CCL19/NCKAP1L/CD74/CCL21/IL23A/LBP/C5AR2/EDN1	12
BP	GO:0061041	regulation of wound healing	36/2556	148/18670	0.000346515	0.00260544	0.00186439	PRKCQ/PLEK/LYN/INSL3/TNFAIP3/GP1BA/UBASH3B/CXCR4/CLEC7A/SERPING1/ANXA1/ADTRP/SYK/FCER1G/PRKCA/SERPINF2/SELP/APOE/C1QTNF1/SYTL4/HPSE/TGFBR2/SERPINE2/EDN1/TLR4/ABAT/TFPI/TMPRSS6/SPAAR/PDGFRA/FGF2/TSPAN8/PLAT/F7/CD36/KRT1	36
BP	GO:0000302	response to reactive oxygen species	51/2556	232/18670	0.000354308	0.00266067	0.00190391	IL18RAP/CCR7/NCF1/CCL19/BTK/FYN/TNFAIP3/ETS1/ADA/SOD2/SIRPA/PTK2B/ANXA1/GSTP1/IL6/PPARGC1B/IL10/SOD3/EGFR/MPO/MET/APOE/STAT1/MYB/MAPT/NR4A3/FOSL1/TNF/CRYAB/LCN2/FBLN5/CYP1B1/TRPM2/STAR/EDN1/SPHK1/DPEP1/RNF112/NME8/HP/MMP9/BCL2/PDGFRA/KCNA5/S100A7/MMP3/KCNC2/CD36/PAX2/BMP7/APOD	51
BP	GO:0048568	embryonic organ development	84/2556	428/18670	0.000357671	0.00268253	0.00191956	TIFAB/PAX5/EOMES/RIPOR2/TCF7/ADA/PRDM1/RSPO3/TFEB/WNT1/FOXC1/CHST11/WNT16/CSF2/GATA3/MYO7A/FLT3LG/IL10/MTHFD1L/IRX5/HOXA1/EGFR/CEBPB/SOCS3/OSR1/EPHA2/EPHB2/NR4A3/PBX1/TNF/CELSR1/SNAI1/TGFBR2/DNAAF1/PROX1/LIF/TMIE/ALDH1A3/GLI3/EDN1/FOLR1/CCDC40/PTCH1/SLC44A4/RARB/CRB2/STRA6/LRIG3/RNF112/GLI1/FGF9/EN1/TBX3/KCNQ4/RDH10/ALDH1A2/KIT/PDGFRA/ALX4/ZIC1/TWIST1/TUBB2B/DLX6/USH1C/GJB6/GJB5/HPN/SLITRK6/WNT11…	84
BP	GO:0035296	regulation of tube diameter	35/2556	143/18670	0.000366921	0.00274152	0.00196177	CD38/P2RX1/PTAFR/SOD2/ICAM1/UTS2B/FOXC1/SCPEP1/SERPINF2/EGFR/UTS2/APOE/ACE2/RGS2/UTS2R/DBH/GRIP2/KCNMB1/EDN1/ADRB2/PTGS2/AVPR2/NPR1/EDN3/SMTNL1/KCNA5/ADORA2B/LEP/KEL/AGTR1/CHRM3/ADCYAP1/NPPC/SLC6A4/ADRB1	35
BP	GO:0050880	regulation of blood vessel size	35/2556	143/18670	0.000366921	0.00274152	0.00196177	CD38/P2RX1/PTAFR/SOD2/ICAM1/UTS2B/FOXC1/SCPEP1/SERPINF2/EGFR/UTS2/APOE/ACE2/RGS2/UTS2R/DBH/GRIP2/KCNMB1/EDN1/ADRB2/PTGS2/AVPR2/NPR1/EDN3/SMTNL1/KCNA5/ADORA2B/LEP/KEL/AGTR1/CHRM3/ADCYAP1/NPPC/SLC6A4/ADRB1	35
BP	GO:0097746	regulation of blood vessel diameter	35/2556	143/18670	0.000366921	0.00274152	0.00196177	CD38/P2RX1/PTAFR/SOD2/ICAM1/UTS2B/FOXC1/SCPEP1/SERPINF2/EGFR/UTS2/APOE/ACE2/RGS2/UTS2R/DBH/GRIP2/KCNMB1/EDN1/ADRB2/PTGS2/AVPR2/NPR1/EDN3/SMTNL1/KCNA5/ADORA2B/LEP/KEL/AGTR1/CHRM3/ADCYAP1/NPPC/SLC6A4/ADRB1	35
BP	GO:0019724	B cell mediated immunity	49/2556	221/18670	0.000371507	0.0027723	0.00198379	TBX21/CD27/SLA2/CD19/HLA-E/LTA/INPP5D/CD226/FCER2/CD40LG/CD40/POU2F2/CR2/XCL1/CR1/FOXP3/CD28/BTK/PTPRC/CD74/C1QA/AICDA/IGLL5/TLR8/HLA-DQB1/C3/C1QB/IL2/C1R/IGLL1/FGL2/C1QC/IL27RA/C1S/SERPING1/CCR6/CD70/C2/FCER1G/FCGR2B/IL10/CFI/TNF/C7/HLA-G/C4BPA/C6/HPX/FOXJ1	49
BP	GO:0002921	negative regulation of humoral immune response	7/2556	12/18670	0.000376233	0.00277618	0.00198657	CR1/SERPING1/FCGR2B/VSIG4/C4BPA/SPINK5/FOXJ1	7
BP	GO:0006568	tryptophan metabolic process	7/2556	12/18670	0.000376233	0.00277618	0.00198657	IDO1/IDO2/HAAO/KYNU/TDO2/ACMSD/KMO	7
BP	GO:0045416	positive regulation of interleukin-8 biosynthetic process	7/2556	12/18670	0.000376233	0.00277618	0.00198657	CD74/TLR8/CLEC7A/SYK/TNF/TLR4/TLR7	7
BP	GO:0046541	saliva secretion	7/2556	12/18670	0.000376233	0.00277618	0.00198657	TIFAB/KCNN4/CHRM1/AQP5/OPRK1/FGF10/CHRM3	7
BP	GO:0048302	regulation of isotype switching to IgG isotypes	7/2556	12/18670	0.000376233	0.00277618	0.00198657	TBX21/CD40/FOXP3/CD28/PTPRC/IL2/IL27RA	7
BP	GO:0051608	histamine transport	7/2556	12/18670	0.000376233	0.00277618	0.00198657	LYN/BTK/ADA/SLC22A3/CSF2/EDN1/ADCYAP1	7
BP	GO:0051798	positive regulation of hair follicle development	7/2556	12/18670	0.000376233	0.00277618	0.00198657	WNT10B/TNF/GAL/HPSE/KRT17/FOXN1/MSX2	7
BP	GO:0060900	embryonic camera-type eye formation	7/2556	12/18670	0.000376233	0.00277618	0.00198657	WNT16/PROX1/ALDH1A3/STRA6/TWIST1/SOX11/PAX2	7
BP	GO:1900165	negative regulation of interleukin-6 secretion	7/2556	12/18670	0.000376233	0.00277618	0.00198657	BANK1/PTPN22/CD200R1/IL27RA/SYT11/C5AR2/C1QTNF3	7
BP	GO:0007631	feeding behavior	27/2556	101/18670	0.000379521	0.00279697	0.00200145	FYN/GHRL/ACE2/PMCH/ASIP/NR4A3/GAL/DACH1/POU4F1/STRA6/MRAP2/EN1/UCHL1/OPRK1/CNR1/TRH/LEP/GDF15/PRLH/PYY/CRHR1/NPY1R/CARTPT/CNTFR/NMU/NPY2R/RETN	27
BP	GO:0110110	positive regulation of animal organ morphogenesis	23/2556	81/18670	0.000395028	0.00290764	0.00208064	TNFAIP3/PIM1/ENAM/WNT6/GATA3/BMP2/SOX8/TGFBR2/LIF/EDN1/DKK1/AR/ROBO1/FGF7/TWIST1/HPN/AMTN/ROBO2/FGF10/PAX2/BMP7/MESP1/HOXC11	23
BP	GO:0043547	positive regulation of GTPase activity	80/2556	405/18670	0.00039732	0.00292089	0.00209012	CCL5/ACAP1/ARHGAP25/ARHGAP9/ARHGAP30/CCR7/RASAL3/RASGRP2/TBC1D10C/ARHGAP15/CD40/TAGAP/AGAP2/XCL1/CCL19/XCL2/DOCK2/NCKAP1L/VAV1/RIN3/CCL13/SEMA4D/SH3BP1/CCL4/CXCL13/CCL17/CCL23/CCL18/GMIP/RGS18/DOCK8/ARHGAP4/ARHGAP45/CX3CL1/PTK2B/CCL25/ICAM1/ARHGAP22/RASGRP3/CCL2/CCL22/DOCK11/CCL24/ARHGAP27/GPR65/SFRP1/CCL21/RASA3/TBC1D9/CCL20/RASAL1/CCDC125/CCL8/RABEP1/RASGRF1/ARAP2/RGS2/EPHA2/ALDH1A1/S1PR1/VAV3/…	80
BP	GO:1901222	regulation of NIK/NF-kappaB signaling	30/2556	117/18670	0.00040499	0.00297178	0.00212654	CD27/TNFSF14/IL18R1/NLRC3/IL12B/CCL19/PTPN22/RASSF2/LGALS9/ADGRG3/CHI3L1/NLRP3/IL18/TLR6/TLR2/CD14/EGFR/IL23A/HAVCR2/TNF/EDAR/EDN1/SPHK1/TLR4/TLR7/C1QTNF3/TNFSF15/NOD2/SAMD5/BMP7	30
BP	GO:0046677	response to antibiotic	67/2556	327/18670	0.000405368	0.00297178	0.00212654	CD27/IL18RAP/CIITA/FYN/TNFAIP3/ETS1/ADA/CCR4/SPI1/IL2/SIRPA/CYBB/VCAM1/PTK2B/ICAM1/ANXA1/GSTP1/GATA3/IL6/PLA2G4A/ALPL/CD14/IL10/ADCY7/SLC1A3/MET/STAT1/S100A8/MYB/HTR3A/AOC1/RGS2/NR4A3/FOSL1/CCND1/DBH/CRYAB/LCN2/KCNMB1/CYP1B1/TRPM2/STAR/EDN1/SPHK1/ABAT/RNF112/ID1/HP/OPRK1/EFNA5/BCL2/CNR1/ADCY1/KCNA5/CSF3/TRH/PLA2G4F/LEP/CCL7/RBP4/CRHR1/ADCYAP1/KCNC2/CA3/NPPC/ADIPOQ/PAX2	67
BP	GO:0060760	positive regulation of response to cytokine stimulus	18/2556	57/18670	0.000405784	0.00297178	0.00212654	GFI1/NLRC5/TXK/ZBP1/CASP1/CD74/CD300LF/CASP4/IL7/CXCR4/TLR2/IRGM/EDN1/TSLP/TLR4/IFIH1/MMP12/HPX	18
BP	GO:0015849	organic acid transport	68/2556	333/18670	0.000406744	0.00297178	0.00212654	PLA2G2D/KCNJ10/LRRC8C/NFKBIE/SLC7A7/ANXA1/SYK/SLC26A9/PLA2G4A/ACSL4/SLCO2B1/SLC6A14/FOLR2/SLC1A3/APOE/ACE2/OCA2/ATP8B1/OSR1/RGS2/SLC19A2/GLS2/SLC7A8/ABCC4/P2RX7/SLC7A13/PLIN2/SLC16A7/PLA2G2A/SPX/EDN1/FOLR1/NMB/CPLX1/SLC16A6/ABAT/STRA6/SLC7A2/STARD10/SLC1A2/SLC7A10/SLC7A5/SLC26A7/SLC38A5/SLC16A10/AKR1C1/SLCO1A2/MFSD2A/FOLR3/SLC6A15/TRH/PLA2G4F/LEP/AQP9/SLC27A6/SLC6A11/SLC27A2/PLA2G10/TNFSF11/FABP4…	68
BP	GO:0046942	carboxylic acid transport	68/2556	333/18670	0.000406744	0.00297178	0.00212654	PLA2G2D/KCNJ10/LRRC8C/NFKBIE/SLC7A7/ANXA1/SYK/SLC26A9/PLA2G4A/ACSL4/SLCO2B1/SLC6A14/FOLR2/SLC1A3/APOE/ACE2/OCA2/ATP8B1/OSR1/RGS2/SLC19A2/GLS2/SLC7A8/ABCC4/P2RX7/SLC7A13/PLIN2/SLC16A7/PLA2G2A/SPX/EDN1/FOLR1/NMB/CPLX1/SLC16A6/ABAT/STRA6/SLC7A2/STARD10/SLC1A2/SLC7A10/SLC7A5/SLC26A7/SLC38A5/SLC16A10/AKR1C1/SLCO1A2/MFSD2A/FOLR3/SLC6A15/TRH/PLA2G4F/LEP/AQP9/SLC27A6/SLC6A11/SLC27A2/PLA2G10/TNFSF11/FABP4…	68
BP	GO:0050856	regulation of T cell receptor signaling pathway	14/2556	39/18670	0.000408595	0.00298164	0.00213359	LCK/UBASH3A/CCR7/TRAT1/CD226/TESPA1/GBP1/PTPN22/ADA/LILRB4/BTN2A2/CD300A/PRNP/KCNN4	14
BP	GO:0002313	mature B cell differentiation involved in immune response	9/2556	19/18670	0.00041955	0.00304289	0.00217742	PLCG2/MFNG/GPR183/ADA/ITM2A/PTK2B/DOCK11/FCGR2B/CDH17	9
BP	GO:0002726	positive regulation of T cell cytokine production	9/2556	19/18670	0.00041955	0.00304289	0.00217742	SASH3/XCL1/IL18R1/B2M/NLRP3/IL18/GATA3/IL6/RSAD2	9
BP	GO:0032700	negative regulation of interleukin-17 production	9/2556	19/18670	0.00041955	0.00304289	0.00217742	VSIR/IFNG/IL12B/FOXP3/NCKAP1L/IL27RA/PRNP/IL12A/TLR4	9
BP	GO:0061081	positive regulation of myeloid leukocyte cytokine production involved in immune response	9/2556	19/18670	0.00041955	0.00304289	0.00217742	LILRB1/CD74/SEMA7A/FCER1G/NR4A3/GPRC5B/HLA-G/TLR4/CD36	9
BP	GO:2000696	regulation of epithelial cell differentiation involved in kidney development	9/2556	19/18670	0.00041955	0.00304289	0.00217742	PRKX/GATA3/STAT1/OSR1/PROM1/LIF/MMP9/ADIPOQ/PAX2	9
BP	GO:0035150	regulation of tube size	35/2556	144/18670	0.000421983	0.0030568	0.00218738	CD38/P2RX1/PTAFR/SOD2/ICAM1/UTS2B/FOXC1/SCPEP1/SERPINF2/EGFR/UTS2/APOE/ACE2/RGS2/UTS2R/DBH/GRIP2/KCNMB1/EDN1/ADRB2/PTGS2/AVPR2/NPR1/EDN3/SMTNL1/KCNA5/ADORA2B/LEP/KEL/AGTR1/CHRM3/ADCYAP1/NPPC/SLC6A4/ADRB1	35
BP	GO:0002762	negative regulation of myeloid leukocyte differentiation	16/2556	48/18670	0.000426093	0.00307532	0.00220063	GPR55/INPP5D/LYN/LILRB1/LILRB3/UBASH3B/LILRB4/C1QC/SFRP1/CDK6/TLR4/CCL3/LTF/LRRC17/CARTPT/ADIPOQ	16
BP	GO:0045933	positive regulation of muscle contraction	16/2556	48/18670	0.000426093	0.00307532	0.00220063	ADA/PTAFR/PROK2/GHRL/NPNT/ACE2/RGS2/SPX/EDN1/SPHK1/PTGS2/ABAT/KIT/CHRM3/NMU/NPY2R	16
BP	GO:1903727	positive regulation of phospholipid metabolic process	16/2556	48/18670	0.000426093	0.00307532	0.00220063	CD19/CCR7/AGAP2/FGR/CCL19/LYN/FPR2/PTK2B/CCL21/VAV3/NOD2/P2RY12/KIT/PDGFRA/FGF2/FGFR3	16
BP	GO:0043123	positive regulation of I-kappaB kinase/NF-kappaB signaling	42/2556	183/18670	0.00044493	0.00320739	0.00229513	PRKCB/CCR7/PIM2/CD40/CARD11/CCL19/UBD/FYN/FASLG/BIRC3/CD4/CARD16/CASP1/CD74/CLEC6A/CASP10/APOL3/TRIM22/S100B/LGALS9/CX3CL1/MAP3K14/CARD9/TLR6/TGM2/CCL21/INAVA/TNF/EDAR/CXXC5/S100A4/GPRC5B/S100A12/TLR4/ROR1/NOD2/SECTM1/LTF/ECM1/TNFSF11/CD36/ADIPOQ	42
BP	GO:0008360	regulation of cell shape	36/2556	150/18670	0.000455509	0.00327966	0.00234685	CORO1A/FGD2/FMNL1/ARHGAP15/FGR/ITGB2/FYN/SH3KBP1/CCL13/SEMA4D/LST1/RHOF/PLEKHO1/HCK/S100B/MSN/FAM171A1/PTK2B/ICAM1/CCL2/CCL24/ANXA1/FMNL2/SYNE3/CSF1R/CDC42EP1/FES/RND3/CCL3/CDC42EP5/KIT/CCL11/HPN/CCL7/COCH/BAMBI	36
BP	GO:0035019	somatic stem cell population maintenance	21/2556	72/18670	0.000468874	0.0033718	0.00241278	DPPA4/SPI1/LBH/SFRP1/ZFP36L2/PBX1/TDGF1/POLR2F/NR2E1/WNT7A/POU5F1/ELF5/KIT/FGF2/ASCL2/FGF10/TP63/VANGL2/PAX2/BMP7/FOXD3	21
BP	GO:0010528	regulation of transposition	10/2556	23/18670	0.000472249	0.00337564	0.00241553	APOBEC3G/APOBEC3D/APOBEC3C/APOBEC3H/AICDA/PIWIL4/APOBEC3A/APOBEC3F/TUT4/APOBEC3B	10
BP	GO:0010529	negative regulation of transposition	10/2556	23/18670	0.000472249	0.00337564	0.00241553	APOBEC3G/APOBEC3D/APOBEC3C/APOBEC3H/AICDA/PIWIL4/APOBEC3A/APOBEC3F/TUT4/APOBEC3B	10
BP	GO:0016338	calcium-independent cell-cell adhesion via plasma membrane cell-adhesion molecules	10/2556	23/18670	0.000472249	0.00337564	0.00241553	CX3CL1/CLDN16/BMP2/CLDN11/CLDN14/CLDN10/CLDN5/CLDN19/CLDN8/CLDN6	10
BP	GO:0022410	circadian sleep/wake cycle process	10/2556	23/18670	0.000472249	0.00337564	0.00241553	PTGDS/ADA/KCNA2/GHRL/CSF2/STAR/GHRHR/NMU/NPY2R/GHRH	10
BP	GO:0070977	bone maturation	10/2556	23/18670	0.000472249	0.00337564	0.00241553	SEMA4D/GH1/BMP2/RYR1/IGF1/PHOSPHO1/LTF/LEP/FGFR3/RFLNA	10
BP	GO:0009954	proximal/distal pattern formation	12/2556	31/18670	0.00047485	0.00338038	0.00241892	OSR1/PBX1/CYP26B1/GLI3/IRX1/GLI1/EN1/ALDH1A2/FGF10/TP63/SIX3/HOXC11	12
BP	GO:0030431	sleep	12/2556	31/18670	0.00047485	0.00338038	0.00241892	PTGDS/ADA/KCNA2/IL18/PTGDR/GHRL/CSF2/STAR/GHRHR/NMU/NPY2R/GHRH	12
BP	GO:0051482	positive regulation of cytosolic calcium ion concentration involved in phospholipase C-activating G protein-coupled signaling pathway	12/2556	31/18670	0.00047485	0.00338038	0.00241892	P2RY8/GPR55/GPR18/GPR174/P2RY10/GPR65/TGM2/S1PR1/EDN1/GPR17/AGTR1/LPAR3	12
BP	GO:0045661	regulation of myoblast differentiation	17/2556	53/18670	0.000475188	0.00338038	0.00241892	TNFSF14/CXCL9/RIPOR2/CCL17/CXCL10/IL18/FLT3LG/BOC/TNF/SOX8/MBNL3/TBX3/CMTM5/SOSTDC1/RANBP3L/SMYD1/RBM24	17
BP	GO:0007605	sensory perception of sound	35/2556	145/18670	0.000484254	0.00344075	0.00246212	RIPOR2/COL4A3/ICAM1/MARVELD2/LRTOMT/MYO7A/HOXA1/SLC1A3/CACNA1D/ATP8B1/MBP/CLIC5/TMIE/SPTBN4/OTOF/KCNE1/ROR1/COL11A2/KCNQ4/KIT/ADGRV1/USH1C/GJB6/HPN/GABRB2/SLITRK6/ESPNL/ATP2B2/COCH/P2RX2/TMPRSS3/ATP6V0A4/COL11A1/CRYM/LRP2	35
BP	GO:0015711	organic anion transport	92/2556	482/18670	0.000511126	0.00362735	0.00259565	PLA2G2D/SLCO5A1/KCNJ10/SLC2A6/LRRC8C/NFKBIE/SLC7A7/NPC2/PLTP/CETP/ANXA1/SYK/SLC26A9/KCNN4/PLA2G4A/CA12/ACSL4/SLCO2B1/SLC6A14/FOLR2/SLC1A3/APOE/ACE2/ABCB1/OCA2/ATP8B1/OSR1/RGS2/SLC19A2/GLS2/TMEM30B/SLC7A8/APOC1/SLCO4A1/ABCC4/P2RX7/SLC7A13/PLIN2/SLC16A7/PLA2G2A/SPX/ATP10B/EDN1/FOLR1/CA6/NMB/CPLX1/SLC44A4/SLC16A6/ABAT/STRA6/SLC7A2/STARD10/SLC1A2/ATP8A1/SLC7A10/SLC7A5/SLC26A7/SLC38A5/SLC16A10/AKR1C1/…	92
BP	GO:0060759	regulation of response to cytokine stimulus	43/2556	190/18670	0.000524105	0.00370721	0.00265279	GFI1/CCL5/NLRC5/IFNG/TRAF1/SOCS1/TXK/STAP1/PTPRC/TNFAIP3/BIRC3/ZBP1/IL1R2/CARD16/CASP1/CD74/CD300LF/SAMHD1/IFNAR2/CASP4/IL7/CXCR4/SYK/GSTP1/IL6/TLR2/PADI2/STAT1/SOCS3/IRGM/TNF/IRAK2/EDN1/SPHK1/TSLP/TLR4/IFIH1/ROBO1/ANGPT1/MMP12/ECM1/ADIPOQ/HPX	43
BP	GO:0071248	cellular response to metal ion	43/2556	190/18670	0.000524105	0.00370721	0.00265279	RASGRP2/NCF1/HVCN1/SLFN14/CPNE5/CYBB/B2M/LGMN/PRNP/BMP6/ADCY7/RASAL1/EGFR/SYT15/CPNE8/SYT11/AOC1/TF/ALOX5AP/RYR1/TRPM2/STAR/EDN1/MT1X/PTGS2/MT1M/KCNH1/SYT8/DPEP1/MMP9/SYT9/FBP1/ADCY1/ADGRV1/SYT17/KCNA1/CACNA1H/SYT13/FABP4/ACER1/PRKAA2/MT1H/SYT1	43
BP	GO:0006936	muscle contraction	72/2556	360/18670	0.000524252	0.00370721	0.00265279	CD38/TIFAB/RCSD1/P2RX1/CLIC2/ADA/PTAFR/BIN1/CXCR4/TACR1/MYH6/MYBPC2/JSRP1/STAC/PROK2/GHRL/PIK3CG/NPNT/UTS2/ACE2/TMOD1/CACNA1D/MYBPC3/RGS2/TNNI2/STAC2/ANK2/GRIP2/DMD/RYR1/GAMT/CRYAB/GPD1L/TNNT2/SPX/NMUR1/EDN1/SPHK1/ADRB2/KCNE5/PTGS2/SYNM/ABAT/KCNJ5/KCNJ3/PDE4B/KCNE1/DSC2/EDN3/FXYD1/KIT/TNNT3/KCNE4/KCNA5/ADORA2B/CHRNB4/SMPX/KCNA1/KCND3/KCNIP2/NKX2-5/DES/CACNA1H/STC1/CHRM3/NMU/P2RX2/TNNT1/NPY2R/ACTG…	72
BP	GO:0050817	coagulation	69/2556	342/18670	0.000526932	0.00372173	0.00266318	LCK/PRKCQ/PRKCB/WAS/PLCG2/CD40LG/CD40/FERMT3/LCP2/PLEK/TSPAN32/LYN/FYN/P2RX1/VAV1/P2RX5/PIK3R5/IRF1/GP1BA/UBASH3B/DOCK8/PIK3R6/SERPING1/GNG2/DOCK11/ADTRP/F5/PIK3CG/SYK/DGKG/SAA1/FCER1G/GATA3/IL6/PRKCA/SERPINF2/MICAL1/SELP/SH2B2/APOE/GATA6/C1QTNF1/CLEC1B/VAV3/HPSE/P2RX7/SERPINE2/EDN1/TLR4/ABAT/TREML1/TFPI/ANXA8/F10/TMPRSS6/P2RY12/PF4V1/PDGFRA/MMRN1/TSPAN8/PLAT/PRTN3/SERPINA5/TFPI2/P2RX2/F7/SCUBE1/…	69
BP	GO:1903034	regulation of response to wounding	41/2556	179/18670	0.000539453	0.00380564	0.00272323	PRKCQ/PLEK/LYN/INSL3/TNFAIP3/GP1BA/SIGLEC10/UBASH3B/CXCR4/CLEC7A/SERPING1/RGMA/ANXA1/ADTRP/SYK/FCER1G/PRKCA/SERPINF2/IL10/SELP/APOE/C1QTNF1/SYTL4/HPSE/TGFBR2/SERPINE2/EDN1/TLR4/ABAT/TFPI/RTN4RL1/KLK8/TMPRSS6/SPAAR/PDGFRA/FGF2/TSPAN8/PLAT/F7/CD36/KRT1	41
BP	GO:0034394	protein localization to cell surface	19/2556	63/18670	0.000542921	0.00382557	0.00273749	CD247/KCNAB2/FCN1/TYROBP/FCER1G/ERBB4/ANK2/TNF/GPD1L/FBLN5/GPM6B/ANGPT1/ASTN2/FGF7/WNT11/FGF10/RIC3/ACTN2/ABCA12	19
BP	GO:0007589	body fluid secretion	25/2556	93/18670	0.000561223	0.00394984	0.00282641	TIFAB/FOXB1/ADA/CYBA/KCNN4/ERBB4/STAT5A/SYTL2/CCND1/EDN1/AGR2/PRLR/CHRM1/NPR1/AQP5/ATP7B/OPRK1/GHRHR/OAS2/CSN3/NEURL1/XDH/FGF10/CHRM3/WNK4	25
BP	GO:0010820	positive regulation of T cell chemotaxis	8/2556	16/18670	0.000562629	0.00395037	0.00282679	CCL5/TNFSF14/CCR2/XCL1/XCL2/CXCL13/CCL21/S100A7	8
BP	GO:0033631	cell-cell adhesion mediated by integrin	8/2556	16/18670	0.000562629	0.00395037	0.00282679	CCL5/CD3E/FERMT3/CXCL13/ADA/NPNT/ITGA4/DPP4	8
BP	GO:0043627	response to estrogen	21/2556	73/18670	0.000574482	0.00402883	0.00288294	SERPINB9/ESR1/GHRL/SFRP1/GATA3/ARPC1B/GATA6/CCND1/SLC34A2/GAL/TGFBR2/WNT7A/STAR/GLI3/ARID5A/GSTM3/OPRK1/DHH/GHRHR/IGFBP2/F7	21
BP	GO:0043122	regulation of I-kappaB kinase/NF-kappaB signaling	51/2556	237/18670	0.000598357	0.00419132	0.00299921	PRKCB/CCR7/TNIP3/PIM2/CD40/CARD11/NLRC3/CCL19/UBD/FYN/FASLG/TNFAIP3/BIRC3/CD4/CARD16/CASP1/CD74/CLEC6A/CASP10/APOL3/TRIM22/SIRPA/S100B/LGALS9/CX3CL1/OPTN/MAP3K14/ESR1/CARD9/TLR6/GSTP1/TGM2/CCL21/STAT1/INAVA/TNF/EDAR/CXXC5/S100A4/GPRC5B/S100A12/TLR4/ANGPT1/ROR1/NOD2/SECTM1/LTF/ECM1/TNFSF11/CD36/ADIPOQ	51
BP	GO:0006805	xenobiotic metabolic process	31/2556	125/18670	0.000607954	0.00425353	0.00304373	ACY3/GSTP1/CMBL/STAT5A/FMO2/AOC1/CYP26B1/CYP1B1/STAR/AKR7A3/S100A12/FMO1/NAT1/DPEP1/GSTM3/PHGDH/AKR1C1/SULT1B1/FMO3/LPO/AADAC/SULT1A2/GSTA1/RORC/ARNT2/UGT2B15/CYP2A6/CYP2A7/GLYAT/GSTA3/ALDH3A1	31
BP	GO:0035137	hindlimb morphogenesis	13/2556	36/18670	0.000611759	0.00427511	0.00305917	OSR1/AFF3/WNT7A/PTCH1/RARB/WNT3/TBX3/GDF5/ALX4/TWIST1/TP63/ALX3/MSX2	13
BP	GO:0050890	cognition	61/2556	296/18670	0.000615318	0.00429494	0.00307336	TIFAB/FYN/LILRB2/HLA-DRA/FOXB1/MGAT3/S100B/B2M/LGMN/TTC8/CAMK4/PRNP/TLR2/JAKMIP1/HOXA1/EGFR/SGK1/CEBPB/APOE/RASGRF1/FAM107A/MAPT/EPHB2/FOSL1/PTCHD1/TNF/DBH/FZD9/EGR2/DKK1/PTGS2/KCNK10/STRA6/CHRM1/ATP8A1/NRXN2/KLK8/NTRK1/EN1/AFF2/OPRK1/CNR1/RELN/KIT/ADCY1/CCL11/ADGRF1/MME/CLDN5/CHL1/GRPR/CRHR1/BRINP1/PAK5/PTPRZ1/NTF4/GLP1R/CUX2/SLC6A4/PPP1R1B/CNTNAP2	61
BP	GO:0071353	cellular response to interleukin-4	12/2556	32/18670	0.000665885	0.0046313	0.00331405	JAK3/IL2RG/CORO1A/XCL1/TCF7/CD300LF/MRC1/RUFY4/NFIL3/GATA3/DCSTAMP/IL24	12
BP	GO:1904467	regulation of tumor necrosis factor secretion	12/2556	32/18670	0.000665885	0.0046313	0.00331405	IFNG/LILRA5/IL27RA/LGALS9/CX3CL1/GHRL/HAVCR2/SYT11/IFIH1/ORM2/LPL/ORM1	12
BP	GO:0060993	kidney morphogenesis	25/2556	94/18670	0.000666689	0.0046313	0.00331405	PRKX/WNT6/WNT1/GATA3/NPNT/BMP2/STAT1/OSR1/PBX1/SOX8/LIF/GLI3/PTCH1/IRX1/BCL2/GREB1L/FGF2/WNT11/FGF10/WNK4/VANGL2/PAX2/BMP7/FOXD1/FOXJ1	25
BP	GO:0033005	positive regulation of mast cell activation	9/2556	20/18670	0.000670525	0.0046313	0.00331405	CD226/FGR/SYK/FCER1G/CRLF2/NR4A3/TSLP/ADORA2B/CRHR1	9
BP	GO:0033630	positive regulation of cell adhesion mediated by integrin	9/2556	20/18670	0.000670525	0.0046313	0.00331405	CCL5/CD3E/NCKAP1L/CXCL13/SYK/CCL21/FERMT1/P2RY12/RET	9
BP	GO:0034104	negative regulation of tissue remodeling	9/2556	20/18670	0.000670525	0.0046313	0.00331405	CD38/INPP5D/TNFAIP3/UBASH3B/SFRP1/IL6/P2RX7/TMEM119/CARTPT	9
BP	GO:0051767	nitric-oxide synthase biosynthetic process	9/2556	20/18670	0.000670525	0.0046313	0.00331405	FCER2/IFNG/CCL2/GSTP1/TLR2/STAT1/EDN1/TLR4/NOD2	9
BP	GO:0051769	regulation of nitric-oxide synthase biosynthetic process	9/2556	20/18670	0.000670525	0.0046313	0.00331405	FCER2/IFNG/CCL2/GSTP1/TLR2/STAT1/EDN1/TLR4/NOD2	9
BP	GO:1903978	regulation of microglial cell activation	9/2556	20/18670	0.000670525	0.0046313	0.00331405	CST7/CTSC/STAP1/PTPRC/CX3CL1/IL6/SPHK1/CCL3/TAFA3	9
BP	GO:0031098	stress-activated protein kinase signaling cascade	64/2556	315/18670	0.000679162	0.00468474	0.00335229	MAP4K1/SLAMF1/CD27/CCR7/FGD2/NCF1/CD40LG/MLKL/CCL19/LYN/PTPN22/STK10/IL26/RASSF2/PTGER4/SIRPA/LGALS9/AKR1B1/PTK2B/MAP3K14/FAS/SH2D3C/MID1/SYK/SFRP1/CARD9/WNT16/TLR6/GSTP1/CCL21/FCGR2B/SERPINF2/EGFR/BMP2/IGF1R/PAK3/INAVA/TNF/EDAR/EPHB1/IRAK2/CRYAB/ZEB2/MAP3K8/WNT7A/EDN1/SPHK1/DKK1/TLR4/DUSP9/NOD2/OPRK1/CDC42EP5/ADORA2B/SAMD5/NPHS1/LEP/MAP3K21/PAK5/XDH/TNFSF11/SERPINB3/VANGL2/SBK2	64
BP	GO:0007568	aging	65/2556	321/18670	0.00067984	0.00468474	0.00335229	TNFRSF1B/PAX5/INPP5D/CTSC/BCL2A1/ITGB2/KIR2DL4/C1QA/IL15/ADA/SOD2/CX3CL1/B2M/VCAM1/NFKB2/SERPING1/ICAM1/MMP7/WNT1/WNT16/PRNP/IL10/MPO/CDK6/CGAS/CD68/CRYAB/KCNMB1/TGFBR2/EDN1/HLA-G/KRT16/DKK1/PTGS2/ASS1/ABAT/SLC1A2/KRT83/KYNU/NTRK1/TBX3/KRT14/BCL2/CNR1/CDKN2A/GHRHR/CCL11/FOXG1/TWIST1/LEP/MME/GJB6/ECRG4/CTSV/PRELP/IGFBP2/KMO/TP63/PAX2/NPY2R/ALDH3A1/DDC/RETN/PCK1/APOD	65
BP	GO:0032479	regulation of type I interferon production	31/2556	126/18670	0.000702411	0.00481882	0.00344823	PLCG2/NLRC5/NLRC3/PTPN22/TNFAIP3/ZBP1/LILRB1/IRF1/TLR8/IFI16/LILRA4/SIRPA/NMI/RELB/NFKB2/ACOD1/SYK/TLR2/CD14/IL10/HAVCR2/STAT1/CGAS/HERC5/POLR2F/TLR4/IFIH1/TLR7/DTX4/MMP12/TRIM15	31
BP	GO:0032647	regulation of interferon-alpha production	11/2556	28/18670	0.000703353	0.00481882	0.00344823	NLRC3/TLR8/LILRA4/NMI/IL10/HAVCR2/STAT1/TLR4/IFIH1/TLR7/MMP12	11
BP	GO:0035116	embryonic hindlimb morphogenesis	11/2556	28/18670	0.000703353	0.00481882	0.00344823	OSR1/AFF3/WNT7A/RARB/WNT3/TBX3/ALX4/TWIST1/TP63/ALX3/MSX2	11
BP	GO:0042634	regulation of hair cycle	11/2556	28/18670	0.000703353	0.00481882	0.00344823	WNT10B/FERMT1/CDH3/TNF/GAL/HPSE/KRT17/TRPV3/FOXN1/SPINK5/MSX2	11
BP	GO:0060512	prostate gland morphogenesis	11/2556	28/18670	0.000703353	0.00481882	0.00344823	ESR1/SFRP1/FOXA1/CYP7B1/AR/SERPINB5/ID4/FGF10/TP63/BMP7/HOXB13	11
BP	GO:0035637	multicellular organismal signaling	45/2556	204/18670	0.000705672	0.00482914	0.00345562	FXYD2/P2RX1/FXYD7/KCNA2/BIN1/GHRL/CACNA2D2/KCND1/ACE2/TYMP/CACNA1D/FXYD6/KCNIP1/S1PR1/ANK2/KCNJ11/RYR1/SPTBN4/KCNE5/KCNK15/KCNJ5/KCNJ3/NPR1/SCN3A/KCNE1/DMRT3/DSC2/FXYD1/CACNG4/KCNE4/KCNA5/MAG/CHRNB4/KCNA1/KCND3/CACNG1/KCNIP2/NKX2-5/CACNA1H/CARTPT/ATP2B2/NPPC/CLDN19/ATP1A4/CNTNAP2	45
BP	GO:0035588	G protein-coupled purinergic receptor signaling pathway	10/2556	24/18670	0.000710826	0.00485656	0.00347524	P2RY8/GPR171/P2RY10/ADA/PTAFR/P2RY6/P2RY14/P2RY13/P2RY12/ADORA2B	10
BP	GO:0034656	nucleobase-containing small molecule catabolic process	16/2556	50/18670	0.000711314	0.00485656	0.00347524	APOBEC3G/APOBEC3D/APOBEC3C/APOBEC3H/AICDA/ADA/ADA2/DPYS/UPP1/APOBEC3A/TYMP/APOBEC3F/UPB1/ENTPD5/ENTPD8/APOBEC3B	16
BP	GO:0001886	endothelial cell morphogenesis	7/2556	13/18670	0.000718828	0.00485761	0.00347599	COL4A4/PECAM1/MET/COL23A1/ID1/TNMD/STC1	7
BP	GO:0033004	negative regulation of mast cell activation	7/2556	13/18670	0.000718828	0.00485761	0.00347599	CNR2/CD300LF/LGALS9/MILR1/CD300A/CD84/CNR1	7
BP	GO:0035723	interleukin-15-mediated signaling pathway	7/2556	13/18670	0.000718828	0.00485761	0.00347599	JAK3/IL2RG/IL15RA/IL2RB/CD4/IL15/STAT5A	7
BP	GO:0042635	positive regulation of hair cycle	7/2556	13/18670	0.000718828	0.00485761	0.00347599	WNT10B/TNF/GAL/HPSE/KRT17/FOXN1/MSX2	7
BP	GO:0043568	positive regulation of insulin-like growth factor receptor signaling pathway	7/2556	13/18670	0.000718828	0.00485761	0.00347599	GH1/WNT1/CDH3/IGF1/AR/GHRHR/GHRH	7
BP	GO:0045006	DNA deamination	7/2556	13/18670	0.000718828	0.00485761	0.00347599	APOBEC3G/APOBEC3D/APOBEC3C/APOBEC3H/AICDA/APOBEC3A/APOBEC3F	7
BP	GO:0048291	isotype switching to IgG isotypes	7/2556	13/18670	0.000718828	0.00485761	0.00347599	TBX21/CD40/FOXP3/CD28/PTPRC/IL2/IL27RA	7
BP	GO:0071350	cellular response to interleukin-15	7/2556	13/18670	0.000718828	0.00485761	0.00347599	JAK3/IL2RG/IL15RA/IL2RB/CD4/IL15/STAT5A	7
BP	GO:0072672	neutrophil extravasation	7/2556	13/18670	0.000718828	0.00485761	0.00347599	PIK3CD/JAML/RIPOR2/PIK3CG/PECAM1/ADAM8/PRTN3	7
BP	GO:0060047	heart contraction	58/2556	280/18670	0.000723667	0.00488475	0.00349541	FXYD2/CLIC2/FXYD7/ADA/CELF2/BIN1/IL2/CXCR4/MYH6/PIK3CG/CACNA2D2/IRX5/KCND1/ACE2/CACNA1D/MYBPC3/RGS2/FXYD6/KCNIP1/TNNI2/ANK2/KCNJ11/DMD/RYR1/GPD1L/TNNT2/SPX/EDN1/SPTBN4/KCNE5/KCNK15/KCNJ5/KCNJ3/KCNG2/NPR1/PDE4B/KCNE1/DSC2/EDN3/FXYD1/CACNG4/TNNT3/KCNE4/KCNA5/KCND3/CACNG1/KCNIP2/NKX2-5/DES/CACNA1H/STC1/ATP2B2/NMU/NPPC/TNNT1/GLP1R/ATP1A4/ADRB1	58
BP	GO:0009913	epidermal cell differentiation	71/2556	358/18670	0.000728093	0.00490905	0.0035128	BCL11B/RIPOR2/ANXA1/LRTOMT/FOXC1/WNT16/MYO7A/PI3/PKP1/KRT5/EPHA2/CDH3/POU3F1/KRT18/TGM1/CYP26B1/KRT2/KRT72/CSTA/KRT17/KRT16/KRT6B/KRT86/KRT37/PTCH1/SLC44A4/KRT81/UGCG/TGM5/DSC3/PTCH2/MYCL/KRT83/GLI1/DSG3/DSC2/KRT14/KRT79/DSG1/KLK5/FOXN1/KRT9/KRT85/KRT6C/SCEL/KRT6A/S100A7/KRT7/LIPM/USH1C/KRT4/PCSK6/CTSV/IL20/SLITRK6/IVL/KRT31/LIPK/ACER1/KRT78/KRT77/KRT23/TP63/KLK14/SPINK5/KLK13/KRT15/MSX2/SPRR1B/K…	71
BP	GO:0033002	muscle cell proliferation	51/2556	239/18670	0.000732038	0.00493005	0.00352783	CCL5/IFNG/IL12B/TNFAIP3/IL15/PTAFR/PIM1/AIF1/SOD2/P2RY6/CX3CL1/AKR1B1/IL6R/IL18/CYBA/FOXC1/GSTP1/TGM2/IL6/SERPINF2/IL10/EGFR/IL12A/ERBB4/STAT1/MYB/S1PR1/GATA6/NR4A3/TNF/EPHB1/PTGIR/ABCC4/TGFBR2/ADAMTS1/EDN1/IGF1/PTGS2/NPR1/GLI1/FGF9/ANGPT1/MMP9/NDRG2/FGF2/RBP4/NKX2-5/NPPC/ADIPOQ/MEGF10/APOD	51
BP	GO:0043266	regulation of potassium ion transport	27/2556	105/18670	0.000734027	0.00493785	0.00353341	KCNAB2/BIN1/PTK2B/PRNP/CACNA1D/KCNIP1/ANK2/KCNG1/KCNS1/GAL/KCNMB1/KCNE5/LRRC55/KCNE1/EDN3/OPRK1/KCNE4/KCNA5/KEL/KCNA1/KCNIP2/ADCYAP1/KCNC2/WNK4/KCNC1/ACTN2/LRRC26	27
BP	GO:0016485	protein processing	66/2556	328/18670	0.000739656	0.00497009	0.00355648	CD19/CST7/VSIR/SRGN/CR2/CR1/CFP/CTSS/BIRC3/IL1R2/CARD16/CASP1/C1QA/NLRP7/CR1L/IFI16/C3/C1QB/C1R/C1QC/LGMN/C1S/SERPING1/C2/PRNP/SERPINF2/KLK1/ACE2/CFI/PRSS12/BACE2/C5AR2/CD5L/ADAMTS3/P2RX7/SERPINE2/GLI3/KLK6/C7/VSIG4/PTCH1/CPXM1/CFH/CPXM2/ADAM8/PCSK4/CHAC1/C4BPA/PRSS3/CTSE/MELTF/CMA1/CTSG/GAS1/MME/PCSK6/HPN/CPZ/PLAT/TMPRSS2/CGA/F7/C6/KLK13/PCSK1N/MAGEA3	66
BP	GO:0008016	regulation of heart contraction	53/2556	251/18670	0.000755074	0.00506795	0.00362651	FXYD2/CLIC2/FXYD7/ADA/CELF2/BIN1/IL2/MYH6/PIK3CG/CACNA2D2/IRX5/KCND1/ACE2/CACNA1D/RGS2/FXYD6/KCNIP1/ANK2/KCNJ11/DMD/RYR1/GPD1L/TNNT2/SPX/EDN1/SPTBN4/KCNE5/KCNK15/KCNJ5/KCNJ3/KCNG2/NPR1/PDE4B/KCNE1/DSC2/EDN3/FXYD1/CACNG4/KCNE4/KCNA5/KCND3/CACNG1/KCNIP2/NKX2-5/DES/CACNA1H/STC1/ATP2B2/NMU/NPPC/GLP1R/ATP1A4/ADRB1	53
BP	GO:0042552	myelination	32/2556	132/18670	0.000763324	0.00511311	0.00365882	TNFRSF1B/CST7/MAL/CTSC/ABCD2/KCNJ10/CXCR4/S100B/ITGAX/TLR2/UGT8/TYMP/FAM126A/MBP/ANK2/POU3F1/TNFRSF21/LGI4/MPZ/MALL/EGR2/KLK6/ADGRG6/RARB/NCMAP/BCAS1/KLK8/ID4/DHH/MAG/KEL/PTPRZ1	32
BP	GO:0044706	multi-multicellular organism process	48/2556	222/18670	0.000763523	0.00511311	0.00365882	CD38/IDO1/PNOC/P2RX1/ETS1/PTAFR/LGALS9/AKR1B1/PRDM1/ESR1/MMP7/ACOD1/GHRL/PTGFR/ADCY7/MAGED2/ACSL4/HAVCR2/RGS2/FOSL1/PZP/PTGIS/CLIC5/TGFBR2/LIF/SERPINE2/EDN1/PTGS2/PRLR/AR/PGR/STOX2/STC2/TLE6/DSG1/MMP9/BCL2/CNR1/ACVR1C/LEP/CTSV/CRHR1/RLN2/IGFBP2/STC1/ADCYAP1/KLK14/SLC6A4	48
BP	GO:0061098	positive regulation of protein tyrosine kinase activity	17/2556	55/18670	0.000766795	0.00512924	0.00367036	CCL5/NCF1/STAP1/FYN/LILRA5/CASS4/GHRL/PRNP/CSF1R/ERBB3/ALKAL2/GPRC5B/TGFA/SRCIN1/RELN/DOK7/NEURL1	17
BP	GO:0060337	type I interferon signaling pathway	25/2556	95/18670	0.000789019	0.00526604	0.00376825	HLA-E/IRF4/IRF8/NLRC5/HLA-F/ZBP1/IRF1/SAMHD1/HLA-B/IFNAR2/HLA-A/ISG20/GBP2/HLA-C/PSMB8/STAT1/MX2/HLA-G/XAF1/OASL/MMP12/IFIT3/RSAD2/OAS2/MX1	25
BP	GO:0071357	cellular response to type I interferon	25/2556	95/18670	0.000789019	0.00526604	0.00376825	HLA-E/IRF4/IRF8/NLRC5/HLA-F/ZBP1/IRF1/SAMHD1/HLA-B/IFNAR2/HLA-A/ISG20/GBP2/HLA-C/PSMB8/STAT1/MX2/HLA-G/XAF1/OASL/MMP12/IFIT3/RSAD2/OAS2/MX1	25
BP	GO:0048638	regulation of developmental growth	69/2556	347/18670	0.000796451	0.00530967	0.00379948	PLAC8/SASH3/CPNE5/TRPV2/SEMA4D/BCL11A/PIM1/IL7/CXCR4/ARHGAP4/MYH6/LGMN/GH1/GHRL/FOXC1/SFRP1/SEMA7A/CACNA2D2/RASAL1/ERBB4/STAT5A/APOE/SEMA3F/RGS2/MAPT/GATA6/PI16/GAL/GAMT/YBX3/TGFBR2/PROX1/EDN1/SPTBN4/IGF1/ADRB2/PTCH1/FSTL4/AGR2/WNT3/SEMA3B/AR/GLI1/FGF9/STC2/GDF5/PLS1/EFNA5/L1CAM/BCL2/SPAAR/GHRHR/FGF2/MAG/LEP/FGFR3/GDF15/SYT17/PRLH/RBP4/NKX2-5/NPY1R/DIO3/NPPC/SYT1/LPAR3/SLC6A4/ADRB1/GHRH	69
BP	GO:0045778	positive regulation of ossification	24/2556	90/18670	0.000811911	0.00540062	0.00386456	IL6R/IL6/NPNT/BMP6/BMP2/CEBPB/WNT10B/OSR1/P2RX7/FZD9/GLI3/IGF1/GPM6B/ADRB2/BMPR1B/TMEM119/IL6ST/LTF/ADGRV1/SOX11/TP63/NPPC/MSX2/BMP7	24
BP	GO:1901379	regulation of potassium ion transmembrane transport	24/2556	90/18670	0.000811911	0.00540062	0.00386456	KCNAB2/BIN1/PRNP/CACNA1D/KCNIP1/ANK2/KCNG1/KCNS1/GAL/KCNMB1/KCNE5/LRRC55/KCNE1/EDN3/OPRK1/KCNE4/KEL/KCNA1/KCNIP2/KCNC2/WNK4/KCNC1/ACTN2/LRRC26	24
BP	GO:0001959	regulation of cytokine-mediated signaling pathway	40/2556	177/18670	0.000828243	0.00550309	0.00393789	GFI1/CCL5/NLRC5/IFNG/TRAF1/SOCS1/TXK/STAP1/PTPRC/TNFAIP3/BIRC3/ZBP1/IL1R2/CARD16/CASP1/CD74/CD300LF/SAMHD1/IFNAR2/CASP4/IL7/CXCR4/SYK/GSTP1/IL6/PADI2/STAT1/SOCS3/IRGM/TNF/IRAK2/EDN1/SPHK1/TSLP/ROBO1/ANGPT1/MMP12/ECM1/ADIPOQ/HPX	40
BP	GO:0007157	heterophilic cell-cell adhesion via plasma membrane cell adhesion molecules	15/2556	46/18670	0.000829713	0.00550487	0.00393916	CD6/JAML/ITGAL/VCAM1/ICAM1/CD209/CADM3/SELP/SELE/CRB2/TENM1/ALCAM/CEACAM5/LGALS7B/CEACAM6	15
BP	GO:0048864	stem cell development	23/2556	85/18670	0.000830364	0.00550487	0.00393916	PTPRC/SEMA4D/KBTBD8/FOXC1/SEMA7A/ERBB4/SEMA3F/MSI2/SOX8/ZEB2/WNT7A/EDN1/FOLR1/SEMA3B/EDN3/RDH10/ALDH1A2/TWIST1/RET/NRTN/SOX11/ALX1/BMP7	23
BP	GO:0034135	regulation of toll-like receptor 2 signaling pathway	6/2556	10/18670	0.000837723	0.0055106	0.00394326	LYN/TNFAIP3/CYBA/ACOD1/TLR6/TLR1	6
BP	GO:0043379	memory T cell differentiation	6/2556	10/18670	0.000837723	0.0055106	0.00394326	IL12RB1/IL12B/FGL2/IL23R/IL23A/IFNL1	6
BP	GO:0061140	lung secretory cell differentiation	6/2556	10/18670	0.000837723	0.0055106	0.00394326	GATA6/SPDEF/NFIB/AGR2/FGF10/ASCL1	6
BP	GO:0072610	interleukin-12 secretion	6/2556	10/18670	0.000837723	0.0055106	0.00394326	CCR7/CCL19/LILRB1/TLR8/LILRA5/LGALS9	6
BP	GO:0090715	immunological memory formation process	6/2556	10/18670	0.000837723	0.0055106	0.00394326	IL12RB1/IL12B/FGL2/IL23R/IL23A/IFNL1	6
BP	GO:0097048	dendritic cell apoptotic process	6/2556	10/18670	0.000837723	0.0055106	0.00394326	CCR7/CCL19/LYN/LILRB1/LGALS9/CCL21	6
BP	GO:2000668	regulation of dendritic cell apoptotic process	6/2556	10/18670	0.000837723	0.0055106	0.00394326	CCR7/CCL19/LYN/LILRB1/LGALS9/CCL21	6
BP	GO:0002479	antigen processing and presentation of exogenous peptide antigen via MHC class I, TAP-dependent	21/2556	75/18670	0.000848808	0.00557735	0.00399102	HLA-E/NCF1/TAP2/NCF4/HLA-F/PSMB9/TAP1/HLA-B/HLA-A/PSMB10/CYBB/B2M/HLA-C/NCF2/CYBA/PSMB8/PSMA8/FCGR1B/HLA-G/CD207/CD36	21
BP	GO:0007411	axon guidance	57/2556	276/18670	0.00086256	0.00566144	0.0040512	PIK3CD/PRKCQ/DOK2/RAC2/BCL11B/FYN/SH3KBP1/SEMA4D/EPHB6/CXCR4/ISL2/SEMA7A/GATA3/PRKCA/CSF1R/APBB2/GDF7/SEMA3F/EPHA2/BOC/EPHB2/GFRA2/NR4A3/EPHB1/ROBO3/NFIB/EGR2/GLI3/SPTBN4/PTCH1/BMPR1B/WNT3/SEMA3B/DOK5/VSTM2L/ROBO1/NTRK1/GFRA3/GFRA1/EFNA5/L1CAM/ZSWIM5/RELN/ALCAM/KIF5C/LGR6/RET/TUBB2B/MATN2/NRTN/CHL1/PLA2G10/ROBO2/LHX2/VANGL2/BMP7/FOXD1	57
BP	GO:0048562	embryonic organ morphogenesis	59/2556	288/18670	0.00087141	0.00571322	0.00408825	TIFAB/PAX5/RIPOR2/TCF7/WNT1/CHST11/WNT16/GATA3/MYO7A/MTHFD1L/IRX5/HOXA1/OSR1/EPHA2/EPHB2/NR4A3/CELSR1/TGFBR2/DNAAF1/PROX1/TMIE/ALDH1A3/GLI3/EDN1/FOLR1/CCDC40/SLC44A4/RARB/CRB2/STRA6/LRIG3/GLI1/FGF9/TBX3/KCNQ4/RDH10/PDGFRA/ALX4/ZIC1/TWIST1/DLX6/USH1C/GJB6/HPN/SLITRK6/WNT11/RBP4/SOX11/NKX2-5/FGF10/ALX1/ALX3/SIX3/VANGL2/PAX2/BMP7/MESP1/COL11A1/HOXC11	59
BP	GO:0042391	regulation of membrane potential	83/2556	434/18670	0.000879883	0.00576241	0.00412344	TCL1A/CNR2/P2RX1/P2RX5/KCNJ10/S1PR2/KCNA2/BIN1/PTK2B/GHRL/KCNN4/GABRP/KCNK5/KCNH8/CACNA1E/GABRE/CACNA1D/GLRB/HTR3A/KCNH4/MAPT/ANK2/KCNJ11/DMD/RIMS3/P2RX7/GPD1L/WNT7A/FZD9/EDN1/ADRB2/KCNE5/KCNK15/CACNA1A/RIMS4/ABAT/KCNK10/KCNH1/KCNJ5/KCNJ3/CHRM1/TAFA4/SCN3A/KCNE1/DSC2/KCNK12/GRIK3/BCL2/CNR1/FXYD1/RELN/CACNG4/MPP2/KCNE4/KCNA5/CCN6/SLC25A27/TMEM108/INSYN2A/CHRNB4/PIEZO2/GABRB2/KCNA1/KCND3/KCNIP2/KCN…	83
BP	GO:0035115	embryonic forelimb morphogenesis	12/2556	33/18670	0.00091725	0.00600052	0.00429383	OSR1/WNT7A/WNT3/EN1/TBX3/RDH10/ALDH1A2/ALX4/TWIST1/TP63/ALX3/MSX2	12
BP	GO:0002474	antigen processing and presentation of peptide antigen via MHC class I	25/2556	96/18670	0.000930396	0.00607465	0.00434688	HLA-E/NCF1/TAP2/NCF4/HLA-F/PSMB9/TAP1/HLA-B/CLEC4A/HLA-A/IFI30/PSMB10/CYBB/B2M/HLA-C/NCF2/CYBA/PSMB8/PSMA8/FCER1G/FCGR1B/HLA-G/CD207/ERAP2/CD36	25
BP	GO:0032606	type I interferon production	31/2556	128/18670	0.000930629	0.00607465	0.00434688	PLCG2/NLRC5/NLRC3/PTPN22/TNFAIP3/ZBP1/LILRB1/IRF1/TLR8/IFI16/LILRA4/SIRPA/NMI/RELB/NFKB2/ACOD1/SYK/TLR2/CD14/IL10/HAVCR2/STAT1/CGAS/HERC5/POLR2F/TLR4/IFIH1/TLR7/DTX4/MMP12/TRIM15	31
BP	GO:0031649	heat generation	8/2556	17/18670	0.00093564	0.00610066	0.00436549	TNF/ADRB2/PTGS2/ABAT/CNR1/TNFSF11/NMU/ADRB1	8
BP	GO:0006720	isoprenoid metabolic process	33/2556	139/18670	0.000939316	0.00611791	0.00437784	AKR1B1/NPC2/SCPEP1/EGFR/PNPLA4/APOE/ALDH1A1/DHRS9/PLB1/CYP26B1/CYP1B1/ALDH1A3/STAR/STRA6/DGAT2/ADH4/CYP27C1/GPC2/RDH10/RLBP1/AKR1C1/ALDH1A2/CRABP1/LPL/RBP4/ADH1B/AWAT2/AKR1B15/ADH1C/RBP1/LRAT/LRP2/HMGCS2	33
BP	GO:0097485	neuron projection guidance	57/2556	277/18670	0.00094416	0.00614273	0.0043956	PIK3CD/PRKCQ/DOK2/RAC2/BCL11B/FYN/SH3KBP1/SEMA4D/EPHB6/CXCR4/ISL2/SEMA7A/GATA3/PRKCA/CSF1R/APBB2/GDF7/SEMA3F/EPHA2/BOC/EPHB2/GFRA2/NR4A3/EPHB1/ROBO3/NFIB/EGR2/GLI3/SPTBN4/PTCH1/BMPR1B/WNT3/SEMA3B/DOK5/VSTM2L/ROBO1/NTRK1/GFRA3/GFRA1/EFNA5/L1CAM/ZSWIM5/RELN/ALCAM/KIF5C/LGR6/RET/TUBB2B/MATN2/NRTN/CHL1/PLA2G10/ROBO2/LHX2/VANGL2/BMP7/FOXD1	57
BP	GO:0002639	positive regulation of immunoglobulin production	14/2556	42/18670	0.000960279	0.00624076	0.00446574	TBX21/HLA-E/SASH3/CD40/XCL1/CD28/PTPRC/IL2/TNFRSF4/MZB1/IL6/IL33/RBP4/HPX	14
BP	GO:0050974	detection of mechanical stimulus involved in sensory perception	11/2556	29/18670	0.000994188	0.00645407	0.00461839	FYN/CXCR4/PHF24/SERPINE2/NTRK1/KIT/ADGRV1/PIEZO2/HPN/KCNA1/COL11A1	11
BP	GO:0032370	positive regulation of lipid transport	18/2556	61/18670	0.000999886	0.00646992	0.00462972	LIPG/PLTP/GHRL/BMP6/APOE/MYB/C1QTNF1/GAL/P2RX7/EDN1/PTCH1/ATP8A1/PLA2G10/TNFSF11/ADIPOQ/LRAT/RETN/ABCA12	18
BP	GO:0048645	animal organ formation	18/2556	61/18670	0.000999886	0.00646992	0.00462972	PIM1/GATA6/TGFBR2/GLI3/FOLR1/DKK1/AR/ROBO1/RDH10/ROBO2/FGF10/TP63/NTF4/PAX2/BMP7/MESP1/HOXC11/LRP2	18
BP	GO:0007272	ensheathment of neurons	32/2556	134/18670	0.00100199	0.00646992	0.00462972	TNFRSF1B/CST7/MAL/CTSC/ABCD2/KCNJ10/CXCR4/S100B/ITGAX/TLR2/UGT8/TYMP/FAM126A/MBP/ANK2/POU3F1/TNFRSF21/LGI4/MPZ/MALL/EGR2/KLK6/ADGRG6/RARB/NCMAP/BCAS1/KLK8/ID4/DHH/MAG/KEL/PTPRZ1	32
BP	GO:0008366	axon ensheathment	32/2556	134/18670	0.00100199	0.00646992	0.00462972	TNFRSF1B/CST7/MAL/CTSC/ABCD2/KCNJ10/CXCR4/S100B/ITGAX/TLR2/UGT8/TYMP/FAM126A/MBP/ANK2/POU3F1/TNFRSF21/LGI4/MPZ/MALL/EGR2/KLK6/ADGRG6/RARB/NCMAP/BCAS1/KLK8/ID4/DHH/MAG/KEL/PTPRZ1	32
BP	GO:0003018	vascular process in circulatory system	39/2556	173/18670	0.00100316	0.00646992	0.00462972	CD38/P2RX1/PTAFR/SOD2/ICAM1/UTS2B/FOXC1/SCPEP1/SERPINF2/BMP6/EGFR/UTS2/APOE/ACE2/RGS2/UTS2R/DBH/GRIP2/KCNMB1/EDN1/ADRB2/PTGS2/AVPR2/NPR1/EDN3/SMTNL1/ANGPT1/KCNA5/C2CD4B/ADORA2B/LEP/KEL/AGTR1/CHRM3/ADCYAP1/NPPC/AZU1/SLC6A4/ADRB1	39
BP	GO:0070304	positive regulation of stress-activated protein kinase signaling cascade	39/2556	173/18670	0.00100316	0.00646992	0.00462972	MAP4K1/SLAMF1/CD27/CCR7/FGD2/NCF1/CD40LG/MLKL/CCL19/LYN/IL26/RASSF2/PTK2B/MID1/SYK/CARD9/WNT16/TLR6/CCL21/FCGR2B/SERPINF2/BMP2/INAVA/TNF/EDAR/ZEB2/WNT7A/EDN1/SPHK1/DKK1/TLR4/NOD2/OPRK1/SAMD5/LEP/MAP3K21/XDH/TNFSF11/VANGL2	39
BP	GO:0048708	astrocyte differentiation	22/2556	81/18670	0.00101023	0.00650841	0.00465726	IFNG/C1QA/BIN1/S100B/FPR2/IL6/EGFR/BMP2/CDK6/S100A8/MAPT/TNF/BACE2/SOX8/LIF/NR2E1/SERPINE2/TLR4/IL6ST/ROR1/ID4/MAG	22
BP	GO:0045428	regulation of nitric oxide biosynthetic process	19/2556	66/18670	0.00102099	0.0065706	0.00470177	IFNG/ITGB2/KLRK1/AIF1/CLEC7A/SIRPA/PTK2B/ICAM1/PTX3/TLR6/KLRC4-KLRK1/IL10/TNF/PTGIS/EDN1/TLR4/PTGS2/ASS1/CD36	19
BP	GO:0001763	morphogenesis of a branching structure	43/2556	196/18670	0.0010271	0.00660277	0.00472479	BCL11A/PRDM1/RSPO3/ESR1/WNT6/WNT1/SFRP1/TGM2/NPNT/IL10/BMP2/FOXA1/GDF7/MET/SOCS3/EPHA2/PBX1/TNF/CELSR1/TDGF1/SOX8/TGFBR2/PROX1/GLI3/EDN1/PTCH1/AR/PGR/TBX3/RDH10/BCL2/GREB1L/CCL11/FGF7/FGF2/FGF10/TP63/VANGL2/MSX2/PAX2/BMP7/FOXD1/HOXB13	43
BP	GO:0050795	regulation of behavior	20/2556	71/18670	0.00102823	0.00660288	0.00472487	PTGDS/ADA/KCNA2/GHRL/CSF2/HOXA1/APOE/NR4A3/CCL3/STRA6/OPRK1/CNR1/RELN/GHRHR/TRH/CRHR1/NMU/NPY2R/RETN/GHRH	20
BP	GO:0032674	regulation of interleukin-5 production	9/2556	21/18670	0.00103169	0.00660372	0.00472547	FOXP3/NLRP3/GATA3/CRLF2/IL33/TNFRSF21/TSLP/IFNL1/IL5RA	9
BP	GO:0032682	negative regulation of chemokine production	9/2556	21/18670	0.00103169	0.00660372	0.00472547	SIRPA/LGALS9/GSTP1/IL6/MEFV/IL10/EPHA2/C1QTNF3/APOD	9
BP	GO:0042749	regulation of circadian sleep/wake cycle	9/2556	21/18670	0.00103169	0.00660372	0.00472547	PTGDS/ADA/KCNA2/GHRL/CSF2/GHRHR/NMU/NPY2R/GHRH	9
BP	GO:0003015	heart process	59/2556	290/18670	0.00103875	0.00664173	0.00475267	FXYD2/FYN/CLIC2/FXYD7/ADA/CELF2/BIN1/IL2/CXCR4/MYH6/PIK3CG/CACNA2D2/IRX5/KCND1/ACE2/CACNA1D/MYBPC3/RGS2/FXYD6/KCNIP1/TNNI2/ANK2/KCNJ11/DMD/RYR1/GPD1L/TNNT2/SPX/EDN1/SPTBN4/KCNE5/KCNK15/KCNJ5/KCNJ3/KCNG2/NPR1/PDE4B/KCNE1/DSC2/EDN3/FXYD1/CACNG4/TNNT3/KCNE4/KCNA5/KCND3/CACNG1/KCNIP2/NKX2-5/DES/CACNA1H/STC1/ATP2B2/NMU/NPPC/TNNT1/GLP1R/ATP1A4/ADRB1	59
BP	GO:0002719	negative regulation of cytokine production involved in immune response	10/2556	25/18670	0.00104043	0.00664531	0.00475523	JAK3/TBX21/CD96/XCL1/HLA-F/FOXP3/LILRB1/IL10/TNF/ANGPT1	10
BP	GO:0042471	ear morphogenesis	29/2556	118/18670	0.00104547	0.00667035	0.00477315	TIFAB/RIPOR2/WNT1/GATA3/MYO7A/HOXA1/OSR1/EPHB2/NR4A3/CELSR1/PROX1/TMIE/ALDH1A3/EDN1/SLC44A4/LRIG3/FGF9/KCNQ4/ZIC1/TWIST1/DLX6/USH1C/GJB6/HPN/SLITRK6/FGF10/VANGL2/PAX2/COL11A1	29
BP	GO:0031667	response to nutrient levels	93/2556	499/18670	0.0010599	0.00675516	0.00483383	SSTR3/CD3E/LTA/FYN/P2RX1/P2RX5/CD4/BCL11A/IL15/ADA/IFI16/PIM1/LIPG/CXCL10/UPP1/CYBB/VCAM1/GH1/ICAM1/FAS/MMP7/CYBA/GHRL/SFRP1/SLC22A3/C2/GSTP1/ALPL/ACSL4/EGFR/FOLR2/MPO/APOE/POMC/STAT1/MAP1LC3C/FAM107A/AOC1/CD68/KCNJ11/CCND1/FES/CIB2/P2RX7/LCN2/TGFBR2/CYP26B1/PROX1/SPX/KIAA1324/STAR/FOLR1/ADRB2/PTGS2/ASS1/KYNU/STC2/NTRK1/DSC2/NOD2/BCL2/P2RY12/CNR1/ALDH1A2/ATF3/ACVR1C/LEP/LPL/GDF15/CTSV/PRLH/BHLHA1…	93
BP	GO:0030574	collagen catabolic process	15/2556	47/18670	0.00106633	0.00678157	0.00485273	VSIR/CTSS/COL19A1/MMP7/MMP20/ADAMTS3/KLK6/MMP12/MMP9/TMPRSS6/MMP27/MMP3/PRTN3/MMP25/MMP1	15
BP	GO:0060986	endocrine hormone secretion	15/2556	47/18670	0.00106633	0.00678157	0.00485273	GHRL/GATA3/BMP6/POMC/C1QTNF1/GAL/C1QTNF3/TBX3/OPRK1/LEP/HCAR2/CRHR1/AGTR1/RETN/FOXD1	15
BP	GO:0016042	lipid catabolic process	66/2556	333/18670	0.00111471	0.00708171	0.00506751	PLA2G2D/PLCG2/ABCD2/AOAH/PLCB2/LIPG/PLA2G7/ENPP2/PDE3B/ADTRP/FABP7/PIK3CG/PLA2G4A/LPIN1/PNPLA4/APOE/PLA1A/FABP5/ENPP6/TNF/PLB1/APOC1/CYP26B1/CYP1B1/PLA2G2A/CYP27A1/PLD1/SPHK1/CYP39A1/PLBD1/PLD4/CNR1/PLCH1/ACADL/ACOX2/TWIST1/CRABP1/PLA2G4F/LEP/GLYATL2/HCAR2/LIPM/PLAAT1/AADAC/ACER2/LPL/HAO1/PLCXD3/PLA2G4E/SLC27A2/CIDEA/PLA2G10/LRCOL1/LIPK/FABP4/ACER1/LGALS12/ADIPOQ/SULT1E1/PNPLA3/CLPSL2/PLIN5/CYP4F…	66
BP	GO:0009620	response to fungus	16/2556	52/18670	0.00114512	0.00726713	0.00520019	GNLY/COTL1/BTK/CLEC6A/CLEC7A/PTX3/SYK/CARD9/MPO/S100A8/S100A9/S100A12/TLR4/LTF/CTSG/RNASE7	16
BP	GO:0006821	chloride transport	27/2556	108/18670	0.00116374	0.00737742	0.00527911	CLIC2/SLC12A3/PTAFR/CLCN4/P2RY6/APOL1/SLC26A9/PRNP/GABRP/SLC1A3/GABRE/TTYH2/ABCB1/GLRB/CLIC5/NMUR1/TTYH1/SLC26A7/CLCA4/FXYD1/SLC12A1/CLIC3/GABRB2/GABRQ/WNK4/CLCA2/GLRA3	27
BP	GO:1903428	positive regulation of reactive oxygen species biosynthetic process	17/2556	57/18670	0.00119909	0.00759336	0.00543363	IFNG/ITGB2/KLRK1/AIF1/CLEC7A/PTK2B/ICAM1/CYBA/PTX3/TLR6/KLRC4-KLRK1/TNF/EDN1/TLR4/PTGS2/ASS1/CD36	17
BP	GO:0046209	nitric oxide metabolic process	22/2556	82/18670	0.00120505	0.00762301	0.00545485	IFNG/ITGB2/KLRK1/AIF1/CLEC7A/SIRPA/PTK2B/ICAM1/PTX3/TLR6/KLRC4-KLRK1/TLR2/IL10/TNF/PTGIS/CYP1B1/EDN1/TLR4/PTGS2/ASS1/SLC7A2/CD36	22
BP	GO:0007229	integrin-mediated signaling pathway	26/2556	103/18670	0.0012226	0.00772578	0.00552839	FERMT3/ITGB7/FGR/PLEK/TSPAN32/ITGB2/VAV1/FYB1/ITGAL/HCK/ITGAX/PTK2B/TYROBP/PRAM1/SYK/SEMA7A/FCER1G/ITGAD/LAT/FERMT1/VAV3/ITGAM/ADAMTS1/CDH17/ITGA4/FYB2	26
BP	GO:0006809	nitric oxide biosynthetic process	21/2556	77/18670	0.00122919	0.0077592	0.00555231	IFNG/ITGB2/KLRK1/AIF1/CLEC7A/SIRPA/PTK2B/ICAM1/PTX3/TLR6/KLRC4-KLRK1/IL10/TNF/PTGIS/CYP1B1/EDN1/TLR4/PTGS2/ASS1/SLC7A2/CD36	21
BP	GO:0010830	regulation of myotube differentiation	18/2556	62/18670	0.0012313	0.00776426	0.00555593	CD53/TNFSF14/CXCL9/RIPOR2/CXCL10/RBM38/FLT3LG/NFATC2/CYP26B1/TMEM119/BCL2/HDAC9/CEACAM5/GDF15/BHLHA15/NKX2-5/SMYD1/RBM24	18
BP	GO:0031128	developmental induction	12/2556	34/18670	0.00124283	0.0078237	0.00559846	WNT1/BMP2/SOX8/DKK1/WNT3/AR/ROBO1/ROBO2/FGF10/SIX3/MESP1/HOXC11	12
BP	GO:0060193	positive regulation of lipase activity	20/2556	72/18670	0.00124336	0.0078237	0.00559846	S1PR4/CCL5/ITK/GPR55/TXK/PLCB2/PTAFR/P2RY6/ESR1/EGFR/SELE/NMUR1/P2RY12/KIT/PDGFRA/FGF2/FGFR3/AGTR1/NTF4/PLIN5	20
BP	GO:0050850	positive regulation of calcium-mediated signaling	14/2556	43/18670	0.00124669	0.00782804	0.00560156	ZAP70/CD3E/TRAT1/P2RX5/CD4/CCL4/ADA/P2RY6/SYK/ERBB3/TNF/IGF1/CCL3/P2RX2	14
BP	GO:1901658	glycosyl compound catabolic process	14/2556	43/18670	0.00124669	0.00782804	0.00560156	APOBEC3G/APOBEC3D/APOBEC3C/APOBEC3H/AICDA/ADA/ADA2/DPYS/UPP1/APOBEC3A/TYMP/APOBEC3F/UPB1/APOBEC3B	14
BP	GO:0010935	regulation of macrophage cytokine production	7/2556	14/18670	0.00126815	0.00792927	0.005674	LILRB1/CD74/SEMA7A/GPRC5B/HLA-G/TLR4/CD36	7
BP	GO:0044546	NLRP3 inflammasome complex assembly	7/2556	14/18670	0.00126815	0.00792927	0.005674	GBP5/NLRC3/NLRP3/TLR6/MEFV/TLR4/CD36	7
BP	GO:0050862	positive regulation of T cell receptor signaling pathway	7/2556	14/18670	0.00126815	0.00792927	0.005674	LCK/CCR7/TRAT1/CD226/TESPA1/ADA/KCNN4	7
BP	GO:0051712	positive regulation of killing of cells of other organism	7/2556	14/18670	0.00126815	0.00792927	0.005674	PRF1/FCER2/IFNG/CLEC7A/SYK/PGLYRP4/PGLYRP3	7
BP	GO:0042472	inner ear morphogenesis	25/2556	98/18670	0.00128008	0.00799543	0.00572135	TIFAB/RIPOR2/WNT1/GATA3/MYO7A/HOXA1/EPHB2/NR4A3/CELSR1/PROX1/TMIE/ALDH1A3/SLC44A4/LRIG3/FGF9/KCNQ4/ZIC1/DLX6/USH1C/HPN/SLITRK6/FGF10/VANGL2/PAX2/COL11A1	25
BP	GO:0048705	skeletal system morphogenesis	50/2556	239/18670	0.00129329	0.00806946	0.00577432	TIFAB/PAX5/FGR/FOXC1/CHST11/SFRP1/PPARGC1B/FREM1/ALPL/BMP6/MTHFD1L/IRX5/HOXA1/WNT10B/CSGALNACT1/OSR1/CDX1/P2RX7/TGFBR2/CYP26B1/WNT7A/GLI3/MATN4/RARB/BMPR1B/PHOSPHO1/TMEM119/MATN3/RDH10/HAS2/PDGFRA/ALX4/LTF/TWIST1/CHAD/MATN2/FGFR3/RFLNA/SOX11/VIT/STC1/RIPPLY2/COCH/NPPC/ALX1/ALX3/MSX2/BMP7/COL11A1/HOXC11	50
BP	GO:0033273	response to vitamin	24/2556	93/18670	0.00133502	0.0083211	0.00595439	CD4/IL15/ADA/PIM1/CXCL10/SFRP1/GSTP1/ALPL/EGFR/FOLR2/CCND1/FES/CYP26B1/FOLR1/PTGS2/KYNU/STC2/ALDH1A2/LEP/STC1/ASCL1/F7/LRAT/BMP7	24
BP	GO:0030216	keratinocyte differentiation	61/2556	305/18670	0.00133816	0.00833194	0.00596214	BCL11B/ANXA1/FOXC1/WNT16/PI3/PKP1/KRT5/EPHA2/CDH3/POU3F1/KRT18/TGM1/CYP26B1/KRT2/KRT72/CSTA/KRT17/KRT16/KRT6B/KRT86/KRT37/KRT81/UGCG/TGM5/DSC3/KRT83/DSG3/DSC2/KRT14/KRT79/DSG1/KLK5/FOXN1/KRT9/KRT85/KRT6C/SCEL/KRT6A/S100A7/KRT7/LIPM/KRT4/PCSK6/CTSV/IL20/IVL/KRT31/LIPK/ACER1/KRT78/KRT77/KRT23/TP63/KLK14/SPINK5/KLK13/KRT15/MSX2/SPRR1B/KRT1/ABCA12	61
BP	GO:0051146	striated muscle cell differentiation	59/2556	293/18670	0.00134327	0.00835502	0.00597866	CD53/TNFSF14/CXCL9/RIPOR2/PLEKHO1/CXCL10/MYH6/MYBPC2/RBM38/WNT1/FLT3LG/CACNA2D2/NFATC2/BMP2/WNT10B/TMOD1/MYBPC3/RGS2/GATA6/PI16/DMD/RYR1/CSRP2/NEK5/NEBL/TNNT2/CYP26B1/PROX1/EDN1/IGF1/DKK1/RARB/KCNH1/TMEM119/KLF5/TBX3/UCHL1/BCL2/TNNT3/PDGFRA/HDAC9/CAPN9/DNER/NPHS1/CEACAM5/KEL/GDF15/BHLHA15/SYNPO2L/NKX2-5/CACNA1H/P2RX2/SMYD1/RBM24/TNNT1/MESP1/POPDC3/ACTN2/MYBPC1	59
BP	GO:0043268	positive regulation of potassium ion transport	15/2556	48/18670	0.00135734	0.0084337	0.00603496	ANK2/GAL/KCNMB1/KCNE5/LRRC55/KCNE1/EDN3/OPRK1/KCNA1/KCNIP2/KCNC2/WNK4/KCNC1/ACTN2/LRRC26	15
BP	GO:0032607	interferon-alpha production	11/2556	30/18670	0.00137749	0.00854994	0.00611814	NLRC3/TLR8/LILRA4/NMI/IL10/HAVCR2/STAT1/TLR4/IFIH1/TLR7/MMP12	11
BP	GO:1903725	regulation of phospholipid metabolic process	23/2556	88/18670	0.00138599	0.00859371	0.00614946	SLA2/CD19/CCR7/AGAP2/FGR/SOCS1/CCL19/LYN/PIK3R5/FPR2/PIK3R6/PTK2B/CCL21/SOCS3/VAV3/APOC1/NOD2/P2RY12/KIT/PDGFRA/FGF2/FGFR3/CCKBR	23
BP	GO:0071277	cellular response to calcium ion	22/2556	83/18670	0.00143124	0.00886505	0.00634362	RASGRP2/CPNE5/LGMN/RASAL1/SYT15/CPNE8/SYT11/ALOX5AP/RYR1/TRPM2/EDN1/KCNH1/SYT8/DPEP1/SYT9/ADCY1/ADGRV1/SYT17/SYT13/ACER1/PRKAA2/SYT1	22
BP	GO:0030195	negative regulation of blood coagulation	16/2556	53/18670	0.00143483	0.00886875	0.00634627	GP1BA/UBASH3B/SERPING1/ADTRP/SERPINF2/APOE/C1QTNF1/SERPINE2/EDN1/ABAT/TFPI/TMPRSS6/PDGFRA/TSPAN8/PLAT/KRT1	16
BP	GO:1905517	macrophage migration	16/2556	53/18670	0.00143483	0.00886875	0.00634627	CCL5/CCR2/SLAMF8/STAP1/CD200R1/MCOLN2/CX3CL1/PTK2B/CMKLR1/CCL2/SAA1/CCL3/TAFA4/P2RY12/CXCL17/AZU1	16
BP	GO:0019216	regulation of lipid metabolic process	78/2556	410/18670	0.00143752	0.00887618	0.00635159	GFI1/SLA2/CD19/CCR7/BCL11B/AGAP2/IFNG/FGR/ABCD2/SOCS1/CCL19/LYN/RUBCNL/PIK3R5/CD74/C3/FPR2/PIK3R6/PTK2B/NPC2/ANXA1/PDE3B/GLIPR1/PIK3CG/RGL1/CCL21/BMP6/BMP2/APOE/SOCS3/FABP5/NR4A3/TNF/STARD4/G0S2/TNFRSF21/VAV3/APOC1/SNAI1/GAL/EEF1A2/PLIN2/PROX1/STAR/SPHK1/PTGS2/ELOVL5/DGAT2/NOD2/RDH10/P2RY12/CNR1/DHH/KIT/PDGFRA/ACADL/FGF2/TWIST1/LEP/HCAR2/PSAPL1/AADAC/FGFR3/CCKBR/CIDEA/RORC/ANGPTL4/ACER1/PRKAA2/AG…	78
BP	GO:0030501	positive regulation of bone mineralization	13/2556	39/18670	0.00144576	0.00889926	0.0063681	BMP6/BMP2/WNT10B/OSR1/P2RX7/FZD9/GPM6B/ADRB2/BMPR1B/TMEM119/LTF/ADGRV1/BMP7	13
BP	GO:0032692	negative regulation of interleukin-1 production	13/2556	39/18670	0.00144576	0.00889926	0.0063681	TNFAIP3/IL1R2/CARD16/NLRP7/CARD17/CX3CL1/NLRP3/GHRL/CD33/GSTP1/MEFV/IL10/IGF1	13
BP	GO:0051180	vitamin transport	13/2556	39/18670	0.00144576	0.00889926	0.0063681	TCN2/SLC2A6/FOLR2/SLC19A2/AMN/FOLR1/STRA6/SLC19A3/SLC35F3/FOLR3/SLC2A14/RTBDN/LRP2	13
BP	GO:0061138	morphogenesis of a branching epithelium	40/2556	182/18670	0.00145367	0.00893875	0.00639636	RSPO3/ESR1/WNT6/WNT1/SFRP1/TGM2/NPNT/IL10/BMP2/FOXA1/GDF7/MET/SOCS3/EPHA2/PBX1/TNF/CELSR1/SOX8/TGFBR2/PROX1/GLI3/EDN1/PTCH1/AR/PGR/TBX3/RDH10/BCL2/GREB1L/CCL11/FGF7/FGF2/FGF10/TP63/VANGL2/MSX2/PAX2/BMP7/FOXD1/HOXB13	40
BP	GO:0072028	nephron morphogenesis	21/2556	78/18670	0.00146867	0.00902164	0.00645568	WNT6/WNT1/GATA3/NPNT/BMP2/STAT1/OSR1/PBX1/SOX8/LIF/GLI3/PTCH1/IRX1/BCL2/GREB1L/FGF2/WNT11/WNK4/PAX2/BMP7/FOXD1	21
BP	GO:0060192	negative regulation of lipase activity	8/2556	18/18670	0.00148314	0.00904772	0.00647434	ANXA1/RGS2/APOC1/ANXA8L1/ANXA8/HDAC9/ANGPTL4/PLIN5	8
BP	GO:0070230	positive regulation of lymphocyte apoptotic process	8/2556	18/18670	0.00148314	0.00904772	0.00647434	CCL5/PDCD1/IDO1/CD274/LGALS9/IL10/P2RX7/ADAM8	8
BP	GO:0090330	regulation of platelet aggregation	8/2556	18/18670	0.00148314	0.00904772	0.00647434	PRKCQ/LYN/UBASH3B/SYK/PRKCA/C1QTNF1/SERPINE2/ABAT	8
BP	GO:0150078	positive regulation of neuroinflammatory response	8/2556	18/18670	0.00148314	0.00904772	0.00647434	CTSC/STAP1/IL18/IL6/IL33/TNF/CCL3/TAFA3	8
BP	GO:2000319	regulation of T-helper 17 cell differentiation	8/2556	18/18670	0.00148314	0.00904772	0.00647434	TBX21/IL12RB1/IL12B/FOXP3/IL2/NLRP3/IL23R/IL23A	8
BP	GO:0042745	circadian sleep/wake cycle	10/2556	26/18670	0.00148511	0.00904772	0.00647434	PTGDS/ADA/KCNA2/GHRL/CSF2/STAR/GHRHR/NMU/NPY2R/GHRH	10
BP	GO:0043567	regulation of insulin-like growth factor receptor signaling pathway	10/2556	26/18670	0.00148511	0.00904772	0.00647434	GH1/WNT1/BMP2/CDH3/IGF1/AR/GHRHR/IGFBP2/BMP5/GHRH	10
BP	GO:0060740	prostate gland epithelium morphogenesis	10/2556	26/18670	0.00148511	0.00904772	0.00647434	ESR1/SFRP1/FOXA1/CYP7B1/AR/ID4/FGF10/TP63/BMP7/HOXB13	10
BP	GO:0034340	response to type I interferon	25/2556	99/18670	0.00149382	0.00908218	0.006499	HLA-E/IRF4/IRF8/NLRC5/HLA-F/ZBP1/IRF1/SAMHD1/HLA-B/IFNAR2/HLA-A/ISG20/GBP2/HLA-C/PSMB8/STAT1/MX2/HLA-G/XAF1/OASL/MMP12/IFIT3/RSAD2/OAS2/MX1	25
BP	GO:0048525	negative regulation of viral process	25/2556	99/18670	0.00149382	0.00908218	0.006499	CCL5/APOBEC3G/FCN1/APOBEC3D/APOBEC3C/APOBEC3H/AICDA/CCL4/IFI16/ISG20/PTX3/APOBEC3A/CCL8/STAT1/APOBEC3F/TNF/SLPI/PROX1/CCL3/OASL/LTF/RSAD2/TRIM15/MX1/IFNL3	25
BP	GO:0050688	regulation of defense response to virus	20/2556	73/18670	0.00149577	0.00908474	0.00650083	IL12RB1/AIM2/IL2RA/IL12B/APOBEC3G/TSPAN32/TNFAIP3/BIRC3/LILRB1/IL15/FGL2/IL23R/IL23A/STAT1/APOBEC3F/CGAS/HERC5/MMP12/IL27/TRIM15	20
BP	GO:0045444	fat cell differentiation	47/2556	223/18670	0.00151196	0.0091737	0.00656449	PLAC8/SOCS1/CCDC71L/LRRC8C/CMKLR1/WNT1/PSMB8/SFRP1/GATA3/IL6/ZFP36L2/BMP2/CEBPB/SH2B2/WNT10B/RGS2/NR4A3/TNF/CCND1/TLCD3B/SOX8/EGR2/ENPP1/ADRB2/PTGS2/KLF5/WIF1/C1QTNF3/ID4/GDF10/LAMB3/MEDAG/C1QL4/WNT5B/LEP/LPL/PRLH/RORC/FABP4/FGF10/LGALS12/ADIPOQ/MSX2/SULT1E1/RETN/ADRB1/VSTM2A	47
BP	GO:0061025	membrane fusion	35/2556	154/18670	0.00152441	0.00923354	0.0066073	CORO1A/TAP2/CCR5/LRMP/CD4/RUBCNL/TAP1/STX11/CXCR4/RAB7B/ANXA1/FOLR2/RABEP1/MX2/SAMD9L/VAV3/IZUMO1R/SPHK1/CPLX1/ROPN1B/EQTN/OTOF/STXBP6/SYT9/DCSTAMP/PRRT2/FOLR3/RAB39A/STX19/MX1/TRARG1/SERPINA5/SPATA46/SYT1/CPLX2	35
BP	GO:0043901	negative regulation of multi-organism process	38/2556	171/18670	0.00152493	0.00923354	0.0066073	CCL5/IL2RA/APOBEC3G/FCN1/APOBEC3D/TNFAIP3/APOBEC3C/APOBEC3H/CARD16/AICDA/CCL4/ADA/IFI16/FGL2/ISG20/ACOD1/PTX3/APOBEC3A/CCL8/HAVCR2/STAT1/APOBEC3F/TNF/SLPI/PROX1/IGF1/CCL3/SIGLEC11/OASL/KRT6A/LTF/ACVR1C/RSAD2/TRIM15/MX1/IFNL3/NPPC/SPINK5	38
BP	GO:0006925	inflammatory cell apoptotic process	9/2556	22/18670	0.00153544	0.00925937	0.00662579	PIK3CD/CCL5/CCR5/FASLG/ANXA1/IL6/NOD2/CDKN2A/HCAR2	9
BP	GO:0032634	interleukin-5 production	9/2556	22/18670	0.00153544	0.00925937	0.00662579	FOXP3/NLRP3/GATA3/CRLF2/IL33/TNFRSF21/TSLP/IFNL1/IL5RA	9
BP	GO:0033622	integrin activation	9/2556	22/18670	0.00153544	0.00925937	0.00662579	FERMT3/PLEK/CXCL13/PTGER4/CX3CL1/MZB1/SELP/CDH17/P2RY12	9
BP	GO:0035584	calcium-mediated signaling using intracellular calcium source	9/2556	22/18670	0.00153544	0.00925937	0.00662579	PTPRC/VCAM1/PRNP/PTGFR/CCL20/SELP/DEFB1/TRPM2/AZU1	9
BP	GO:0030879	mammary gland development	33/2556	143/18670	0.00156452	0.00942519	0.00674445	FOXB1/LBH/ESR1/GATA3/CSF1R/CEBPB/ERBB4/STAT5A/EPHA2/ZNF703/CCND1/TDGF1/TGFBR2/GLI3/PTCH1/WNT3/PRLR/ELF5/AR/PGR/ROBO1/TBX3/ATP7B/SOSTDC1/GHRHR/CCL11/OAS2/CSN3/NEURL1/XDH/TNFSF11/FGF10/MSX2	33
BP	GO:0001821	histamine secretion	6/2556	11/18670	0.00162959	0.00972843	0.00696144	LYN/BTK/ADA/CSF2/EDN1/ADCYAP1	6
BP	GO:0031652	positive regulation of heat generation	6/2556	11/18670	0.00162959	0.00972843	0.00696144	TNF/PTGS2/ABAT/CNR1/TNFSF11/NMU	6
BP	GO:0033089	positive regulation of T cell differentiation in thymus	6/2556	11/18670	0.00162959	0.00972843	0.00696144	TESPA1/IL7R/FOXP3/ADA/VNN1/ADAM8	6
BP	GO:0033632	regulation of cell-cell adhesion mediated by integrin	6/2556	11/18670	0.00162959	0.00972843	0.00696144	CCL5/CD3E/FERMT3/CXCL13/ADA/DPP4	6
BP	GO:0046007	negative regulation of activated T cell proliferation	6/2556	11/18670	0.00162959	0.00972843	0.00696144	FOXP3/PDCD1LG2/CD274/BTN2A2/LGALS9/PRNP	6
BP	GO:0051024	positive regulation of immunoglobulin secretion	6/2556	11/18670	0.00162959	0.00972843	0.00696144	HLA-E/IL2/TNFRSF4/IL6/IL33/RBP4	6
BP	GO:0070673	response to interleukin-18	6/2556	11/18670	0.00162959	0.00972843	0.00696144	IL18BP/IL18RAP/IL18R1/IL18/ALOX5/OCLN	6
BP	GO:2000318	positive regulation of T-helper 17 type immune response	6/2556	11/18670	0.00162959	0.00972843	0.00696144	IL12RB1/PRKCQ/IL12B/NLRP3/IL23R/IL23A	6
BP	GO:2000551	regulation of T-helper 2 cell cytokine production	6/2556	11/18670	0.00162959	0.00972843	0.00696144	TBX21/XCL1/NLRP3/GATA3/IL6/RSAD2	6
BP	GO:2001056	positive regulation of cysteine-type endopeptidase activity	34/2556	149/18670	0.00164232	0.00979457	0.00700876	LCK/AIM2/FYN/P2RX1/FASLG/CASP1/CASP10/IFI16/NLRP1/COL4A3/CASP4/CLEC7A/LGALS9/NLRC4/LGMN/NLRP3/FAS/CASP5/SYK/CARD9/MEFV/DAPK1/S100A8/S100A9/MAPT/TNF/NGFR/NEK5/ROBO1/TNFSF15/ACVR1C/ACER2/XDH/NLRP2	34
BP	GO:0016064	immunoglobulin mediated immune response	46/2556	218/18670	0.00164412	0.00979547	0.00700941	TBX21/CD27/CD19/HLA-E/LTA/INPP5D/CD226/FCER2/CD40LG/CD40/POU2F2/CR2/XCL1/CR1/FOXP3/CD28/BTK/PTPRC/CD74/C1QA/AICDA/IGLL5/TLR8/HLA-DQB1/C3/C1QB/IL2/C1R/IGLL1/FGL2/C1QC/IL27RA/C1S/SERPING1/CCR6/C2/FCER1G/FCGR2B/IL10/CFI/TNF/C7/C4BPA/C6/HPX/FOXJ1	46
BP	GO:0019433	triglyceride catabolic process	12/2556	35/18670	0.00165842	0.00986089	0.00705623	LIPG/FABP7/PIK3CG/PNPLA4/APOE/FABP5/AADAC/LPL/FABP4/PNPLA3/PLIN5/FABP6	12
BP	GO:1990774	tumor necrosis factor secretion	12/2556	35/18670	0.00165842	0.00986089	0.00705623	IFNG/LILRA5/IL27RA/LGALS9/CX3CL1/GHRL/HAVCR2/SYT11/IFIH1/ORM2/LPL/ORM1	12
BP	GO:0035690	cellular response to drug	71/2556	369/18670	0.00168951	0.0100357	0.00718129	MAP4K1/IL18RAP/AIM2/SLAMF8/FYN/PTPN22/TNFAIP3/BCL11A/CD69/ETS1/PTAFR/SPI1/AIF1/CXCR4/SIRPA/CYBB/B2M/ICAM1/CYBA/ANXA1/ACOD1/SFRP1/PRNP/IL6/IL10/ADCY7/EGFR/FOLR2/MET/MYB/AOC1/NR4A3/TNF/KCNJ11/CIB2/RYR1/P2RX7/LCN2/KCNMB1/CYP1B1/DDIT4/TRPM2/STAR/EDN1/FOLR1/SPHK1/PTGS2/ASS1/CHRM1/DPEP1/RNF112/ID1/PDE4B/NTRK1/NOD2/PPP1R14A/EFNA5/P2RY12/FBP1/ADCY1/MMP3/ACER2/CCL7/PRKAA2/CHRM3/KCNC2/KCNC1/ADIPOQ/PAX2/DDC…	71
BP	GO:0032874	positive regulation of stress-activated MAPK cascade	38/2556	172/18670	0.00170422	0.010113	0.00723661	MAP4K1/SLAMF1/CD27/CCR7/FGD2/NCF1/CD40LG/MLKL/CCL19/IL26/RASSF2/PTK2B/MID1/SYK/CARD9/WNT16/TLR6/CCL21/FCGR2B/SERPINF2/BMP2/INAVA/TNF/EDAR/ZEB2/WNT7A/EDN1/SPHK1/DKK1/TLR4/NOD2/OPRK1/SAMD5/LEP/MAP3K21/XDH/TNFSF11/VANGL2	38
BP	GO:0003044	regulation of systemic arterial blood pressure mediated by a chemical signal	15/2556	49/18670	0.00171213	0.0101396	0.00725568	SOD2/CYBA/SERPINF2/SLC2A5/ACE2/SUCNR1/EDN1/ADRB2/AVPR2/EDN3/CMA1/CTSG/MME/AGTR1/ADRB1	15
BP	GO:0048546	digestive tract morphogenesis	15/2556	49/18670	0.00171213	0.0101396	0.00725568	TCF7/SFRP1/EGFR/GLI3/AGR2/STRA6/GLI1/BCL2/PDGFRA/WNT11/SOX11/FGF10/TP63/VANGL2/SFRP5	15
BP	GO:0071260	cellular response to mechanical stimulus	21/2556	79/18670	0.00174682	0.0103348	0.00739533	TNFRSF8/TNFSF14/CD40/RIPOR2/CASP1/IRF1/TLR8/PTGER4/MAP3K14/FAS/CASP5/MMP7/CYBA/BMP6/EGFR/TLR4/PTGS2/TLR7/MAG/PIEZO2/WNT11	21
BP	GO:0010950	positive regulation of endopeptidase activity	39/2556	178/18670	0.00175497	0.0103727	0.00742244	LCK/AIM2/VSIR/CR1/LYN/FYN/P2RX1/FASLG/CASP1/CASP10/IFI16/NLRP1/COL4A3/CASP4/CLEC7A/LGALS9/NLRC4/LGMN/NLRP3/FAS/CASP5/SYK/CARD9/MEFV/DAPK1/S100A8/S100A9/MAPT/MBP/TNF/NGFR/NEK5/ROBO1/TNFSF15/ACVR1C/ACER2/XDH/NLRP2/SERPINB3	39
BP	GO:0061005	cell differentiation involved in kidney development	16/2556	54/18670	0.00178376	0.0105219	0.0075292	PRKX/GATA3/STAT1/OSR1/PROM1/LIF/GLI3/PTCH1/MAGI2/MMP9/KLF15/NPHS1/POU3F3/ADIPOQ/PAX2/FOXJ1	16
BP	GO:1900047	negative regulation of hemostasis	16/2556	54/18670	0.00178376	0.0105219	0.0075292	GP1BA/UBASH3B/SERPING1/ADTRP/SERPINF2/APOE/C1QTNF1/SERPINE2/EDN1/ABAT/TFPI/TMPRSS6/PDGFRA/TSPAN8/PLAT/KRT1	16
BP	GO:0001895	retina homeostasis	20/2556	74/18670	0.00179046	0.0105509	0.00754999	LYZ/JCHAIN/CDHR1/B2M/CDH3/CNGB1/TF/PROM1/CIB2/ZG16B/PIGR/NXNL2/LTF/ADGRV1/USH1C/POTEI/AZGP1/OPRPN/KRT1/PIP	20
BP	GO:1903409	reactive oxygen species biosynthetic process	29/2556	122/18670	0.00181536	0.0106871	0.00764741	IFNG/ABCD2/ITGB2/FYN/KLRK1/AIF1/CLEC7A/SIRPA/CYBB/PTK2B/ICAM1/CYBA/PTX3/TLR6/KLRC4-KLRK1/IL10/MPO/INAVA/TNF/PTGIS/CYP1B1/EDN1/TLR4/PTGS2/ASS1/SLC7A2/CCN6/MPV17L/CD36	29
BP	GO:0045669	positive regulation of osteoblast differentiation	18/2556	64/18670	0.00183233	0.0107444	0.00768841	IL6R/IL6/NPNT/BMP6/BMP2/CEBPB/WNT10B/GLI3/IGF1/BMPR1B/TMEM119/IL6ST/LTF/SOX11/TP63/NPPC/MSX2/BMP7	18
BP	GO:0046503	glycerolipid catabolic process	18/2556	64/18670	0.00183233	0.0107444	0.00768841	LIPG/ENPP2/FABP7/PIK3CG/PLA2G4A/PNPLA4/APOE/FABP5/ENPP6/APOC1/PLA2G4F/AADAC/LPL/PLA2G4E/FABP4/PNPLA3/PLIN5/FABP6	18
BP	GO:0050922	negative regulation of chemotaxis	18/2556	64/18670	0.00183233	0.0107444	0.00768841	GPR18/SLAMF8/STAP1/SEMA4D/KLRK1/CXCL13/AIF1/CCL2/SEMA7A/KLRC4-KLRK1/GSTP1/PADI2/SEMA3F/C5AR2/WNT3/SEMA3B/ROBO1/ROBO2	18
BP	GO:1900449	regulation of glutamate receptor signaling pathway	18/2556	64/18670	0.00183233	0.0107444	0.00768841	CCR2/IFNG/FYN/CX3CL1/PTK2B/CCL2/PRNP/DAPK1/RASGRF1/EPHB2/ADRB2/SHISA8/ANXA3/RELN/CACNG4/GRIA2/GRIA4/ACTN2	18
BP	GO:0002888	positive regulation of myeloid leukocyte mediated immunity	11/2556	31/18670	0.00187394	0.0109667	0.00784752	HLA-E/FGR/ITGB2/BTK/PTAFR/C3/SYK/FCER1G/ITGAM/ADORA2B/CRHR1	11
BP	GO:0007202	activation of phospholipase C activity	11/2556	31/18670	0.00187394	0.0109667	0.00784752	S1PR4/ITK/GPR55/TXK/PLCB2/P2RY6/EGFR/SELE/NMUR1/P2RY12/NTF4	11
BP	GO:0001709	cell fate determination	13/2556	40/18670	0.00187697	0.0109736	0.00785246	WNT1/GATA3/GATA6/CYP26B1/PROX1/WNT7A/PTCH1/PTCH2/TRIM15/ASCL1/NTF4/PAX2/MESP1	13
BP	GO:0001656	metanephros development	23/2556	90/18670	0.00191232	0.0111693	0.0079925	AKR1B1/GATA3/STAT1/OSR1/SOX8/LIF/GLI3/PTCH1/IRX1/RDH10/BCL2/GREB1L/PDGFRA/RET/POU3F3/ROBO2/FGF10/ADIPOQ/PAX2/BMP7/FOXD1/FOXJ1/HOXC11	23
BP	GO:0030856	regulation of epithelial cell differentiation	35/2556	156/18670	0.00192577	0.0112368	0.0080408	IFNG/S1PR2/PRKX/FOXC1/GATA3/BMP6/CEBPB/WNT10B/STAT1/OSR1/TNF/CCND1/ATOH8/PROM1/ZEB2/LIF/PTCH1/PTCH2/MYCL/ID1/TBX3/FOXN1/MMP9/TMEM100/CLDN5/CTSV/IL20/XDH/ASCL1/TP63/ADIPOQ/MSX2/PAX2/MESP1/FOXJ1	35
BP	GO:0007254	JNK cascade	45/2556	214/18670	0.00196997	0.0114835	0.0082173	MAP4K1/SLAMF1/CD27/CCR7/FGD2/NCF1/CD40LG/MLKL/CCL19/PTPN22/RASSF2/PTGER4/SIRPA/PTK2B/SH2D3C/SYK/SFRP1/CARD9/WNT16/TLR6/GSTP1/CCL21/FCGR2B/SERPINF2/EGFR/IGF1R/TNF/EDAR/EPHB1/IRAK2/ZEB2/WNT7A/EDN1/DKK1/TLR4/DUSP9/NOD2/CDC42EP5/ADORA2B/SAMD5/NPHS1/MAP3K21/TNFSF11/SERPINB3/VANGL2	45
BP	GO:1903901	negative regulation of viral life cycle	22/2556	85/18670	0.00199392	0.0115995	0.00830036	CCL5/APOBEC3G/FCN1/APOBEC3D/APOBEC3C/APOBEC3H/AICDA/IFI16/ISG20/PTX3/APOBEC3A/CCL8/APOBEC3F/TNF/SLPI/PROX1/OASL/LTF/RSAD2/TRIM15/MX1/IFNL3	22
BP	GO:2001057	reactive nitrogen species metabolic process	22/2556	85/18670	0.00199392	0.0115995	0.00830036	IFNG/ITGB2/KLRK1/AIF1/CLEC7A/SIRPA/PTK2B/ICAM1/PTX3/TLR6/KLRC4-KLRK1/TLR2/IL10/TNF/PTGIS/CYP1B1/EDN1/TLR4/PTGS2/ASS1/SLC7A2/CD36	22
BP	GO:0015718	monocarboxylic acid transport	36/2556	162/18670	0.00199575	0.0115995	0.00830036	PLA2G2D/ANXA1/SYK/PLA2G4A/ACSL4/SLCO2B1/APOE/ATP8B1/ABCC4/P2RX7/PLIN2/SLC16A7/PLA2G2A/SPX/EDN1/NMB/SLC16A6/ABAT/STRA6/STARD10/AKR1C1/SLCO1A2/MFSD2A/TRH/PLA2G4F/LEP/AQP9/SLC27A6/SLC6A11/SLC27A2/PLA2G10/TNFSF11/FABP4/PRKAA2/LCN12/CD36	36
BP	GO:0003012	muscle system process	86/2556	465/18670	0.00201038	0.0116732	0.00835307	TNFRSF1B/CD38/TIFAB/RCSD1/P2RX1/CLIC2/IL15/ADA/PTAFR/BIN1/AIF1/CXCR4/TACR1/MYH6/MYBPC2/JSRP1/CYBA/STAC/PROK2/GHRL/PIK3CG/PRKCA/NPNT/UTS2/ACE2/TMOD1/CACNA1D/MYBPC3/RGS2/PDE9A/TNNI2/STAC2/GATA6/ANK2/NR4A3/PI16/GRIP2/DMD/RYR1/GAMT/CRYAB/GPD1L/TNNT2/SPX/NMUR1/EDN1/SPHK1/IGF1/ADRB2/KCNE5/PTGS2/SYNM/ABAT/KCNJ5/KCNJ3/IL6ST/PDE4B/KCNE1/DSC2/EDN3/FXYD1/KIT/TNNT3/KCNE4/KCNA5/KLF15/ADORA2B/LEP/CHRNB4/SMPX/K…	86
BP	GO:0051403	stress-activated MAPK cascade	57/2556	286/18670	0.00204642	0.0118708	0.00849449	MAP4K1/SLAMF1/CD27/CCR7/FGD2/NCF1/CD40LG/MLKL/CCL19/PTPN22/IL26/RASSF2/PTGER4/SIRPA/LGALS9/PTK2B/FAS/SH2D3C/MID1/SYK/SFRP1/CARD9/WNT16/TLR6/GSTP1/CCL21/FCGR2B/SERPINF2/EGFR/BMP2/IGF1R/INAVA/TNF/EDAR/EPHB1/IRAK2/CRYAB/ZEB2/MAP3K8/WNT7A/EDN1/SPHK1/DKK1/TLR4/DUSP9/NOD2/OPRK1/CDC42EP5/ADORA2B/SAMD5/NPHS1/LEP/MAP3K21/XDH/TNFSF11/SERPINB3/VANGL2	57
BP	GO:0031334	positive regulation of protein complex assembly	54/2556	268/18670	0.00206068	0.0119419	0.00854534	WAS/CORO1A/TRABD2A/CCR7/TCL1A/GMFG/AIM2/GBP5/IFNG/PLEK/NCKAP1L/WARS1/CARMIL2/LCP1/CXCL13/BIN1/JCHAIN/CLEC7A/HCK/MSN/PTK2B/ICAM1/ESR1/CCL24/SYK/TLR6/CSF2/CCL21/ARPC1B/FSCN1/WNT10B/MET/MAPT/FOSL1/TNF/CDC42EP1/ANKRD53/FES/CDH17/TLR4/TENM1/MPP7/P2RY12/CDC42EP5/HRK/CCL11/CSF3/BAIAP2L2/TWIST1/NPHS1/MMP3/NKX2-5/CD36/MMP1	54
BP	GO:0002065	columnar/cuboidal epithelial cell differentiation	27/2556	112/18670	0.00206378	0.0119482	0.00854984	RIPOR2/PRDM1/ENAM/LRTOMT/MYO7A/BMP6/BMP2/FOXA1/CEBPB/CDK6/GATA6/SPDEF/PROX1/AGR2/RARB/KLF5/MYCL/USH1C/PTK6/SLITRK6/PYY/EMX1/WNT11/SOX11/ASCL1/TP63/BMP5	27
BP	GO:0043032	positive regulation of macrophage activation	10/2556	27/18670	0.00207233	0.011986	0.00857691	CTSC/STAP1/TLR6/IL10/HAVCR2/IL33/LBP/TLR4/CCL3/TAFA3	10
BP	GO:0032645	regulation of granulocyte macrophage colony-stimulating factor production	7/2556	15/18670	0.00209812	0.0120647	0.0086332	IL12B/IL18/IL23R/SYK/CD84/IL23A/CD80	7
BP	GO:0032736	positive regulation of interleukin-13 production	7/2556	15/18670	0.00209812	0.0120647	0.0086332	HLA-E/IRF4/LGALS9/NLRP3/GATA3/IL33/TSLP	7
BP	GO:0043584	nose development	7/2556	15/18670	0.00209812	0.0120647	0.0086332	GNG8/PROX1/ALDH1A3/GLI3/STRA6/RDH10/ASCL1	7
BP	GO:0043650	dicarboxylic acid biosynthetic process	7/2556	15/18670	0.00209812	0.0120647	0.0086332	HAAO/MTHFD1L/SLC1A3/GLS2/KYNU/ACMSD/KMO	7
BP	GO:0051770	positive regulation of nitric-oxide synthase biosynthetic process	7/2556	15/18670	0.00209812	0.0120647	0.0086332	FCER2/IFNG/CCL2/TLR2/STAT1/TLR4/NOD2	7
BP	GO:2000484	positive regulation of interleukin-8 secretion	7/2556	15/18670	0.00209812	0.0120647	0.0086332	CD2/CD244/FCN1/LGALS9/TLR2/CD14/TLR1	7
BP	GO:0001961	positive regulation of cytokine-mediated signaling pathway	15/2556	50/18670	0.00214105	0.0122878	0.00879284	GFI1/NLRC5/TXK/ZBP1/CASP1/CD74/CD300LF/CASP4/IL7/CXCR4/IRGM/EDN1/TSLP/MMP12/HPX	15
BP	GO:0014009	glial cell proliferation	15/2556	50/18670	0.00214105	0.0122878	0.00879284	LTA/LYN/IL34/CX3CL1/PTK2B/IL6/CSF1R/IL33/MYB/TNF/LGI4/CHRM1/SOX11/ASCL2/ADCYAP1	15
BP	GO:0071466	cellular response to xenobiotic stimulus	39/2556	180/18670	0.00217135	0.0124497	0.00890868	AIF1/ACY3/ICAM1/GSTP1/APOBEC3A/CMBL/EGFR/STAT5A/FMO2/AOC1/RYR1/CYP26B1/CYP1B1/DDIT4/STAR/AKR7A3/S100A12/ASS1/FMO1/NAT1/DPEP1/GSTM3/PHGDH/AKR1C1/SULT1B1/FMO3/LPO/AADAC/SULT1A2/GSTA1/RORC/ARNT2/UGT2B15/CYP2A6/CYP2A7/GLYAT/GSTA3/ALDH3A1/PCK1	39
BP	GO:0010453	regulation of cell fate commitment	12/2556	36/18670	0.00218176	0.0124852	0.00893411	TBX21/IL12RB1/IL12B/IL23R/IL23A/LMO4/SPDEF/DKK1/AR/SOSTDC1/FGF2/MESP1	12
BP	GO:2000310	regulation of NMDA receptor activity	12/2556	36/18670	0.00218176	0.0124852	0.00893411	CCR2/IFNG/PTK2B/CCL2/DAPK1/RASGRF1/EPHB2/ANXA3/RELN/GRIA2/GRIA4/ACTN2	12
BP	GO:0034695	response to prostaglandin E	9/2556	23/18670	0.00221891	0.0126856	0.00907752	CCR7/CCL19/PTGER4/P2RY6/GNG2/SFRP1/CCL21/AANAT/PRKAA2	9
BP	GO:0030100	regulation of endocytosis	56/2556	281/18670	0.00222978	0.012733	0.00911145	IL2RG/SIRPG/PLCG2/IL15RA/IFNG/FGR/IL2RB/STAP1/CCL19/DOCK2/NCKAP1L/PTPRC/LILRB1/IL15/CD300LF/C3/BIN1/CLEC7A/HCK/SIRPA/FPR2/B2M/CCL2/CYBA/CD300A/PTX3/SYK/C2/FCER1G/CCL21/SIRPB1/FCGR2B/TLR2/CD14/APOE/SELE/SYT11/MCTP1/TF/MFGE8/TNF/APOC1/SPHK1/DKK1/TSPAN1/RAB17/MAGI2/ANGPT1/SNAP91/C4BPA/CD22/PRTN3/SH3GL3/CD36/ADIPOQ/AZU1	56
BP	GO:0051402	neuron apoptotic process	49/2556	239/18670	0.00223149	0.012733	0.00911145	CORO1A/AGAP2/FYN/FASLG/FOXB1/NLRP1/SOD2/CX3CL1/LGMN/PTK2B/CCL2/TYROBP/PRNP/GATA3/CEBPB/ERBB3/APOE/PAK3/MYB/NR4A3/TNF/TNFRSF21/NGFR/RETREG1/ITGAM/FZD9/STAR/POU4F1/CCL3/TOX3/ADAM8/VSTM2L/NTRK1/EN1/ANGPT1/GDF5/BCL2/MAG/GABRB2/CHL1/MYBL2/PTPRZ1/GRM4/DIO3/CNTFR/ASCL1/TP63/NTF4/FOXQ1	49
BP	GO:0002689	negative regulation of leukocyte chemotaxis	8/2556	19/18670	0.00225666	0.0128273	0.00917892	GPR18/SLAMF8/STAP1/KLRK1/CCL2/KLRC4-KLRK1/PADI2/C5AR2	8
BP	GO:0045063	T-helper 1 cell differentiation	8/2556	19/18670	0.00225666	0.0128273	0.00917892	JAK3/SPN/IL18R1/CCL19/RELB/ANXA1/CD80/IL27	8
BP	GO:0060004	reflex	8/2556	19/18670	0.00225666	0.0128273	0.00917892	NPNT/GLRB/NR4A3/ALDH1A3/SATB1/HPN/SLITRK6/ASCL1	8
BP	GO:2000831	regulation of steroid hormone secretion	8/2556	19/18670	0.00225666	0.0128273	0.00917892	GHRL/BMP6/POMC/C1QTNF1/GAL/CRHR1/AGTR1/RETN	8
BP	GO:0007565	female pregnancy	41/2556	192/18670	0.00226132	0.0128415	0.00918909	CD38/IDO1/PNOC/ETS1/LGALS9/AKR1B1/PRDM1/ESR1/MMP7/ACOD1/GHRL/ADCY7/MAGED2/ACSL4/HAVCR2/RGS2/FOSL1/PZP/PTGIS/CLIC5/TGFBR2/LIF/PTGS2/PRLR/AR/PGR/STOX2/STC2/TLE6/DSG1/MMP9/BCL2/CNR1/ACVR1C/LEP/CTSV/CRHR1/RLN2/IGFBP2/STC1/ADCYAP1	41
BP	GO:0060538	skeletal muscle organ development	37/2556	169/18670	0.00229675	0.0130303	0.00932416	ASB2/PAX5/EOMES/RIPOR2/VAMP5/S100B/COL19A1/FOXN2/WNT10B/MSC/EPHB1/RYR1/SOX8/YBX3/CYP26B1/EGR2/DKK1/ASS1/STRA6/KLF5/MEOX2/BCL2/ATF3/HDAC9/TWIST1/DMRTA2/DNER/NPHS1/KEL/SOX11/NEURL1/CNTFR/P2RX2/SMYD1/MEGF10/RBM24/POPDC3	37
BP	GO:0001823	mesonephros development	25/2556	102/18670	0.0023282	0.0131961	0.0094428	WNT6/WNT1/FOXC1/SFRP1/GATA3/NPNT/BMP2/OSR1/PBX1/SOX8/GLI3/PTCH1/RARB/BCL2/GREB1L/FGF2/RET/WNT11/SIM1/ROBO2/FGF10/PAX2/BMP7/FOXD1/FOXJ1	25
BP	GO:0042446	hormone biosynthetic process	22/2556	86/18670	0.00233936	0.0132341	0.00947001	GFI1/IFNG/HSD11B1/AKR1B1/BMP6/AANAT/BMP2/TNF/HSD17B2/FFAR3/CYP27A1/CYP11A1/STAR/SLC44A4/STC2/DIO1/CHST9/CACNA1H/AKR1B15/DIO3/CHST8/BMP5	22
BP	GO:0070542	response to fatty acid	22/2556	86/18670	0.00233936	0.0132341	0.00947001	CCR7/CCL19/PTAFR/PTGER4/P2RY6/GNG2/PTGDR/SFRP1/CCL21/PTGFR/TLR2/AANAT/FFAR3/EDN1/PTGS2/ASS1/DGAT2/AKR1C2/LPL/PRKAA2/CD36/ADIPOQ	22
BP	GO:0046717	acid secretion	29/2556	124/18670	0.00235647	0.0133182	0.0095302	PLA2G2D/ANXA1/GHRL/SYK/PLA2G4A/SLC1A3/SGK1/GLS2/ABCC4/P2RX7/PLA2G2A/EDN1/SLC22A16/NMB/CPLX1/ABAT/STARD10/SLC1A2/SLC26A7/TRH/PLA2G4F/LEP/AQP9/CCKBR/PLA2G10/TNFSF11/KMO/NMU/SYT1	29
BP	GO:0043523	regulation of neuron apoptotic process	44/2556	210/18670	0.00235947	0.0133225	0.00953327	CORO1A/AGAP2/FYN/FASLG/FOXB1/SOD2/CX3CL1/LGMN/PTK2B/CCL2/TYROBP/PRNP/GATA3/CEBPB/ERBB3/APOE/PAK3/MYB/NR4A3/TNF/RETREG1/ITGAM/FZD9/STAR/POU4F1/CCL3/TOX3/ADAM8/VSTM2L/NTRK1/EN1/ANGPT1/GDF5/BCL2/MAG/GABRB2/CHL1/MYBL2/PTPRZ1/GRM4/CNTFR/ASCL1/NTF4/FOXQ1	44
BP	GO:0007520	myoblast fusion	13/2556	41/18670	0.0024089	0.0135501	0.00969611	CD53/TNFSF14/CXCL9/RIPOR2/PLEKHO1/CXCL10/WNT1/FLT3LG/NFATC2/KCNH1/NPHS1/GDF15/CACNA1H	13
BP	GO:0019432	triglyceride biosynthetic process	13/2556	41/18670	0.0024089	0.0135501	0.00969611	C3/LPIN1/ACSL4/GPAT3/DGAT2/AGMO/MOGAT1/LPL/GPAT2/PNPLA3/PLIN5/MOGAT2/PCK1	13
BP	GO:0034122	negative regulation of toll-like receptor signaling pathway	13/2556	41/18670	0.0024089	0.0135501	0.00969611	IRF4/LYN/TNFAIP3/CD300LF/LY96/LILRA4/RAB7B/ACOD1/CD300A/TLR6/CD14/TLR4/BPIFB1	13
BP	GO:0035136	forelimb morphogenesis	13/2556	41/18670	0.0024089	0.0135501	0.00969611	OSR1/WNT7A/WNT3/EN1/TBX3/GDF5/RDH10/ALDH1A2/ALX4/TWIST1/TP63/ALX3/MSX2	13
BP	GO:0007409	axonogenesis	86/2556	468/18670	0.00242721	0.0136402	0.00976058	PIK3CD/PRKCQ/DOK2/RAC2/BCL11B/TRPV2/FYN/SH3KBP1/SEMA4D/FOXB1/EPHB6/CXCR4/S100B/ARHGAP4/TCTN1/ISL2/SEMA7A/GATA3/PRKCA/CSF1R/CHODL/APBB2/GDF7/APOE/PAK3/SEMA3F/SLITRK2/SLC9A6/EPHA2/PARD6B/MAPT/BOC/EPHB2/GFRA2/NR4A3/EPHB1/NGFR/ROBO3/ZEB2/NFIB/NR2E1/WNT7A/EGR2/GLI3/SPTBN4/POU4F1/ITGA4/PTCH1/FSTL4/BMPR1B/WNT3/SEMA3B/DOK5/VSTM2L/ROBO1/NTRK1/GFRA3/UCHL1/GFRA1/EFNA5/L1CAM/BCL2/ZSWIM5/RELN/ALCAM/ADCY1/MAG/…	86
BP	GO:0034109	homotypic cell-cell adhesion	21/2556	81/18670	0.00243886	0.0136926	0.00979814	CCL5/PRKCQ/FERMT3/PLEK/TSPAN32/LYN/GP1BA/UBASH3B/PIK3CG/SYK/PRKCA/C1QTNF1/ZNF703/SERPINE2/ABAT/DSC2/P2RY12/PDGFRA/CEACAM5/TNFSF11/MEGF10	21
BP	GO:0001657	ureteric bud development	24/2556	97/18670	0.00246392	0.0138072	0.00988013	WNT6/WNT1/FOXC1/SFRP1/GATA3/NPNT/BMP2/OSR1/PBX1/SOX8/GLI3/PTCH1/RARB/BCL2/GREB1L/FGF2/RET/WNT11/SIM1/ROBO2/PAX2/BMP7/FOXD1/FOXJ1	24
BP	GO:0015908	fatty acid transport	24/2556	97/18670	0.00246392	0.0138072	0.00988013	PLA2G2D/ANXA1/SYK/PLA2G4A/ACSL4/APOE/ABCC4/P2RX7/PLIN2/PLA2G2A/SPX/EDN1/NMB/MFSD2A/PLA2G4F/LEP/SLC27A6/SLC27A2/PLA2G10/TNFSF11/FABP4/PRKAA2/LCN12/CD36	24
BP	GO:0002323	natural killer cell activation involved in immune response	11/2556	32/18670	0.00250673	0.0140075	0.0100235	CORO1A/CD244/IL12B/HLA-F/ZNF683/UNC13D/KLRF2/PGLYRP4/IFNE/PGLYRP3/PGLYRP2	11
BP	GO:0042573	retinoic acid metabolic process	11/2556	32/18670	0.00250673	0.0140075	0.0100235	SCPEP1/DHRS9/CYP26B1/ALDH1A3/CYP27C1/RDH10/ALDH1A2/CRABP1/ADH1B/ADH1C/RBP1	11
BP	GO:0070286	axonemal dynein complex assembly	11/2556	32/18670	0.00250673	0.0140075	0.0100235	DNAH8/ZMYND10/DNALI1/DNAAF1/DNAH7/CCDC40/DNAH5/CCDC151/LRRC6/DNAAF3/DNAI1	11
BP	GO:0072088	nephron epithelium morphogenesis	20/2556	76/18670	0.00252893	0.0141183	0.0101027	WNT6/WNT1/GATA3/NPNT/BMP2/STAT1/OSR1/PBX1/SOX8/LIF/GLI3/PTCH1/IRX1/BCL2/GREB1L/FGF2/WNT11/WNK4/PAX2/FOXD1	20
BP	GO:0071241	cellular response to inorganic substance	45/2556	217/18670	0.0026167	0.0145945	0.0104435	RASGRP2/NCF1/HVCN1/SLFN14/CPNE5/CYBB/B2M/LGMN/PRNP/BMP6/ADCY7/RASAL1/EGFR/SYT15/CPNE8/SYT11/AOC1/TF/ALOX5AP/RYR1/TRPM2/STAR/EDN1/MT1X/PTGS2/MT1M/KCNH1/SYT8/DPEP1/MMP9/SYT9/FBP1/ADCY1/ADGRV1/MMP3/SYT17/KCNA1/CACNA1H/SYT13/FABP4/ACER1/PRKAA2/KCNC2/MT1H/SYT1	45
BP	GO:0021545	cranial nerve development	15/2556	51/18670	0.00265548	0.0147969	0.0105883	TIFAB/KCNA2/HOXA1/SLC1A3/ERBB3/SEMA3F/ATP8B1/EPHB2/EPHB1/EGR2/GLI3/POU4F1/NTRK1/SLITRK6/PAX2	15
BP	GO:0016266	O-glycan processing	17/2556	61/18670	0.00269599	0.0149966	0.0107312	B3GNT5/B3GNT3/GALNT12/ST6GAL1/B3GNT7/GALNT7/CHST4/MUC3A/MUC15/ST6GALNAC2/GALNT3/MUC16/MUC1/GALNT5/MUC13/MUC5B/MUCL1	17
BP	GO:0002381	immunoglobulin production involved in immunoglobulin mediated immune response	16/2556	56/18670	0.00269637	0.0149966	0.0107312	TBX21/CD40LG/CD40/POU2F2/XCL1/FOXP3/CD28/BTK/PTPRC/AICDA/HLA-DQB1/IL2/FGL2/IL27RA/CCR6/IL10	16
BP	GO:0060349	bone morphogenesis	27/2556	114/18670	0.00270284	0.0150186	0.0107469	TIFAB/FOXC1/FREM1/ALPL/BMP6/CSGALNACT1/CDX1/TGFBR2/CYP26B1/GLI3/MATN4/RARB/BMPR1B/PHOSPHO1/TMEM119/MATN3/HAS2/LTF/TWIST1/MATN2/FGFR3/VIT/STC1/RIPPLY2/COCH/NPPC/MSX2	27
BP	GO:0006979	response to oxidative stress	83/2556	451/18670	0.00273782	0.0151987	0.0108759	CD38/IL18RAP/CCR7/IPCEF1/NCF1/NCF4/CCL19/BTK/FYN/TNFAIP3/ETS1/ADA/AIF1/MGAT3/SOD2/SIRPA/CYBB/VNN1/PTK2B/NCOA7/NCF2/CYBA/ANXA1/WNT1/WNT16/TLR6/GSTP1/PRNP/IL6/PPARGC1B/DAPK1/IL10/SOD3/EGFR/MPO/MET/APOE/STAT1/MYB/MCTP1/MAPT/GPX3/NR4A3/FOSL1/TNF/CPEB2/CRYAB/LCN2/FBLN5/CYP1B1/TRPM2/STAR/GPX7/EDN1/SPHK1/TLR4/PTGS2/DPEP1/RNF112/NME8/STC2/HP/NME5/MMP9/BCL2/PDGFRA/KCNA5/S100A7/ACOX2/LPO/MMP3/HAO1/PRKAA2/K…	83
BP	GO:0046887	positive regulation of hormone secretion	30/2556	131/18670	0.00281417	0.015608	0.0111687	CD38/BLK/GHRL/BMP6/EGFR/MYB/C1QTNF1/GAL/EDN1/NMB/ABAT/SYBU/C1QTNF3/EDN3/VSNL1/GHRHR/TRH/LEP/HCAR2/BAIAP3/RBP4/SOX11/TNFSF11/CARTPT/ADCYAP1/NMU/SLC30A8/RETN/GRP/GHRH	30
BP	GO:0031076	embryonic camera-type eye development	12/2556	37/18670	0.00283247	0.0156242	0.0111803	WNT16/PROX1/ALDH1A3/STRA6/RDH10/ALDH1A2/TWIST1/SOX11/FGF10/SIX3/PAX2/BMP7	12
BP	GO:0032941	secretion by tissue	12/2556	37/18670	0.00283247	0.0156242	0.0111803	TIFAB/ADA/CYBA/KCNN4/SYTL2/AGR2/CHRM1/AQP5/OPRK1/FGF10/CHRM3/WNK4	12
BP	GO:0002691	regulation of cellular extravasation	10/2556	28/18670	0.00283287	0.0156242	0.0111803	CCR2/RIPOR2/PTAFR/PTGER4/IL27RA/CCL25/ICAM1/CCL21/ITGA4/ADAM8	10
BP	GO:0034368	protein-lipid complex remodeling	10/2556	28/18670	0.00283287	0.0156242	0.0111803	LIPG/PLA2G7/PLTP/CETP/MPO/APOE/APOC1/PLA2G2A/LPL/AGTR1	10
BP	GO:0034369	plasma lipoprotein particle remodeling	10/2556	28/18670	0.00283287	0.0156242	0.0111803	LIPG/PLA2G7/PLTP/CETP/MPO/APOE/APOC1/PLA2G2A/LPL/AGTR1	10
BP	GO:0035456	response to interferon-beta	10/2556	28/18670	0.00283287	0.0156242	0.0111803	PYHIN1/AIM2/IRF1/IFI16/IFNAR2/MNDA/ACOD1/STAT1/IRGM/XAF1	10
BP	GO:0072163	mesonephric epithelium development	24/2556	98/18670	0.00284786	0.0156778	0.0112186	WNT6/WNT1/FOXC1/SFRP1/GATA3/NPNT/BMP2/OSR1/PBX1/SOX8/GLI3/PTCH1/RARB/BCL2/GREB1L/FGF2/RET/WNT11/SIM1/ROBO2/PAX2/BMP7/FOXD1/FOXJ1	24
BP	GO:0072164	mesonephric tubule development	24/2556	98/18670	0.00284786	0.0156778	0.0112186	WNT6/WNT1/FOXC1/SFRP1/GATA3/NPNT/BMP2/OSR1/PBX1/SOX8/GLI3/PTCH1/RARB/BCL2/GREB1L/FGF2/RET/WNT11/SIM1/ROBO2/PAX2/BMP7/FOXD1/FOXJ1	24
BP	GO:0035630	bone mineralization involved in bone maturation	6/2556	12/18670	0.00288296	0.0158093	0.0113128	BMP2/IGF1/PHOSPHO1/LTF/LEP/RFLNA	6
BP	GO:0045579	positive regulation of B cell differentiation	6/2556	12/18670	0.00288296	0.0158093	0.0113128	CD27/INPP5D/NCKAP1L/BTK/IL7/SYK	6
BP	GO:0071639	positive regulation of monocyte chemotactic protein-1 production	6/2556	12/18670	0.00288296	0.0158093	0.0113128	MCOLN2/CLEC7A/LGALS9/SYK/TWIST1/ADIPOQ	6
BP	GO:0090520	sphingolipid mediated signaling pathway	6/2556	12/18670	0.00288296	0.0158093	0.0113128	S1PR4/S1PR2/SPNS2/S1PR1/SPHK1/KLF14	6
BP	GO:0031424	keratinization	46/2556	224/18670	0.00288507	0.0158093	0.0113128	PI3/PKP1/KRT5/CDH3/KRT18/TGM1/CYP26B1/KRT2/KRT72/CSTA/KRT17/KRT16/KRT6B/KRT86/KRT37/KRT81/TGM5/DSC3/KRT83/DSG3/DSC2/KRT14/KRT79/DSG1/KLK5/KRT9/KRT85/KRT6C/KRT6A/KRT7/LIPM/KRT4/PCSK6/IVL/KRT31/LIPK/KRT78/KRT77/KRT23/KLK14/SPINK5/KLK13/KRT15/SPRR1B/KRT1/ABCA12	46
BP	GO:0070588	calcium ion transmembrane transport	61/2556	315/18670	0.00294221	0.0161076	0.0115262	LCK/CD19/CORO1A/CCR7/PLCG2/CCR5/XCL1/CXCL9/CCL19/LYN/TRPV2/FYN/PTPRC/FASLG/PLCB2/CLIC2/SLC24A4/MCOLN2/BIN1/UBASH3B/CXCL10/CXCL11/P2RY6/CX3CL1/PTK2B/TRPM6/JSRP1/CYBA/STAC/PIK3CG/PRNP/CCL21/RASA3/CACNA2D2/CACNA1E/TSPAN13/CACNA1D/STAC2/ANK2/REM1/DMD/RYR1/P2RX7/TRPM2/TRPM8/CACNA1A/CCL3/TRPV6/TRPV3/PDE4B/P2RY12/CACNG4/PLCH1/FGF2/RRAD/BHLHA15/CACNG1/CRHR1/HSPA2/CACNA1H/ATP2B2	61
BP	GO:0038061	NIK/NF-kappaB signaling	39/2556	183/18670	0.00295534	0.0161646	0.011567	CD27/TNFSF14/IL18R1/NLRC3/IL12B/CCL19/PSMB9/PTPN22/BIRC3/RASSF2/PSMB10/RELB/LGALS9/ADGRG3/NFKB2/CHI3L1/NLRP3/MAP3K14/IL18/PSMB8/TLR6/PSMA8/TLR2/CD14/EGFR/IL23A/HAVCR2/TNF/EDAR/EDN1/SPHK1/TLR4/TLR7/ALK/C1QTNF3/TNFSF15/NOD2/SAMD5/BMP7	39
BP	GO:0031641	regulation of myelination	13/2556	42/18670	0.00305828	0.0167122	0.0119589	TNFRSF1B/CST7/CTSC/S100B/ITGAX/TYMP/TNFRSF21/LGI4/RARB/NCMAP/KLK8/MAG/PTPRZ1	13
BP	GO:0033081	regulation of T cell differentiation in thymus	9/2556	24/18670	0.00312376	0.0169764	0.0121479	TESPA1/IL7R/FOXP3/ADA/VNN1/CAMK4/ADAM8/FOXN1/FOXJ1	9
BP	GO:0034162	toll-like receptor 9 signaling pathway	9/2556	24/18670	0.00312376	0.0169764	0.0121479	FCRL3/TLR8/PIK3AP1/LILRA4/RAB7B/HAVCR2/IRAK2/TLR7/RSAD2	9
BP	GO:0042430	indole-containing compound metabolic process	9/2556	24/18670	0.00312376	0.0169764	0.0121479	IDO1/IDO2/HAAO/AANAT/KYNU/TDO2/ACMSD/KMO/DDC	9
BP	GO:0042537	benzene-containing compound metabolic process	9/2556	24/18670	0.00312376	0.0169764	0.0121479	IDO1/IDO2/HAAO/STAR/GSTM3/KYNU/TDO2/CYP4B1/KMO	9
BP	GO:0043302	positive regulation of leukocyte degranulation	9/2556	24/18670	0.00312376	0.0169764	0.0121479	FGR/HLA-F/ITGB2/PTAFR/SYK/FCER1G/ITGAM/ADORA2B/CRHR1	9
BP	GO:0060343	trabecula formation	9/2556	24/18670	0.00312376	0.0169764	0.0121479	SFRP1/PPARGC1B/WNT10B/ADAMTS1/ADGRG6/CHAD/RBP4/NKX2-5/MSX2	9
BP	GO:0043583	ear development	45/2556	219/18670	0.0031435	0.017068	0.0122135	TIFAB/RIPOR2/C1QB/WNT1/LRTOMT/GATA3/MYO7A/HOXA1/BMP2/ATP8B1/OSR1/EPHB2/NR4A3/CELSR1/PROX1/TMIE/ALDH1A3/GLI3/EDN1/SLC44A4/STRA6/LRIG3/MYCL/FGF9/ROR1/KCNQ4/RDH10/BCL2/ZIC1/TWIST1/SLC25A27/ADGRV1/DLX6/USH1C/GJB6/HPN/GABRB2/SLITRK6/FGF10/LIN7A/VANGL2/PAX2/BMP5/COL11A1/PVALB	45
BP	GO:0030858	positive regulation of epithelial cell differentiation	18/2556	67/18670	0.00318413	0.0172728	0.01236	S1PR2/FOXC1/BMP6/WNT10B/ATOH8/PROM1/ZEB2/LIF/PTCH1/PTCH2/FOXN1/TMEM100/CLDN5/IL20/ADIPOQ/PAX2/MESP1/FOXJ1	18
BP	GO:0008206	bile acid metabolic process	14/2556	47/18670	0.00319835	0.0173183	0.0123926	CH25H/OSBPL3/ATP8B1/CYP7B1/STARD4/PROX1/CYP27A1/STAR/CYP39A1/AKR1C1/KIT/ACOX2/LEP/SLC27A2	14
BP	GO:0048806	genitalia development	14/2556	47/18670	0.00319835	0.0173183	0.0123926	TIFAB/TCF7/ESR1/BMP6/STRA6/AR/TBX3/GREB1L/PDGFRA/RBP4/FGF10/TP63/BMP5/LRP2	14
BP	GO:0010811	positive regulation of cell-substrate adhesion	28/2556	121/18670	0.0032594	0.0176079	0.0125998	SPOCK2/CD3E/CCR7/UNC13D/EMILIN2/CASS4/CX3CL1/PTK2B/CCL25/SFRP1/CCL21/NPNT/EGFL6/CDK6/FERMT1/ABI3BP/COL26A1/OLFM4/AGR2/FBLN2/EDIL3/HAS2/EMILIN3/MMRN1/VIT/CD36/NPY2R/CEACAM6	28
BP	GO:0046718	viral entry into host cell	28/2556	121/18670	0.0032594	0.0176079	0.0125998	SLAMF1/ITGB7/CCR5/CR2/CR1/FCN1/CD4/CD74/SELPLG/TNFRSF4/CXCR4/CD86/LGALS9/MRC1/ICAM1/CD209/PTX3/GPR15/WWP1/EGFR/ACE2/CLEC4G/EPHA2/CD80/DPP4/TMPRSS2/SERPINB3/CLDN6	28
BP	GO:0050819	negative regulation of coagulation	16/2556	57/18670	0.00328067	0.0176079	0.0125998	GP1BA/UBASH3B/SERPING1/ADTRP/SERPINF2/APOE/C1QTNF1/SERPINE2/EDN1/ABAT/TFPI/TMPRSS6/PDGFRA/TSPAN8/PLAT/KRT1	16
BP	GO:0006837	serotonin transport	7/2556	16/18670	0.00329238	0.0176079	0.0125998	P2RX1/LILRB1/SYK/FCER1G/GPM6B/SLC18A1/SLC6A4	7
BP	GO:0010934	macrophage cytokine production	7/2556	16/18670	0.00329238	0.0176079	0.0125998	LILRB1/CD74/SEMA7A/GPRC5B/HLA-G/TLR4/CD36	7
BP	GO:0032604	granulocyte macrophage colony-stimulating factor production	7/2556	16/18670	0.00329238	0.0176079	0.0125998	IL12B/IL18/IL23R/SYK/CD84/IL23A/CD80	7
BP	GO:0051238	sequestering of metal ion	7/2556	16/18670	0.00329238	0.0176079	0.0125998	S100A8/S100A9/SLC30A3/LCN2/S100A7/FTMT/SLC30A8	7
BP	GO:1900451	positive regulation of glutamate receptor signaling pathway	7/2556	16/18670	0.00329238	0.0176079	0.0125998	CCR2/IFNG/CCL2/EPHB2/ADRB2/RELN/CACNG4	7
BP	GO:2000846	regulation of corticosteroid hormone secretion	7/2556	16/18670	0.00329238	0.0176079	0.0125998	GHRL/BMP6/POMC/C1QTNF1/GAL/CRHR1/AGTR1	7
BP	GO:0009410	response to xenobiotic stimulus	57/2556	292/18670	0.0032989	0.0176079	0.0125998	CNR2/ADA/PTAFR/AIF1/CXCR4/PTK2B/ACY3/ICAM1/GSTP1/APOBEC3A/CMBL/EGFR/STAT5A/FMO2/HTR3A/AOC1/RGS2/DBH/RYR1/CYP26B1/CYP1B1/DDIT4/STAR/AKR7A3/EDN1/S100A12/ASS1/ABAT/FMO1/NAT1/DPEP1/GSTM3/TDO2/OPRK1/PHGDH/AKR1C1/CNR1/CACNG4/SULT1B1/HDAC9/FMO3/LPO/AADAC/SULT1A2/CRHR1/GSTA1/RORC/ARNT2/F7/UGT2B15/CYP2A6/CYP2A7/GLYAT/GSTA3/ALDH3A1/PPP1R1B/PCK1	57
BP	GO:0006939	smooth muscle contraction	26/2556	110/18670	0.00330008	0.0176079	0.0125998	CD38/TIFAB/P2RX1/ADA/PTAFR/TACR1/PROK2/GHRL/NPNT/RGS2/GRIP2/SPX/NMUR1/EDN1/SPHK1/ADRB2/PTGS2/ABAT/EDN3/KIT/ADORA2B/CHRNB4/CHRM3/NMU/P2RX2/NPY2R	26
BP	GO:0032691	negative regulation of interleukin-1 beta production	11/2556	33/18670	0.00330147	0.0176079	0.0125998	TNFAIP3/CARD16/NLRP7/CARD17/CX3CL1/NLRP3/GHRL/CD33/GSTP1/MEFV/IGF1	11
BP	GO:0033028	myeloid cell apoptotic process	11/2556	33/18670	0.00330147	0.0176079	0.0125998	PIK3CD/CCL5/CCR5/ANXA1/FCER1G/IL6/NOD2/BCL2/CDKN2A/HCAR2/ADIPOQ	11
BP	GO:0060603	mammary gland duct morphogenesis	11/2556	33/18670	0.00330147	0.0176079	0.0125998	ESR1/CSF1R/EPHA2/PTCH1/AR/PGR/TBX3/SOSTDC1/CCL11/FGF10/MSX2	11
BP	GO:0002374	cytokine secretion involved in immune response	8/2556	20/18670	0.00331408	0.0176079	0.0125998	TNFRSF1B/LILRB1/NLRP3/TLR2/IL10/TNF/ANGPT1/NOD2	8
BP	GO:0007620	copulation	8/2556	20/18670	0.00331408	0.0176079	0.0125998	P2RX1/ADA/PI3/SERPINE2/ABAT/CNR1/KLK14/SLC6A4	8
BP	GO:0034143	regulation of toll-like receptor 4 signaling pathway	8/2556	20/18670	0.00331408	0.0176079	0.0125998	LYN/PTPN22/TNFAIP3/RAB7B/ACOD1/LBP/LTF/BPIFB1	8
BP	GO:0035458	cellular response to interferon-beta	8/2556	20/18670	0.00331408	0.0176079	0.0125998	PYHIN1/AIM2/IRF1/IFI16/MNDA/ACOD1/STAT1/IRGM	8
BP	GO:0043931	ossification involved in bone maturation	8/2556	20/18670	0.00331408	0.0176079	0.0125998	SEMA4D/BMP2/RYR1/IGF1/PHOSPHO1/LTF/LEP/RFLNA	8
BP	GO:0071636	positive regulation of transforming growth factor beta production	8/2556	20/18670	0.00331408	0.0176079	0.0125998	XCL1/FOXP3/LGALS9/CX3CL1/SERPINF2/MYB/PTGS2/WNT11	8
BP	GO:1900424	regulation of defense response to bacterium	8/2556	20/18670	0.00331408	0.0176079	0.0125998	CYBA/CXCL6/HAVCR2/SYT11/KLK7/SIGLEC11/KLK5/SPINK5	8
BP	GO:0007517	muscle organ development	76/2556	410/18670	0.00332695	0.0176605	0.0126374	TIFAB/ASB2/PAX5/EOMES/RIPOR2/PIM1/CXCL10/VAMP5/S100B/MYH6/ACHE/MYBPC2/COL19A1/MRAS/FOXC1/BMP2/FOXN2/CHODL/ERBB3/ERBB4/WNT10B/MYBPC3/RGS2/MRTFB/S1PR1/GATA6/MSC/EPHB1/PI16/DMD/RYR1/SOX8/CRYAB/YBX3/TNNT2/TGFBR2/CYP26B1/PROX1/LIF/EGR2/EDN1/POU4F1/IGF1/DKK1/MEF2B/ASS1/STRA6/KLF5/GLI1/FGF9/MEOX2/BCL2/ALX4/ATF3/HDAC9/FGF2/TWIST1/DMRTA2/DNER/NPHS1/KEL/RBP4/SOX11/NKX2-5/NEURL1/CACNA1H/CNTFR/P2RX2/SMYD1/ME…	76
BP	GO:0098659	inorganic cation import across plasma membrane	21/2556	83/18670	0.00334877	0.0177446	0.0126976	IFNG/FXYD2/FYN/SLC9A9/KCNJ10/SLC12A3/PRNP/KCNK5/SLC39A6/SLC9A6/KCNJ11/TRPM2/SLC39A12/TRPV6/KCNJ5/KCNJ3/SLC12A1/KCNJ15/KCNJ16/ATP12A/ATP1A4	21
BP	GO:0099587	inorganic ion import across plasma membrane	21/2556	83/18670	0.00334877	0.0177446	0.0126976	IFNG/FXYD2/FYN/SLC9A9/KCNJ10/SLC12A3/PRNP/KCNK5/SLC39A6/SLC9A6/KCNJ11/TRPM2/SLC39A12/TRPV6/KCNJ5/KCNJ3/SLC12A1/KCNJ15/KCNJ16/ATP12A/ATP1A4	21
BP	GO:0030534	adult behavior	32/2556	144/18670	0.00342856	0.0181368	0.0129783	PAX5/KCNJ10/GHRL/TMOD1/GLRB/ASIP/NR4A3/DBH/LGI4/SPTBN4/ABAT/SLC1A2/ALK/NRXN2/DMRT3/EN1/UCHL1/OPRK1/ZIC1/TRH/LEP/CHRNB4/SLITRK6/CHL1/CRHR1/SEZ6L/CHRNA5/CARTPT/KLHL1/NTF4/PPP1R1B/CNTNAP2	32
BP	GO:0007611	learning or memory	51/2556	256/18670	0.00342889	0.0181368	0.0129783	TIFAB/FYN/LILRB2/FOXB1/S100B/B2M/LGMN/CAMK4/PRNP/TLR2/EGFR/SGK1/CEBPB/APOE/RASGRF1/MAPT/EPHB2/FOSL1/DBH/FZD9/EGR2/DKK1/PTGS2/KCNK10/STRA6/ATP8A1/NRXN2/KLK8/NTRK1/EN1/AFF2/OPRK1/CNR1/RELN/KIT/ADCY1/CCL11/ADGRF1/MME/CLDN5/GRPR/CRHR1/BRINP1/PAK5/PTPRZ1/NTF4/GLP1R/CUX2/SLC6A4/PPP1R1B/CNTNAP2	51
BP	GO:0030072	peptide hormone secretion	50/2556	250/18670	0.00344049	0.0181819	0.0130106	CCL5/CD38/BLK/IFNG/ANXA1/GHRL/SFRP1/IL6/PRKCA/CACNA2D2/EGFR/CACNA1E/CACNA1D/TNF/KCNJ11/SYTL4/ABCC8/GAL/FFAR3/EDN1/CPLX1/CACNA1A/ABAT/FAM3D/DPP4/KCNG2/SYBU/PCLO/EDN3/VSNL1/SYT9/EFNA5/CNR1/GHRHR/KCNA5/ACVR1C/TRH/LEP/BAIAP3/RBP4/CRHR1/TNFSF11/CARTPT/ADCYAP1/KCNC2/NMU/SLC30A8/GLP1R/GRP/GHRH	50
BP	GO:0051289	protein homotetramerization	23/2556	94/18670	0.0034857	0.0184045	0.0131698	CD247/CD79A/GBP5/SAMHD1/DPYS/SOD2/B2M/SYT11/GPX3/UPB1/RYR1/PFKP/TRPM2/ALDH1A3/TRPM8/TDO2/KIF25/AQP5/ALDH1A2/FBP1/ACADL/TP63/ACTN2	23
BP	GO:0021782	glial cell development	27/2556	116/18670	0.0035028	0.0184784	0.0132227	IFNG/NRROS/LYN/C1QA/KCNJ10/PRDM8/FPR2/GSTP1/IL6/TLR2/EGFR/CDK6/S100A8/MAPT/TNF/BACE2/POU3F1/LGI4/TLR4/ADGRG6/NCMAP/ROR1/ID4/PHGDH/MAG/SOX11/ASCL1	27
BP	GO:0032350	regulation of hormone metabolic process	12/2556	38/18670	0.00363205	0.0190924	0.0136621	GFI1/IFNG/GATA3/BMP6/BMP2/TNF/GAL/FFAR3/STC2/RDH10/HPN/BMP5	12
BP	GO:0048246	macrophage chemotaxis	12/2556	38/18670	0.00363205	0.0190924	0.0136621	CCL5/SLAMF8/STAP1/CX3CL1/PTK2B/CMKLR1/CCL2/SAA1/CCL3/TAFA4/CXCL17/AZU1	12
BP	GO:0055069	zinc ion homeostasis	12/2556	38/18670	0.00363205	0.0190924	0.0136621	LCK/TMC8/SLC39A6/S100A8/S100A9/SLC30A3/SLC39A12/MT1X/MT1M/ATP7B/MT1H/SLC30A8	12
BP	GO:0071604	transforming growth factor beta production	12/2556	38/18670	0.00363205	0.0190924	0.0136621	XCL1/FOXP3/NRROS/LGALS9/CX3CL1/TYROBP/SERPINF2/MYB/CDH3/GATA6/PTGS2/WNT11	12
BP	GO:0009988	cell-cell recognition	19/2556	73/18670	0.00365592	0.0192009	0.0137397	PRF1/CD6/CCR7/HVCN1/CCL19/DOCK2/DOCK8/MSN/CD209/CCL21/FOLR2/HAVCR2/EPHB1/IZUMO1R/FUT3/PCSK4/CLGN/FOLR3/FETUB	19
BP	GO:0008037	cell recognition	44/2556	215/18670	0.00374892	0.0196545	0.0140643	PRF1/CD6/CD5/NCR3/CCR7/CD226/CRTAM/HVCN1/CCL19/DOCK2/FCN1/IGLL5/CXCR4/IGLL1/CLEC7A/DOCK8/MSN/CD209/CCL21/FOLR2/HAVCR2/PECAM1/CNTNAP3/CSGALNACT1/EPHB2/MFGE8/EPHB1/TNFRSF21/ROBO3/IZUMO1R/FUT3/VSTM2L/ROBO1/PCSK4/CLGN/CNR1/FOLR3/FETUB/CRTAC1/ROBO2/NCAM2/CD36/MEGF10/CNTNAP2	44
BP	GO:0043281	regulation of cysteine-type endopeptidase activity involved in apoptotic process	44/2556	215/18670	0.00374892	0.0196545	0.0140643	LCK/CD27/LAMP3/TNFSF14/P2RX1/FASLG/BIRC3/TNFAIP8/CARD16/CASP1/SERPINB9/CASP10/NLRP1/COL4A3/CASP4/CLEC7A/LGALS9/NLRC4/NLRP3/FAS/CASP5/SYK/CARD9/DAPK1/MICAL1/S100A8/S100A9/RPS6KA3/MAPT/TNF/NGFR/CRYAB/PTGS2/DPEP1/ROBO1/TNFSF15/MMP9/ACVR1C/ACER2/XDH/NLRP2/TP63/PAX2/MAGEA3	44
BP	GO:0070302	regulation of stress-activated protein kinase signaling cascade	48/2556	239/18670	0.00375971	0.0196937	0.0140924	MAP4K1/SLAMF1/CD27/CCR7/FGD2/NCF1/CD40LG/MLKL/CCL19/LYN/PTPN22/IL26/RASSF2/SIRPA/PTK2B/FAS/MID1/SYK/SFRP1/CARD9/WNT16/TLR6/GSTP1/CCL21/FCGR2B/SERPINF2/EGFR/BMP2/IGF1R/INAVA/TNF/EDAR/EPHB1/ZEB2/WNT7A/EDN1/SPHK1/DKK1/TLR4/NOD2/OPRK1/SAMD5/LEP/MAP3K21/XDH/TNFSF11/SERPINB3/VANGL2	48
BP	GO:0021602	cranial nerve morphogenesis	10/2556	29/18670	0.0038006	0.0198031	0.0141707	TIFAB/KCNA2/HOXA1/SEMA3F/ATP8B1/EPHB2/EPHB1/EGR2/GLI3/PAX2	10
BP	GO:0033032	regulation of myeloid cell apoptotic process	10/2556	29/18670	0.0038006	0.0198031	0.0141707	PIK3CD/CCL5/CCR5/ANXA1/FCER1G/NOD2/BCL2/CDKN2A/HCAR2/ADIPOQ	10
BP	GO:0034367	protein-containing complex remodeling	10/2556	29/18670	0.0038006	0.0198031	0.0141707	LIPG/PLA2G7/PLTP/CETP/MPO/APOE/APOC1/PLA2G2A/LPL/AGTR1	10
BP	GO:0048730	epidermis morphogenesis	10/2556	29/18670	0.0038006	0.0198031	0.0141707	WNT10A/SNAI1/KRT17/BCL2/SOSTDC1/FGF7/FGF10/TP63/KLK14/FOXQ1	10
BP	GO:0060142	regulation of syncytium formation by plasma membrane fusion	10/2556	29/18670	0.0038006	0.0198031	0.0141707	CD53/TNFSF14/CXCL9/RIPOR2/CXCL10/TYROBP/FLT3LG/NFATC2/DCSTAMP/GDF15	10
BP	GO:2000515	negative regulation of CD4-positive, alpha-beta T cell activation	10/2556	29/18670	0.0038006	0.0198031	0.0141707	JAK3/TBX21/RUNX3/VSIR/XCL1/FOXP3/CD274/IL2/LGALS9/ANXA1	10
BP	GO:0043616	keratinocyte proliferation	13/2556	43/18670	0.0038433	0.0199731	0.0142923	BCL11B/WNT16/FERMT1/CDH3/TGM1/KRT2/PTCH1/KLK8/HAS2/FGF7/FGF10/TP63/SLURP1	13
BP	GO:0046460	neutral lipid biosynthetic process	13/2556	43/18670	0.0038433	0.0199731	0.0142923	C3/LPIN1/ACSL4/GPAT3/DGAT2/AGMO/MOGAT1/LPL/GPAT2/PNPLA3/PLIN5/MOGAT2/PCK1	13
BP	GO:0046463	acylglycerol biosynthetic process	13/2556	43/18670	0.0038433	0.0199731	0.0142923	C3/LPIN1/ACSL4/GPAT3/DGAT2/AGMO/MOGAT1/LPL/GPAT2/PNPLA3/PLIN5/MOGAT2/PCK1	13
BP	GO:0002576	platelet degranulation	29/2556	128/18670	0.00386037	0.0200443	0.0143432	CTSW/FERMT3/SRGN/PLEK/LYN/P2RX1/TOR4A/SERPING1/F5/SYK/FCER1G/SERPINF2/MAGED2/SELP/PECAM1/TF/SYTL4/ABCC4/TUBA4A/IGF1/RAB27B/ORM2/VEGFD/LEFTY2/MMRN1/ECM1/CD36/ORM1/ACTN2	29
BP	GO:0031646	positive regulation of neurological system process	17/2556	63/18670	0.00389335	0.0201978	0.0144531	TNFRSF1B/CST7/PTAFR/S100B/ITGAX/PTK2B/WNT7A/ADRB2/ABAT/NCMAP/RELN/MAG/CHRNB4/IGSF9B/CARTPT/NMU/CUX2	17
BP	GO:0019229	regulation of vasoconstriction	16/2556	58/18670	0.00396544	0.0205539	0.0147079	CD38/P2RX1/PTAFR/ICAM1/EGFR/ACE2/DBH/EDN1/PTGS2/AVPR2/EDN3/SMTNL1/KCNA5/LEP/AGTR1/CHRM3	16
BP	GO:0051153	regulation of striated muscle cell differentiation	27/2556	117/18670	0.00397248	0.0205724	0.0147211	CD53/TNFSF14/CXCL9/RIPOR2/CXCL10/RBM38/FLT3LG/NFATC2/BMP2/RGS2/PI16/NEK5/CYP26B1/PROX1/EDN1/IGF1/DKK1/TMEM119/BCL2/HDAC9/CEACAM5/GDF15/BHLHA15/NKX2-5/SMYD1/RBM24/MESP1	27
BP	GO:0007548	sex differentiation	53/2556	270/18670	0.00398243	0.020606	0.0147451	TIFAB/TCF7/ICAM1/ESR1/FOXC1/PTX3/SFRP1/GATA3/BMP6/IRX5/CEBPB/OSR1/GATA6/PBX1/CCND1/SOX8/TEX11/YBX3/ADAMTS1/WNT7A/DACH1/STAR/BMPR1B/STRA6/AR/REC8/PGR/FGF9/DMRT3/NTRK1/TBX3/COL9A3/DMRTA1/RDH10/BCL2/DHH/CBX2/GREB1L/KIT/PDGFRA/LRRC6/LEP/CTSV/RBP4/ROBO2/FGF10/ADCYAP1/CNTFR/TP63/ZFP42/BMP5/RETN/LRP2	53
BP	GO:1903307	positive regulation of regulated secretory pathway	15/2556	53/18670	0.00399132	0.020634	0.0147652	FGR/HLA-F/ITGB2/UNC13D/PTAFR/SYK/FCER1G/CACNA1D/ITGAM/SYT9/CNR1/ADORA2B/CRHR1/CACNA1H/SYT1	15
BP	GO:0030260	entry into host cell	30/2556	134/18670	0.00401557	0.0206707	0.0147915	SLAMF1/ITGB7/CCR5/CR2/CR1/FCN1/CD4/CD74/SELPLG/TNFRSF4/CXCR4/CD86/LGALS9/MRC1/ICAM1/CD209/PTX3/GPR15/WWP1/EGFR/MET/ACE2/CLEC4G/EPHA2/CD80/DPP4/KRT6A/TMPRSS2/SERPINB3/CLDN6	30
BP	GO:0044409	entry into host	30/2556	134/18670	0.00401557	0.0206707	0.0147915	SLAMF1/ITGB7/CCR5/CR2/CR1/FCN1/CD4/CD74/SELPLG/TNFRSF4/CXCR4/CD86/LGALS9/MRC1/ICAM1/CD209/PTX3/GPR15/WWP1/EGFR/MET/ACE2/CLEC4G/EPHA2/CD80/DPP4/KRT6A/TMPRSS2/SERPINB3/CLDN6	30
BP	GO:0051806	entry into cell of other organism involved in symbiotic interaction	30/2556	134/18670	0.00401557	0.0206707	0.0147915	SLAMF1/ITGB7/CCR5/CR2/CR1/FCN1/CD4/CD74/SELPLG/TNFRSF4/CXCR4/CD86/LGALS9/MRC1/ICAM1/CD209/PTX3/GPR15/WWP1/EGFR/MET/ACE2/CLEC4G/EPHA2/CD80/DPP4/KRT6A/TMPRSS2/SERPINB3/CLDN6	30
BP	GO:0051828	entry into other organism involved in symbiotic interaction	30/2556	134/18670	0.00401557	0.0206707	0.0147915	SLAMF1/ITGB7/CCR5/CR2/CR1/FCN1/CD4/CD74/SELPLG/TNFRSF4/CXCR4/CD86/LGALS9/MRC1/ICAM1/CD209/PTX3/GPR15/WWP1/EGFR/MET/ACE2/CLEC4G/EPHA2/CD80/DPP4/KRT6A/TMPRSS2/SERPINB3/CLDN6	30
BP	GO:0051952	regulation of amine transport	23/2556	95/18670	0.00401583	0.0206707	0.0147915	KCNA2/SYT15/ACE2/SYT11/OSR1/RGS2/FFAR3/P2RX7/ABAT/SYT8/OPRK1/SYT9/P2RY12/CNR1/TRH/LEP/SYT17/CRHR1/SYT13/CARTPT/KMO/SYT1/NPY2R	23
BP	GO:0014033	neural crest cell differentiation	22/2556	90/18670	0.00426933	0.0219565	0.0157116	WNT10A/SEMA4D/KBTBD8/FOXC1/SFRP1/SEMA7A/ERBB4/SEMA3F/SOX8/ZEB2/EDN1/FOLR1/SEMA3B/EDN3/RDH10/ALDH1A2/TWIST1/RET/NRTN/SOX11/ALX1/BMP7	22
BP	GO:0048566	embryonic digestive tract development	11/2556	34/18670	0.00428604	0.0219966	0.0157403	TCF7/ADA/TNF/GLI3/RARB/STRA6/FGF9/ALDH1A2/PDGFRA/SOX11/FGF10	11
BP	GO:0140115	export across plasma membrane	11/2556	34/18670	0.00428604	0.0219966	0.0157403	KCNA3/FXYD2/KCNE5/KCNE1/FXYD1/KCNE4/KCNA5/ATP12A/KCND3/KCNIP2/ATP1A4	11
BP	GO:0031069	hair follicle morphogenesis	9/2556	25/18670	0.00429564	0.0219966	0.0157403	WNT10A/SNAI1/KRT17/BCL2/SOSTDC1/FGF7/FGF10/TP63/FOXQ1	9
BP	GO:0045662	negative regulation of myoblast differentiation	9/2556	25/18670	0.00429564	0.0219966	0.0157403	CCL17/CXCL10/IL18/TNF/SOX8/MBNL3/TBX3/CMTM5/SOSTDC1	9
BP	GO:0060571	morphogenesis of an epithelial fold	9/2556	25/18670	0.00429564	0.0219966	0.0157403	EGFR/GDF7/AR/RDH10/SOSTDC1/FGF10/TP63/BMP7/BMP5	9
BP	GO:1903426	regulation of reactive oxygen species biosynthetic process	24/2556	101/18670	0.00431538	0.0220787	0.015799	IFNG/ABCD2/ITGB2/FYN/KLRK1/AIF1/CLEC7A/SIRPA/PTK2B/ICAM1/CYBA/PTX3/TLR6/KLRC4-KLRK1/IL10/TNF/PTGIS/EDN1/TLR4/PTGS2/ASS1/CCN6/MPV17L/CD36	24
BP	GO:0050808	synapse organization	75/2556	408/18670	0.0043705	0.0223414	0.015987	SPOCK2/IL10RA/FYN/LILRB2/SEMA4D/C1QA/C3/C1QB/C1QC/CX3CL1/LGMN/ACHE/ARHGAP22/GHRL/PRNP/FCGR2B/TLR2/CACNA2D2/IL10/ERBB4/APOE/IGF1R/CNKSR2/PAK3/GLRB/SEMA3F/SLITRK2/SLC9A6/MAPT/EPHB2/CLSTN2/TNF/EPHB1/ADD2/ADGRB2/ZNF804A/ITGAM/WNT7A/FZD9/POU4F1/DKK1/KIRREL3/ZC4H2/NRXN2/RAB17/KLK8/MAGI2/NTRK1/SYBU/PCLO/SRCIN1/LRRC4B/LRFN5/VSTM5/CAMKV/EFNA5/L1CAM/RELN/PCDHB9/INA/ADGRF1/DNER/TMEM108/PCDH8/GABRB2/SLITRK6/…	75
BP	GO:0097164	ammonium ion metabolic process	42/2556	205/18670	0.00445509	0.0227543	0.0162824	PLA2G2D/ITGB2/PLA2G7/AKR1B1/ACHE/CETP/ENPP2/LRTOMT/BBOX1/PLA2G4A/LPIN1/ODC1/FABP5/ENPP6/DBH/PLB1/MOXD1/APOC1/DEGS2/ITGAM/PLA2G2A/SPHK1/SLC44A4/PHOSPHO1/ABAT/PLBD1/STARD10/NPR1/SNCAIP/AKR1C1/SGPP2/ACADL/MFSD2A/TRH/PLA2G4F/AKR1C2/PLAAT1/ACER2/PLA2G4E/PLA2G10/ACER1/DDC	42
BP	GO:0014031	mesenchymal cell development	21/2556	85/18670	0.00452645	0.0230989	0.016529	SEMA4D/KBTBD8/FOXC1/SEMA7A/ERBB4/SEMA3F/SOX8/ZEB2/EDN1/FOLR1/SEMA3B/EDN3/RDH10/BCL2/ALDH1A2/TWIST1/RET/NRTN/SOX11/ALX1/BMP7	21
BP	GO:0035821	modification of morphology or physiology of other organism	35/2556	164/18670	0.0045751	0.0233271	0.0166923	PRF1/CCL5/FCER2/GNLY/IFNG/CD4/CCL13/LYZ/CCL4/SERPINB9/MPEG1/CLEC7A/APOL1/CD209/PTX3/SYK/CXCL6/CSF1R/CCL8/APOE/S100A9/SLPI/P2RX7/PGLYRP4/S100A12/CCL3/KRT6A/LTF/PGLYRP3/CTSG/HPN/RNASE7/CST11/DEFB132/AZU1	35
BP	GO:0030049	muscle filament sliding	12/2556	39/18670	0.00460374	0.0233728	0.0167251	MYH6/MYBPC2/TMOD1/MYBPC3/TNNI2/DMD/TNNT2/TNNT3/DES/TNNT1/ACTN2/MYBPC1	12
BP	GO:0033275	actin-myosin filament sliding	12/2556	39/18670	0.00460374	0.0233728	0.0167251	MYH6/MYBPC2/TMOD1/MYBPC3/TNNI2/DMD/TNNT2/TNNT3/DES/TNNT1/ACTN2/MYBPC1	12
BP	GO:0045684	positive regulation of epidermis development	12/2556	39/18670	0.00460374	0.0233728	0.0167251	FOXC1/WNT10B/TNF/GAL/HPSE/KRT2/KRT17/PTCH1/PTCH2/FOXN1/IL20/MSX2	12
BP	GO:0051930	regulation of sensory perception of pain	12/2556	39/18670	0.00460374	0.0233728	0.0167251	PTAFR/IL10/FABP5/SPX/EDN1/CCL3/TAFA4/OPRK1/TMEM100/NMU/NPY2R/OPRPN	12
BP	GO:0072529	pyrimidine-containing compound catabolic process	12/2556	39/18670	0.00460374	0.0233728	0.0167251	APOBEC3G/APOBEC3D/APOBEC3C/APOBEC3H/AICDA/DPYS/UPP1/APOBEC3A/TYMP/APOBEC3F/UPB1/APOBEC3B	12
BP	GO:0016553	base conversion or substitution editing	8/2556	21/18670	0.00471862	0.0235508	0.0168524	APOBEC3G/APOBEC3D/APOBEC3C/APOBEC3H/AICDA/APOBEC3A/APOBEC3F/APOBEC3B	8
BP	GO:0030277	maintenance of gastrointestinal epithelium	8/2556	21/18670	0.00471862	0.0235508	0.0168524	SLC22A5/INAVA/TLR4/TFF1/TFF3/NOD2/RBP4/MUC13	8
BP	GO:0072010	glomerular epithelium development	8/2556	21/18670	0.00471862	0.0235508	0.0168524	FOXC1/PECAM1/PROM1/MAGI2/KLF15/NPHS1/ADIPOQ/FOXJ1	8
BP	GO:1900016	negative regulation of cytokine production involved in inflammatory response	8/2556	21/18670	0.00471862	0.0235508	0.0168524	NLRC3/ABCD2/IL1R2/NLRP7/SIRPA/MEFV/ADCY7/APOD	8
BP	GO:1901739	regulation of myoblast fusion	8/2556	21/18670	0.00471862	0.0235508	0.0168524	CD53/TNFSF14/CXCL9/RIPOR2/CXCL10/FLT3LG/NFATC2/GDF15	8
BP	GO:1904469	positive regulation of tumor necrosis factor secretion	8/2556	21/18670	0.00471862	0.0235508	0.0168524	IFNG/LILRA5/LGALS9/HAVCR2/IFIH1/ORM2/LPL/ORM1	8
BP	GO:0002281	macrophage activation involved in immune response	6/2556	13/18670	0.00473792	0.0235508	0.0168524	TYROBP/SYK/HAVCR2/IL33/LBP/SUCNR1	6
BP	GO:0002679	respiratory burst involved in defense response	6/2556	13/18670	0.00473792	0.0235508	0.0168524	PIK3CD/SLAMF8/HCK/PIK3CG/MPO/LBP	6
BP	GO:0010838	positive regulation of keratinocyte proliferation	6/2556	13/18670	0.00473792	0.0235508	0.0168524	CDH3/TGM1/HAS2/FGF7/FGF10/TP63	6
BP	GO:0021978	telencephalon regionalization	6/2556	13/18670	0.00473792	0.0235508	0.0168524	EOMES/BMP2/DMRTA2/EMX1/LHX2/SIX3	6
BP	GO:0031223	auditory behavior	6/2556	13/18670	0.00473792	0.0235508	0.0168524	TIFAB/SLC1A3/STRA6/NRXN2/SLITRK6/CNTNAP2	6
BP	GO:0031650	regulation of heat generation	6/2556	13/18670	0.00473792	0.0235508	0.0168524	TNF/PTGS2/ABAT/CNR1/TNFSF11/NMU	6
BP	GO:0032530	regulation of microvillus organization	6/2556	13/18670	0.00473792	0.0235508	0.0168524	FSCN1/ATP8B1/PLD1/KLF5/PLS1/USH1C	6
BP	GO:0032725	positive regulation of granulocyte macrophage colony-stimulating factor production	6/2556	13/18670	0.00473792	0.0235508	0.0168524	IL12B/IL18/IL23R/SYK/IL23A/CD80	6
BP	GO:0033623	regulation of integrin activation	6/2556	13/18670	0.00473792	0.0235508	0.0168524	PLEK/CXCL13/PTGER4/SELP/CDH17/P2RY12	6
BP	GO:0034374	low-density lipoprotein particle remodeling	6/2556	13/18670	0.00473792	0.0235508	0.0168524	PLA2G7/CETP/MPO/APOE/PLA2G2A/AGTR1	6
BP	GO:0035745	T-helper 2 cell cytokine production	6/2556	13/18670	0.00473792	0.0235508	0.0168524	TBX21/XCL1/NLRP3/GATA3/IL6/RSAD2	6
BP	GO:0043301	negative regulation of leukocyte degranulation	6/2556	13/18670	0.00473792	0.0235508	0.0168524	CCR2/HLA-F/LGALS9/CD300A/CD84/FCGR2B	6
BP	GO:0048711	positive regulation of astrocyte differentiation	6/2556	13/18670	0.00473792	0.0235508	0.0168524	BIN1/BMP2/LIF/SERPINE2/IL6ST/MAG	6
BP	GO:0060601	lateral sprouting from an epithelium	6/2556	13/18670	0.00473792	0.0235508	0.0168524	CELSR1/AR/FGF10/TP63/VANGL2/BMP7	6
BP	GO:0061430	bone trabecula morphogenesis	6/2556	13/18670	0.00473792	0.0235508	0.0168524	SEMA4D/SFRP1/PPARGC1B/WNT10B/CHAD/MSX2	6
BP	GO:0070431	nucleotide-binding oligomerization domain containing 2 signaling pathway	6/2556	13/18670	0.00473792	0.0235508	0.0168524	PTPN22/TNFAIP3/INAVA/IRGM/TLR4/NOD2	6
BP	GO:0072182	regulation of nephron tubule epithelial cell differentiation	6/2556	13/18670	0.00473792	0.0235508	0.0168524	GATA3/STAT1/OSR1/PROM1/LIF/PAX2	6
BP	GO:0090713	immunological memory process	6/2556	13/18670	0.00473792	0.0235508	0.0168524	IL12RB1/IL12B/FGL2/IL23R/IL23A/IFNL1	6
BP	GO:1900225	regulation of NLRP3 inflammasome complex assembly	6/2556	13/18670	0.00473792	0.0235508	0.0168524	GBP5/NLRC3/TLR6/MEFV/TLR4/CD36	6
BP	GO:0001885	endothelial cell development	16/2556	59/18670	0.00476303	0.0236559	0.0169276	PPP1R16B/COL4A4/S1PR2/MSN/ICAM1/MARVELD2/PECAM1/MET/TNF/COL23A1/WNT7A/GSTM3/ID1/CLDN5/TNMD/STC1	16
BP	GO:0043524	negative regulation of neuron apoptotic process	32/2556	147/18670	0.00477016	0.0236715	0.0169388	CORO1A/AGAP2/FYN/FOXB1/SOD2/CX3CL1/LGMN/PTK2B/CCL2/CEBPB/ERBB3/APOE/NR4A3/RETREG1/FZD9/STAR/POU4F1/TOX3/ADAM8/VSTM2L/NTRK1/EN1/ANGPT1/GDF5/BCL2/MAG/GABRB2/CHL1/PTPRZ1/CNTFR/NTF4/FOXQ1	32
BP	GO:0034105	positive regulation of tissue remodeling	13/2556	44/18670	0.00478355	0.0236983	0.016958	IL12B/IL21/IL15/IL2/IL18/SYK/PPARGC1B/PRKCA/EGFR/IL23A/ADAM8/DCSTAMP/TNFSF11	13
BP	GO:0035850	epithelial cell differentiation involved in kidney development	13/2556	44/18670	0.00478355	0.0236983	0.016958	PRKX/GATA3/STAT1/OSR1/PROM1/LIF/MAGI2/MMP9/KLF15/NPHS1/ADIPOQ/PAX2/FOXJ1	13
BP	GO:0070206	protein trimerization	15/2556	54/18670	0.00484038	0.0239599	0.0171451	CD247/TCL1A/MLKL/CD74/TRIM22/SCARA5/C1QTNF1/ALOX5AP/LCN2/HLA-G/TRPM8/SLC1A2/C1QTNF3/ITLN1/ADIPOQ	15
BP	GO:0002418	immune response to tumor cell	7/2556	17/18670	0.0049421	0.0242012	0.0173178	PRF1/CD226/CRTAM/IL12B/CD274/IL12A/HAVCR2	7
BP	GO:0007342	fusion of sperm to egg plasma membrane involved in single fertilization	7/2556	17/18670	0.0049421	0.0242012	0.0173178	FOLR2/IZUMO1R/ROPN1B/EQTN/FOLR3/SERPINA5/SPATA46	7
BP	GO:0010744	positive regulation of macrophage derived foam cell differentiation	7/2556	17/18670	0.0049421	0.0242012	0.0173178	IL18/CSF2/PLA2G2A/LPL/PLA2G10/AGTR1/CD36	7
BP	GO:0030011	maintenance of cell polarity	7/2556	17/18670	0.0049421	0.0242012	0.0173178	NCKAP1L/CARMIL2/CRB2/WNT11/LIN7A/LHX2/ANK1	7
BP	GO:0030540	female genitalia development	7/2556	17/18670	0.0049421	0.0242012	0.0173178	ESR1/STRA6/TBX3/RBP4/FGF10/TP63/LRP2	7
BP	GO:0035930	corticosteroid hormone secretion	7/2556	17/18670	0.0049421	0.0242012	0.0173178	GHRL/BMP6/POMC/C1QTNF1/GAL/CRHR1/AGTR1	7
BP	GO:0036149	phosphatidylinositol acyl-chain remodeling	7/2556	17/18670	0.0049421	0.0242012	0.0173178	PLA2G2D/PLA2G4A/PLA2G2A/PLBD1/PLA2G4F/PLA2G4E/PLA2G10	7
BP	GO:0036158	outer dynein arm assembly	7/2556	17/18670	0.0049421	0.0242012	0.0173178	DNAH8/ZMYND10/DNAAF1/DNAH5/CCDC151/LRRC6/DNAI1	7
BP	GO:0048521	negative regulation of behavior	7/2556	17/18670	0.0049421	0.0242012	0.0173178	ADA/GHRL/TRH/CRHR1/NMU/NPY2R/RETN	7
BP	GO:0048535	lymph node development	7/2556	17/18670	0.0049421	0.0242012	0.0173178	CXCR5/LTA/LTB/IL7R/TOX/IL15/SPNS2	7
BP	GO:0060644	mammary gland epithelial cell differentiation	7/2556	17/18670	0.0049421	0.0242012	0.0173178	FOXB1/LBH/CEBPB/ERBB4/ZNF703/PTCH1/ELF5	7
BP	GO:0090185	negative regulation of kidney development	7/2556	17/18670	0.0049421	0.0242012	0.0173178	GATA3/STAT1/OSR1/MMP9/ADIPOQ/PAX2/BMP7	7
BP	GO:1904996	positive regulation of leukocyte adhesion to vascular endothelial cell	7/2556	17/18670	0.0049421	0.0242012	0.0173178	CCR2/ITGB2/ETS1/PTAFR/ICAM1/TNF/ITGA4	7
BP	GO:0050690	regulation of defense response to virus by virus	10/2556	30/18670	0.00501215	0.0245039	0.0175344	LCK/CD247/CD8B/CD28/DOCK2/FYN/CD4/HCK/ELMO1/B2M	10
BP	GO:0061082	myeloid leukocyte cytokine production	10/2556	30/18670	0.00501215	0.0245039	0.0175344	LILRB1/CD74/SEMA7A/FCER1G/NR4A3/GPRC5B/HLA-G/TLR4/KIT/CD36	10
BP	GO:0021536	diencephalon development	19/2556	75/18670	0.00503575	0.024599	0.0176024	FOXB1/ETS1/WNT1/TBX19/BMP2/PTCHD1/ZEB2/POU4F1/GLI1/GHRHR/ALDH1A2/CRHR1/FGF10/ADCYAP1/KCNC2/KCNC1/SIX3/CNTNAP2/GHRH	19
BP	GO:0006937	regulation of muscle contraction	36/2556	171/18670	0.00512995	0.0250386	0.017917	P2RX1/CLIC2/ADA/PTAFR/BIN1/TACR1/PROK2/GHRL/PIK3CG/NPNT/ACE2/MYBPC3/RGS2/TNNI2/ANK2/DMD/TNNT2/SPX/EDN1/SPHK1/ADRB2/PTGS2/ABAT/PDE4B/DSC2/KIT/TNNT3/ADORA2B/CHRNB4/KCNA1/NKX2-5/STC1/CHRM3/NMU/TNNT1/NPY2R	36
BP	GO:0006919	activation of cysteine-type endopeptidase activity involved in apoptotic process	21/2556	86/18670	0.00523305	0.0255208	0.0182621	LCK/P2RX1/FASLG/CASP1/CASP10/NLRP1/COL4A3/CASP4/NLRC4/NLRP3/FAS/CASP5/S100A8/S100A9/MAPT/TNF/NGFR/ROBO1/TNFSF15/ACER2/XDH	21
BP	GO:0032872	regulation of stress-activated MAPK cascade	47/2556	237/18670	0.00526228	0.0256423	0.018349	MAP4K1/SLAMF1/CD27/CCR7/FGD2/NCF1/CD40LG/MLKL/CCL19/PTPN22/IL26/RASSF2/SIRPA/PTK2B/FAS/MID1/SYK/SFRP1/CARD9/WNT16/TLR6/GSTP1/CCL21/FCGR2B/SERPINF2/EGFR/BMP2/IGF1R/INAVA/TNF/EDAR/EPHB1/ZEB2/WNT7A/EDN1/SPHK1/DKK1/TLR4/NOD2/OPRK1/SAMD5/LEP/MAP3K21/XDH/TNFSF11/SERPINB3/VANGL2	47
BP	GO:0051966	regulation of synaptic transmission, glutamatergic	18/2556	70/18670	0.00527648	0.0256904	0.0183834	CCR2/PTK2B/CCL2/EGFR/TNF/SERPINE2/DKK1/PTGS2/NTRK1/GRIK3/CNR1/RELN/CACNG4/GRM4/ADCYAP1/KMO/SYT1/NPY2R	18
BP	GO:0001649	osteoblast differentiation	45/2556	225/18670	0.00530527	0.0257904	0.018455	SEMA4D/RASSF2/IL6R/ACHE/HEMGN/SFRP1/SEMA7A/IL6/NPNT/ALPL/BMP6/BMP2/CEBPB/WNT10B/CDK6/EPHA2/TNF/TWIST2/SNAI1/SOX8/GLI3/IGF1/PTCH1/BMPR1B/WNT3/CCL3/TMEM119/IL6ST/ID1/GLI1/FGF9/ID4/GDF10/SMOC1/DHH/LTF/TWIST1/WNT11/SOX11/CHRD/RANBP3L/TP63/NPPC/MSX2/BMP7	45
BP	GO:0051592	response to calcium ion	32/2556	148/18670	0.00530571	0.0257904	0.018455	RASGRP2/CPNE5/LGMN/PTK2B/RASAL1/EGFR/AANAT/SYT15/CPNE8/SYT11/CCND1/ALOX5AP/RYR1/P2RX7/KCNMB1/TNNT2/SUCNR1/TRPM2/EDN1/TRPV6/KCNH1/SYT8/DPEP1/SYT9/ADCY1/ADGRV1/SYT17/KCNIP2/SYT13/ACER1/PRKAA2/SYT1	32
BP	GO:0007519	skeletal muscle tissue development	34/2556	160/18670	0.00550863	0.0267549	0.0191452	ASB2/PAX5/EOMES/RIPOR2/VAMP5/S100B/COL19A1/FOXN2/WNT10B/MSC/EPHB1/RYR1/SOX8/YBX3/CYP26B1/EGR2/DKK1/KLF5/MEOX2/BCL2/ATF3/HDAC9/TWIST1/DMRTA2/DNER/NPHS1/KEL/SOX11/NEURL1/P2RX2/SMYD1/MEGF10/RBM24/POPDC3	34
BP	GO:0014032	neural crest cell development	20/2556	81/18670	0.00555232	0.0269451	0.0192813	SEMA4D/KBTBD8/FOXC1/SEMA7A/ERBB4/SEMA3F/SOX8/ZEB2/EDN1/FOLR1/SEMA3B/EDN3/RDH10/ALDH1A2/TWIST1/RET/NRTN/SOX11/ALX1/BMP7	20
BP	GO:0018958	phenol-containing compound metabolic process	24/2556	103/18670	0.00560863	0.0271961	0.0194609	ITGB2/AKR1B1/LRTOMT/GATA3/OCA2/CDH3/ASIP/DBH/MOXD1/ZEB2/ITGAM/STAR/ABAT/NPR1/SNCAIP/BCL2/SULT1B1/HPN/DIO1/SULT1A2/DIO3/CGA/DDC/CRYM	24
BP	GO:0014046	dopamine secretion	12/2556	40/18670	0.00577236	0.0279077	0.0199701	KCNA2/SYT15/SYT11/ABAT/SYT8/OPRK1/SYT9/CNR1/SYT17/SYT13/SYT1/NPY2R	12
BP	GO:0014059	regulation of dopamine secretion	12/2556	40/18670	0.00577236	0.0279077	0.0199701	KCNA2/SYT15/SYT11/ABAT/SYT8/OPRK1/SYT9/CNR1/SYT17/SYT13/SYT1/NPY2R	12
BP	GO:0051931	regulation of sensory perception	12/2556	40/18670	0.00577236	0.0279077	0.0199701	PTAFR/IL10/FABP5/SPX/EDN1/CCL3/TAFA4/OPRK1/TMEM100/NMU/NPY2R/OPRPN	12
BP	GO:0048596	embryonic camera-type eye morphogenesis	9/2556	26/18670	0.00578357	0.0279077	0.0199701	WNT16/PROX1/ALDH1A3/STRA6/TWIST1/SOX11/SIX3/PAX2/BMP7	9
BP	GO:0080111	DNA demethylation	9/2556	26/18670	0.00578357	0.0279077	0.0199701	APOBEC3G/APOBEC3D/APOBEC3C/APOBEC3H/AICDA/GATA3/APOBEC3A/APOBEC3F/APOBEC3B	9
BP	GO:1901018	positive regulation of potassium ion transmembrane transporter activity	9/2556	26/18670	0.00578357	0.0279077	0.0199701	ANK2/GAL/LRRC55/KCNA1/KCNIP2/KCNC2/KCNC1/ACTN2/LRRC26	9
BP	GO:0090276	regulation of peptide hormone secretion	42/2556	208/18670	0.00580793	0.0279798	0.0200217	CCL5/CD38/BLK/IFNG/GHRL/SFRP1/PRKCA/CACNA2D2/EGFR/CACNA1E/CACNA1D/TNF/KCNJ11/SYTL4/ABCC8/FFAR3/CACNA1A/ABAT/FAM3D/DPP4/KCNG2/SYBU/VSNL1/SYT9/EFNA5/CNR1/GHRHR/KCNA5/ACVR1C/TRH/LEP/BAIAP3/RBP4/TNFSF11/CARTPT/ADCYAP1/KCNC2/NMU/SLC30A8/GLP1R/GRP/GHRH	42
BP	GO:1901215	negative regulation of neuron death	42/2556	208/18670	0.00580793	0.0279798	0.0200217	TNFRSF1B/CORO1A/AGAP2/HLA-F/FYN/CD200R1/KIR3DL2/FOXB1/SOD2/CX3CL1/LGMN/PTK2B/NCOA7/CCL2/WNT1/IL10/CEBPB/ERBB3/APOE/NR4A3/PM20D1/RETREG1/FZD9/STAR/POU4F1/TOX3/ADAM8/VSTM2L/NTRK1/EN1/ANGPT1/GDF5/BCL2/CSF3/MAG/GABRB2/CHL1/CRHR1/PTPRZ1/CNTFR/NTF4/FOXQ1	42
BP	GO:0042310	vasoconstriction	19/2556	76/18670	0.00587135	0.0282624	0.0202239	CD38/P2RX1/PTAFR/ICAM1/EGFR/ACE2/DBH/GRIP2/EDN1/PTGS2/AVPR2/EDN3/SMTNL1/KCNA5/LEP/KEL/AGTR1/CHRM3/SLC6A4	19
BP	GO:0032309	icosanoid secretion	13/2556	45/18670	0.00589987	0.0283627	0.0202957	PLA2G2D/ANXA1/SYK/PLA2G4A/ABCC4/P2RX7/PLA2G2A/EDN1/NMB/PLA2G4F/LEP/PLA2G10/TNFSF11	13
BP	GO:0010718	positive regulation of epithelial to mesenchymal transition	14/2556	50/18670	0.0059092	0.0283627	0.0202957	GLIPR2/FOXC1/IL6/BMP2/ZNF703/SNAI1/TGFBR2/CRB2/GCNT2/TWIST1/BAMBI/ALX1/SERPINB3/BMP7	14
BP	GO:0070741	response to interleukin-6	14/2556	50/18670	0.0059092	0.0283627	0.0202957	GFI1/SELPLG/SPI1/IL6R/CHI3L1/ICAM1/IL6/STAT1/SOCS3/TDGF1/PTGIS/IL6ST/PTPRT/PCK1	14
BP	GO:0008202	steroid metabolic process	62/2556	331/18670	0.00591129	0.0283627	0.0202957	GFI1/IFNG/HSD11B1/AKR1B1/LGMN/NPC2/APOL1/ESR1/CETP/BMP6/CH25H/BMP2/LBR/APOE/OSBPL3/ATP8B1/CYP7B1/PBX1/TNF/DHRS9/STARD4/HSD17B2/APOC1/SNAI1/GAL/CYP26B1/PROX1/CYP1B1/CYP27A1/CYP11A1/STAR/PRLR/CYP39A1/DGAT2/UGT2B7/AKR1C1/DHH/KIT/SULT1B1/PDGFRA/ACADL/ACOX2/LEP/AKR1C2/NPC1L1/SERPINA6/SLC27A2/SULT1A2/RORC/CACNA1H/AKR1B15/PRKAA2/AGTR1/CGA/UGT2B15/CYP2A6/APOF/SULT1E1/BMP5/DHRS2/LRP2/HMGCS2	62
BP	GO:0019886	antigen processing and presentation of exogenous peptide antigen via MHC class II	23/2556	98/18670	0.00602478	0.0288839	0.0206687	HLA-DOB/HLA-DMA/HLA-DPB1/CTSS/LAG3/HLA-DMB/HLA-DRA/CD74/HLA-DRB1/HLA-DOA/HLA-DQA1/HLA-DQB1/HLA-DPA1/IFI30/HLA-DRB5/LGMN/FCER1G/HLA-DQB2/FCGR2B/RILP/HLA-DQA2/CTSE/CTSV	23
BP	GO:0021537	telencephalon development	49/2556	251/18670	0.00608589	0.0291534	0.0208615	PAX5/EOMES/BCL11B/BCL2A1/FOXB1/CXCR4/TCTN1/SEMA7A/CSF1R/EGFR/BMP2/ERBB4/CDK6/EPHB2/NR4A3/ZEB2/NFIB/PROX1/ALDH1A3/NR2E1/PHACTR1/GLI3/RARB/LHX6/KIRREL3/AVPR2/SLC1A2/RTN4RL1/ALK/ROBO1/HTR6/ANXA3/ID4/P2RY12/DNAH5/RELN/MFSD2A/DMRTA2/TMEM108/BMERB1/KCNA1/EMX1/CRTAC1/POU3F3/ROBO2/ASCL1/LHX2/SIX3/CNTNAP2	49
BP	GO:0046660	female sex differentiation	26/2556	115/18670	0.0061752	0.0295573	0.0211506	ICAM1/ESR1/FOXC1/PTX3/SFRP1/CEBPB/ADAMTS1/DACH1/BMPR1B/STRA6/PGR/TBX3/COL9A3/DMRTA1/BCL2/KIT/PDGFRA/LEP/RBP4/ROBO2/FGF10/ADCYAP1/TP63/ZFP42/RETN/LRP2	26
BP	GO:0030048	actin filament-based movement	30/2556	138/18670	0.00626747	0.0299749	0.0214493	WAS/WIPF1/BIN1/MYH6/MYBPC2/MYO7A/TMOD1/CACNA1D/MYBPC3/TNNI2/ANK2/DMD/GPD1L/TNNT2/KCNE5/KCNJ5/KCNJ3/PDE4B/KCNE1/DSC2/WIPF3/TNNT3/KCNE4/KCNA5/KCND3/DES/STC1/TNNT1/ACTN2/MYBPC1	30
BP	GO:0046328	regulation of JNK cascade	38/2556	185/18670	0.00630072	0.0301096	0.0215458	MAP4K1/SLAMF1/CD27/CCR7/FGD2/NCF1/CD40LG/MLKL/CCL19/PTPN22/RASSF2/SIRPA/PTK2B/SYK/SFRP1/CARD9/WNT16/TLR6/GSTP1/CCL21/FCGR2B/SERPINF2/EGFR/IGF1R/TNF/EDAR/EPHB1/ZEB2/WNT7A/EDN1/DKK1/TLR4/NOD2/SAMD5/MAP3K21/TNFSF11/SERPINB3/VANGL2	38
BP	GO:0051216	cartilage development	42/2556	209/18670	0.00632979	0.030224	0.0216276	RUNX3/CHI3L1/GHRL/CHST11/BMP6/BMP2/WNT10B/CSGALNACT1/OSR1/SNAI1/NFIB/TGFBR2/WNT7A/GLI3/EDN1/MATN4/RARB/BMPR1B/FGF9/TRPS1/MATN3/COL11A2/GDF5/FGF2/WNT5B/SNORC/LEP/MATN2/FGFR3/RFLNA/WNT11/ECM1/VIT/STC1/COCH/NPPC/CHRDL2/ALX1/MSX2/BMP7/BMP5/COL11A1	42
BP	GO:0010952	positive regulation of peptidase activity	40/2556	197/18670	0.00633482	0.030224	0.0216276	LCK/AIM2/VSIR/CR1/LYN/FYN/P2RX1/FASLG/CASP1/CASP10/IFI16/NLRP1/COL4A3/CASP4/CLEC7A/LGALS9/NLRC4/LGMN/NLRP3/FAS/CASP5/SYK/CARD9/MEFV/DAPK1/S100A8/S100A9/MAPT/MBP/TNF/PCOLCE2/NGFR/NEK5/ROBO1/TNFSF15/ACVR1C/ACER2/XDH/NLRP2/SERPINB3	40
BP	GO:0030279	negative regulation of ossification	20/2556	82/18670	0.00641964	0.0306041	0.0218996	SRGN/SEMA4D/PTK2B/SFRP1/CCR1/CDK6/TNF/TWIST2/ENPP1/DKK1/PTCH1/CCL3/ID1/GDF10/BCL2/TWIST1/RFLNA/ECM1/CHRD/RANBP3L	20
BP	GO:0060537	muscle tissue development	74/2556	408/18670	0.00643874	0.0306705	0.0219471	ASB2/PAX5/EOMES/RIPOR2/PIM1/VAMP5/S100B/MYH6/MYBPC2/COL19A1/FOXC1/BMP2/FOXN2/ERBB3/ERBB4/WNT10B/MYBPC3/OSR1/RGS2/MRTFB/S1PR1/GATA6/MSC/EPHB1/ADAMTS9/PI16/RYR1/CSRP2/SOX8/NEBL/YBX3/TNNT2/TGFBR2/CYP26B1/PROX1/EGR2/EDN1/POU4F1/IGF1/DKK1/RARB/STRA6/KLF5/GLI1/FGF9/TBX3/MEOX2/BCL2/ALDH1A2/PDGFRA/ATF3/HDAC9/FGF2/TWIST1/DMRTA2/DNER/NPHS1/KEL/RBP4/SOX11/NKX2-5/NEURL1/P2RX2/SMYD1/MEGF10/RBM24/BMP7/MESP1/PO…	74
BP	GO:0072080	nephron tubule development	22/2556	93/18670	0.00646237	0.0307584	0.02201	WNT6/WNT1/GATA3/NPNT/BMP2/STAT1/OSR1/PBX1/PROM1/SOX8/LIF/GLI3/PTCH1/IRX1/BCL2/GREB1L/FGF2/WNT11/POU3F3/WNK4/PAX2/FOXD1	22
BP	GO:0016331	morphogenesis of embryonic epithelium	32/2556	150/18670	0.00652901	0.03084	0.0220684	TCTN1/WNT6/SFRP1/WNT16/GATA3/MTHFD1L/GDF7/LMO4/OSR1/CELSR1/SOX8/ZEB2/ALDH1A3/FOLR1/PTCH1/AR/IRX1/RDH10/ALDH1A2/TWIST1/RET/PCDH8/SOX11/FGF10/TP63/LHX2/ALX1/VANGL2/PAX2/BMP7/BMP5/LRP2	32
BP	GO:0001759	organ induction	8/2556	22/18670	0.00653758	0.03084	0.0220684	BMP2/DKK1/AR/ROBO1/ROBO2/FGF10/MESP1/HOXC11	8
BP	GO:0035929	steroid hormone secretion	8/2556	22/18670	0.00653758	0.03084	0.0220684	GHRL/BMP6/POMC/C1QTNF1/GAL/CRHR1/AGTR1/RETN	8
BP	GO:0042359	vitamin D metabolic process	8/2556	22/18670	0.00653758	0.03084	0.0220684	GFI1/IFNG/LGMN/TNF/SNAI1/CYP27A1/CYP11A1/LRP2	8
BP	GO:0045663	positive regulation of myoblast differentiation	8/2556	22/18670	0.00653758	0.03084	0.0220684	TNFSF14/CXCL9/RIPOR2/FLT3LG/BOC/RANBP3L/SMYD1/RBM24	8
BP	GO:0050765	negative regulation of phagocytosis	8/2556	22/18670	0.00653758	0.03084	0.0220684	CD300LF/SIRPA/CD300A/FCGR2B/TLR2/SYT11/PRTN3/ADIPOQ	8
BP	GO:0060487	lung epithelial cell differentiation	8/2556	22/18670	0.00653758	0.03084	0.0220684	FOXA1/GATA6/SPDEF/NFIB/AGR2/FGF10/ASCL1/FOXJ1	8
BP	GO:0071379	cellular response to prostaglandin stimulus	8/2556	22/18670	0.00653758	0.03084	0.0220684	PTGER4/P2RY6/GNG2/PTGDR/SFRP1/PTGFR/AKR1C2/PRKAA2	8
BP	GO:0001820	serotonin secretion	5/2556	10/18670	0.00663009	0.03084	0.0220684	P2RX1/LILRB1/SYK/FCER1G/SLC6A4	5
BP	GO:0002713	negative regulation of B cell mediated immunity	5/2556	10/18670	0.00663009	0.03084	0.0220684	CR1/FOXP3/FCGR2B/C4BPA/FOXJ1	5
BP	GO:0002890	negative regulation of immunoglobulin mediated immune response	5/2556	10/18670	0.00663009	0.03084	0.0220684	CR1/FOXP3/FCGR2B/C4BPA/FOXJ1	5
BP	GO:0003376	sphingosine-1-phosphate receptor signaling pathway	5/2556	10/18670	0.00663009	0.03084	0.0220684	S1PR4/S1PR2/SPNS2/S1PR1/SPHK1	5
BP	GO:0016102	diterpenoid biosynthetic process	5/2556	10/18670	0.00663009	0.03084	0.0220684	DHRS9/ALDH1A3/RDH10/ALDH1A2/RBP1	5
BP	GO:0032621	interleukin-18 production	5/2556	10/18670	0.00663009	0.03084	0.0220684	GBP5/NLRP3/CD84/TLR2/IL10	5
BP	GO:0033690	positive regulation of osteoblast proliferation	5/2556	10/18670	0.00663009	0.03084	0.0220684	BMP2/SOX8/HPSE/TMEM119/LTF	5
BP	GO:0035090	maintenance of apical/basal cell polarity	5/2556	10/18670	0.00663009	0.03084	0.0220684	CRB2/WNT11/LIN7A/LHX2/ANK1	5
BP	GO:0045199	maintenance of epithelial cell apical/basal polarity	5/2556	10/18670	0.00663009	0.03084	0.0220684	CRB2/WNT11/LIN7A/LHX2/ANK1	5
BP	GO:0045348	positive regulation of MHC class II biosynthetic process	5/2556	10/18670	0.00663009	0.03084	0.0220684	CIITA/IFNG/IL10/TLR4/AZU1	5
BP	GO:0045625	regulation of T-helper 1 cell differentiation	5/2556	10/18670	0.00663009	0.03084	0.0220684	JAK3/CCL19/ANXA1/CD80/IL27	5
BP	GO:0045657	positive regulation of monocyte differentiation	5/2556	10/18670	0.00663009	0.03084	0.0220684	CD4/CD74/IL34/FES/DCSTAMP	5
BP	GO:0048304	positive regulation of isotype switching to IgG isotypes	5/2556	10/18670	0.00663009	0.03084	0.0220684	TBX21/CD40/CD28/PTPRC/IL2	5
BP	GO:0060346	bone trabecula formation	5/2556	10/18670	0.00663009	0.03084	0.0220684	SFRP1/PPARGC1B/WNT10B/CHAD/MSX2	5
BP	GO:0070391	response to lipoteichoic acid	5/2556	10/18670	0.00663009	0.03084	0.0220684	TLR2/CD14/LBP/TLR4/CD36	5
BP	GO:0071104	response to interleukin-9	5/2556	10/18670	0.00663009	0.03084	0.0220684	JAK3/IL2RG/IL9R/STAT5A/STAT1	5
BP	GO:0071223	cellular response to lipoteichoic acid	5/2556	10/18670	0.00663009	0.03084	0.0220684	TLR2/CD14/LBP/TLR4/CD36	5
BP	GO:0072531	pyrimidine-containing compound transmembrane transport	5/2556	10/18670	0.00663009	0.03084	0.0220684	SLC19A2/SLC44A4/SLC19A3/SLC28A3/AQP9	5
BP	GO:0140052	cellular response to oxidised low-density lipoprotein particle stimulus	5/2556	10/18670	0.00663009	0.03084	0.0220684	ADTRP/TLR6/CD68/TLR4/CD36	5
BP	GO:2000252	negative regulation of feeding behavior	5/2556	10/18670	0.00663009	0.03084	0.0220684	TRH/CRHR1/NMU/NPY2R/RETN	5
BP	GO:2000833	positive regulation of steroid hormone secretion	5/2556	10/18670	0.00663009	0.03084	0.0220684	GHRL/BMP6/C1QTNF1/GAL/RETN	5
BP	GO:0043087	regulation of GTPase activity	85/2556	479/18670	0.00669018	0.0310952	0.022251	CCL5/ACAP1/ARHGAP25/ARHGAP9/ARHGAP30/CCR7/RASAL3/RASGRP2/TBC1D10C/FGD2/ARHGAP15/CD40/TAGAP/AGAP2/XCL1/CCL19/XCL2/DOCK2/NCKAP1L/VAV1/RIN3/CCL13/SEMA4D/SH3BP1/KLRK1/CCL4/CXCL13/CCL17/CCL23/CCL18/GMIP/RGS18/DOCK8/ARHGAP4/ARHGAP45/CX3CL1/PTK2B/CCL25/ICAM1/ARHGAP22/RASGRP3/CCL2/CCL22/DOCK11/CCL24/ARHGAP27/GPR65/SFRP1/KLRC4-KLRK1/CCL21/RASA3/TBC1D9/CCL20/RASAL1/CCDC125/CCL8/RABEP1/RASGRF1/ARAP2/RGS2/EP…	85
BP	GO:0001708	cell fate specification	23/2556	99/18670	0.00685509	0.0318265	0.0227743	TBX21/EOMES/ISL2/TBX19/FOXA1/LMO4/GLI3/POU4F1/DKK1/POU5F1/PTCH1/PTCH2/AR/DMRT3/TBX3/TLX3/DHH/FGF2/DMRTA2/ASCL1/PAX2/MESP1/TBX10	23
BP	GO:0014706	striated muscle tissue development	71/2556	390/18670	0.00685823	0.0318265	0.0227743	ASB2/PAX5/EOMES/RIPOR2/PIM1/VAMP5/S100B/MYH6/MYBPC2/COL19A1/FOXC1/BMP2/FOXN2/ERBB3/ERBB4/WNT10B/MYBPC3/RGS2/MRTFB/S1PR1/GATA6/MSC/EPHB1/ADAMTS9/PI16/RYR1/SOX8/NEBL/YBX3/TNNT2/TGFBR2/CYP26B1/PROX1/EGR2/EDN1/POU4F1/IGF1/DKK1/RARB/KLF5/GLI1/FGF9/TBX3/MEOX2/BCL2/ALDH1A2/PDGFRA/ATF3/HDAC9/FGF2/TWIST1/DMRTA2/DNER/NPHS1/KEL/RBP4/SOX11/NKX2-5/NEURL1/P2RX2/SMYD1/MEGF10/RBM24/BMP7/MESP1/POPDC3/BMP5/ACTN2/C…	71
BP	GO:0035265	organ growth	41/2556	204/18670	0.00690736	0.0320143	0.0229087	SASH3/PIM1/IL7/MYH6/ESR1/FOXC1/CACNA2D2/ERBB4/RGS2/S1PR1/GATA6/PI16/YBX3/TGFBR2/PROX1/EDN1/IGF1/MATN4/RARB/AR/GLI1/FGF9/MATN3/BCL2/FGF7/FGF2/LEP/PSAPL1/MATN2/FGFR3/RBP4/ECM1/VIT/NKX2-5/STC1/FGF10/COCH/NPPC/MSX2/MESP1/SLC6A4	41
BP	GO:0006767	water-soluble vitamin metabolic process	21/2556	88/18670	0.00691981	0.0320143	0.0229087	VNN2/TCN2/VNN1/HAAO/PSAT1/TKTL1/MTHFD1L/FOLR2/SLC2A3/MCCC2/SLC19A2/AMN/VNN3/FOLR1/ENPP1/SLC19A3/ALDH1L1/KYNU/PRSS3/AOX1/KMO	21
BP	GO:1902476	chloride transmembrane transport	21/2556	88/18670	0.00691981	0.0320143	0.0229087	CLIC2/SLC12A3/CLCN4/APOL1/SLC26A9/GABRP/SLC1A3/GABRE/TTYH2/GLRB/CLIC5/TTYH1/SLC26A7/CLCA4/FXYD1/SLC12A1/CLIC3/GABRB2/GABRQ/CLCA2/GLRA3	21
BP	GO:0006882	cellular zinc ion homeostasis	11/2556	36/18670	0.00694616	0.0320143	0.0229087	LCK/SLC39A6/S100A8/S100A9/SLC30A3/SLC39A12/MT1X/MT1M/ATP7B/MT1H/SLC30A8	11
BP	GO:0010573	vascular endothelial growth factor production	11/2556	36/18670	0.00694616	0.0320143	0.0229087	CCR2/C3/IL6/HPSE/ADAMTS3/CYP1B1/PTGS2/IL6ST/NDRG2/ADORA2B/CXCL17	11
BP	GO:0030224	monocyte differentiation	11/2556	36/18670	0.00694616	0.0320143	0.0229087	INPP5D/CD4/CD74/IFI16/IL34/CSF2/CSF1R/CDK6/FES/IL31RA/DCSTAMP	11
BP	GO:0071634	regulation of transforming growth factor beta production	11/2556	36/18670	0.00694616	0.0320143	0.0229087	XCL1/FOXP3/LGALS9/CX3CL1/TYROBP/SERPINF2/MYB/CDH3/GATA6/PTGS2/WNT11	11
BP	GO:1903131	mononuclear cell differentiation	11/2556	36/18670	0.00694616	0.0320143	0.0229087	INPP5D/CD4/CD74/IFI16/IL34/CSF2/CSF1R/CDK6/FES/IL31RA/DCSTAMP	11
BP	GO:0070252	actin-mediated cell contraction	26/2556	116/18670	0.00694722	0.0320143	0.0229087	BIN1/MYH6/MYBPC2/TMOD1/CACNA1D/MYBPC3/TNNI2/ANK2/DMD/GPD1L/TNNT2/KCNE5/KCNJ5/KCNJ3/PDE4B/KCNE1/DSC2/TNNT3/KCNE4/KCNA5/KCND3/DES/STC1/TNNT1/ACTN2/MYBPC1	26
BP	GO:0051588	regulation of neurotransmitter transport	30/2556	139/18670	0.00697103	0.0320754	0.0229524	PRKCB/P2RX1/LILRB1/MCTP2/CACNA1D/SYT11/APBA2/MCTP1/RGS2/RIMS3/P2RX7/WNT7A/GPM6B/CPLX1/RIMS4/ABAT/SNCAIP/SYT9/CNR1/ADCY1/ADORA2B/TRH/BAIAP3/CHRNB4/TNFSF11/CHRNA5/KMO/SYT1/SLC6A4/CPLX2	30
BP	GO:0000768	syncytium formation by plasma membrane fusion	15/2556	56/18670	0.00697666	0.0320754	0.0229524	CD53/TNFSF14/CXCL9/RIPOR2/PLEKHO1/CXCL10/TYROBP/WNT1/FLT3LG/NFATC2/KCNH1/DCSTAMP/NPHS1/GDF15/CACNA1H	15
BP	GO:0140253	cell-cell fusion	15/2556	56/18670	0.00697666	0.0320754	0.0229524	CD53/TNFSF14/CXCL9/RIPOR2/PLEKHO1/CXCL10/TYROBP/WNT1/FLT3LG/NFATC2/KCNH1/DCSTAMP/NPHS1/GDF15/CACNA1H	15
BP	GO:2000027	regulation of animal organ morphogenesis	49/2556	253/18670	0.00709788	0.0326074	0.0233331	WNT10A/PSMB9/TNFAIP3/PIM1/PSMB10/ENAM/RSPO3/ESR1/WNT6/WNT1/PSMB8/FOXC1/SFRP1/PSMA8/GATA3/BMP2/MMP20/STAT1/TNF/CELSR1/SOX8/NFIB/TGFBR2/LIF/WNT7A/EDN1/DKK1/CELSR2/AR/GLI1/ROBO1/MAGI2/DMRT3/ROR1/BCL2/FGF7/TWIST1/CHAD/HPN/WNT11/AMTN/ROBO2/DIO3/FGF10/VANGL2/PAX2/BMP7/MESP1/HOXC11	49
BP	GO:0045780	positive regulation of bone resorption	7/2556	18/18670	0.00714327	0.03274	0.023428	SYK/PPARGC1B/PRKCA/EGFR/ADAM8/DCSTAMP/TNFSF11	7
BP	GO:0046852	positive regulation of bone remodeling	7/2556	18/18670	0.00714327	0.03274	0.023428	SYK/PPARGC1B/PRKCA/EGFR/ADAM8/DCSTAMP/TNFSF11	7
BP	GO:0150079	negative regulation of neuroinflammatory response	7/2556	18/18670	0.00714327	0.03274	0.023428	TNFRSF1B/CST7/PTPRC/CD200R1/CX3CL1/IGF1/TAFA3	7
BP	GO:0050873	brown fat cell differentiation	12/2556	41/18670	0.00716414	0.0328103	0.0234783	PLAC8/CEBPB/SH2B2/RGS2/ADRB2/PTGS2/LAMB3/LEP/FABP4/ADIPOQ/ADRB1/VSTM2A	12
BP	GO:0097237	cellular response to toxic substance	48/2556	247/18670	0.00717102	0.0328166	0.0234828	IL18RAP/IPCEF1/TNFAIP3/CLIC2/ETS1/SPI1/SOD2/SIRPA/CYBB/B2M/ANXA1/GSTP1/IL6/IL10/ADCY7/SOD3/MPO/MET/APOE/S100A9/MYB/GPX3/NR4A3/TNF/KCNJ11/ALOX5AP/NXN/LCN2/KCNMB1/FBLN5/CYP1B1/TRPM2/GPX7/SPHK1/PTGS2/ABTB2/RNF112/GSTM3/ADH4/NTRK1/HP/LPO/CCL7/GSTA1/KCNC2/CD36/PAX2/BMP7	48
BP	GO:0006641	triglyceride metabolic process	24/2556	105/18670	0.00720737	0.0329384	0.02357	C3/LIPG/CETP/FABP7/PIK3CG/LPIN1/ACSL4/PNPLA4/APOE/FABP5/APOC1/GPAT3/DGAT2/AGMO/MOGAT1/AADAC/LPL/GPAT2/FABP4/PNPLA3/PLIN5/MOGAT2/PCK1/FABP6	24
BP	GO:0032480	negative regulation of type I interferon production	13/2556	46/18670	0.00721429	0.0329384	0.02357	NLRC5/NLRC3/TNFAIP3/LILRB1/LILRA4/SIRPA/NMI/RELB/ACOD1/IL10/HAVCR2/HERC5/IFIH1	13
BP	GO:0060443	mammary gland morphogenesis	13/2556	46/18670	0.00721429	0.0329384	0.02357	ESR1/CSF1R/EPHA2/TGFBR2/GLI3/PTCH1/AR/PGR/TBX3/SOSTDC1/CCL11/FGF10/MSX2	13
BP	GO:1905952	regulation of lipid localization	33/2556	157/18670	0.00731925	0.0331819	0.0237442	C3/LIPG/PLTP/CETP/GHRL/SYK/IL6/BMP6/APOE/POMC/MYB/C1QTNF1/TNF/APOC1/GAL/P2RX7/EDN1/PTCH1/ATP8A1/LEP/LPL/CRHR1/CIDEA/PLA2G10/TNFSF11/AGTR1/CD36/ADIPOQ/LRAT/RETN/PLIN5/ABCA12/VSTM2A	33
BP	GO:0002834	regulation of response to tumor cell	6/2556	14/18670	0.00734025	0.0331819	0.0237442	CD226/CRTAM/IL12B/CD274/IL12A/HAVCR2	6
BP	GO:0002837	regulation of immune response to tumor cell	6/2556	14/18670	0.00734025	0.0331819	0.0237442	CD226/CRTAM/IL12B/CD274/IL12A/HAVCR2	6
BP	GO:0032310	prostaglandin secretion	6/2556	14/18670	0.00734025	0.0331819	0.0237442	ABCC4/P2RX7/EDN1/LEP/PLA2G10/TNFSF11	6
BP	GO:0035112	genitalia morphogenesis	6/2556	14/18670	0.00734025	0.0331819	0.0237442	TIFAB/TCF7/AR/RBP4/FGF10/TP63	6
BP	GO:0035358	regulation of peroxisome proliferator activated receptor signaling pathway	6/2556	14/18670	0.00734025	0.0331819	0.0237442	FABP5/PTGIS/STARD10/TWIST1/LEP/PLIN5	6
BP	GO:0042487	regulation of odontogenesis of dentin-containing tooth	6/2556	14/18670	0.00734025	0.0331819	0.0237442	WNT10A/ENAM/BMP2/MMP20/DMRT3/AMTN	6
BP	GO:0042574	retinal metabolic process	6/2556	14/18670	0.00734025	0.0331819	0.0237442	CYP1B1/ALDH1A3/CYP27C1/RDH10/AKR1C1/ALDH1A2	6
BP	GO:0045346	regulation of MHC class II biosynthetic process	6/2556	14/18670	0.00734025	0.0331819	0.0237442	CIITA/IFNG/SPI1/IL10/TLR4/AZU1	6
[truncated: 330 more rows]
