# Supplementary material for: Role of Immune Cell-Specific Hypermethylation Signatures in Classification and Risk Stratification of Breast Cancer
Source: Front Med (Lausanne). 2021 Aug 26;8:674338. doi: 10.3389/fmed.2021.674338 (PMC8426625; doi:10.3389/fmed.2021.674338)
Supplement: Supplementary file 6 [file Table_6.xlsx]

## Sheet: Sheet1
Supplementary Table 3: Go and KEGG enrichment analyses of the DEGs derived from group 3 versus group 2
ONTOLOGY	GO_ID	Description	GeneRatio	BgRatio	pvalue	p.adjust	qvalue	geneID	Count		KEGG_ID	Description	GeneRatio	BgRatio	pvalue	p.adjust	qvalue	geneID	Count
BP	GO:0070268	cornification	22/764	112/18670	7.83332e-10	3.02654e-06	2.72204e-06	IVL/PCSK6/KRT83/CASP14/KRT34/KRT78/KRT37/KRT32/KRT75/KRT9/KRT16/KRT86/KRT6A/KRT4/SPRR1A/KRT6C/PI3/SPRR2D/SPRR2A/KRT81/SPRR1B/SPRR3	22		hsa04080	Neuroactive ligand-receptor interaction	36/351	341/8076	5.75339e-07	0.000153616	0.000124758	PTGER3/AVPR2/F2RL2/OPRK1/ADRA2A/GRIK4/GRPR/PRLR/SSTR1/GABBR2/PYY/AGTR1/GRIK3/GAL/CTSG/TAC1/RLN2/SLURP1/GHRH/NPY2R/GABRQ/GIPR/PRLH/GRIA4/GLRB/GABRA3/NPY1R/CCKBR/NPW/GRP/GLRA3/EDN3/TRH/LEP/VIPR2/GRIA2	36
BP	GO:0009914	hormone transport	39/764	322/18670	1.38299e-09	3.02654e-06	2.72204e-06	KCNJ11/MYB/ABCC8/GATA3/MYRIP/SYT9/ITPR1/RAPGEF3/CPLX1/SLC44A4/CACNA1D/CACNA2D2/OPRK1/ABAT/IRS1/ADRA2A/SYBU/ANO1/ADCY5/AGTR1/SLC16A10/GAL/SOX11/TAC1/TBX3/DOC2B/GHRH/GIPR/NNAT/ADIPOQ/GRP/SPP1/TFAP2B/PTPRN2/FOXD1/EDN3/TRH/LEP/KCNC2	39		hsa03320	PPAR signaling pathway	14/351	78/8076	5.38886e-06	0.000719412	0.000584265	MMP1/PLIN1/PLIN5/PLIN4/ADIPOQ/SLC27A2/AQP7/PCK1/FABP4/FADS2/HMGCS2/UCP1/FABP6/FABP7	14
BP	GO:0046879	hormone secretion	38/764	312/18670	1.92406e-09	3.02654e-06	2.72204e-06	KCNJ11/MYB/ABCC8/GATA3/MYRIP/SYT9/ITPR1/RAPGEF3/CPLX1/SLC44A4/CACNA1D/CACNA2D2/OPRK1/ABAT/IRS1/ADRA2A/SYBU/ANO1/ADCY5/AGTR1/GAL/SOX11/TAC1/TBX3/DOC2B/GHRH/GIPR/NNAT/ADIPOQ/GRP/SPP1/TFAP2B/PTPRN2/FOXD1/EDN3/TRH/LEP/KCNC2	38		hsa04915	Estrogen signaling pathway	17/351	138/8076	9.3575e-05	0.00832817	0.00676366	BCL2/ESR1/TFF1/ITPR1/PGR/GABBR2/ADCY5/KRT34/SHC2/KRT37/KCNJ3/KRT32/ADCY1/KRT9/KRT16/CALML5/CALML3	17
BP	GO:0019730	antimicrobial humoral response	22/764	122/18670	4.23678e-09	4.99834e-06	4.49545e-06	CST9/S100A8/PGLYRP4/S100A9/PGLYRP2/IL36RN/CTSG/AZU1/BPIFB1/PGLYRP3/PRTN3/ELANE/LCN2/KRT6A/KLK3/CXCL5/JCHAIN/CXCL8/PI3/S100A7/SLPI/BPIFB2	22		hsa04974	Protein digestion and absorption	14/351	103/8076	0.000135028	0.00888285	0.00721414	ATP1A2/SLC15A1/CPA3/SLC7A8/SLC16A10/ACE2/ATP1A4/COL14A1/COL17A1/KCNK5/COL4A6/CPB1/COL9A3/SLC1A1	14
BP	GO:0042445	hormone metabolic process	30/764	232/18670	2.50396e-08	2.36324e-05	2.12547e-05	ESR1/GATA3/FOXA1/STC2/TPO/SLC44A4/PCSK4/PCSK6/CPA3/GAL/CYP21A2/CTSG/ADH1B/ACE2/CMA1/AFP/AWAT2/CYP27C1/HPN/UGT2B7/SPP1/CHST8/AKR1B15/ADH1C/CRABP1/LEP/DHRS2/SDR16C5/PCSK1N/SERPINA6	30		hsa04024	cAMP signaling pathway	22/351	216/8076	0.000166346	0.00888285	0.00721414	ATP1A2/RAPGEF3/PTGER3/HCAR1/LIPE/CACNA1D/VAV3/SSTR1/GABBR2/GLI1/ADCY5/ATP1A4/GIPR/GRIA4/CACNA1F/ADCY1/NPY1R/CALML5/EDN3/CALML3/VIPR2/GRIA2	22
BP	GO:0046883	regulation of hormone secretion	32/764	266/18670	4.90697e-08	3.85933e-05	3.47103e-05	KCNJ11/MYB/ABCC8/MYRIP/SYT9/ITPR1/RAPGEF3/CACNA1D/CACNA2D2/OPRK1/ABAT/IRS1/ADRA2A/SYBU/ANO1/ADCY5/AGTR1/GAL/SOX11/TAC1/DOC2B/GHRH/GIPR/NNAT/ADIPOQ/GRP/SPP1/TFAP2B/EDN3/TRH/LEP/KCNC2	32		hsa04061	Viral protein interaction with cytokine and cytokine receptor	13/351	100/8076	0.000364851	0.0162359	0.0131858	IL6ST/CCL14/CCL7/CCL20/CX3CR1/CXCL14/CCL21/CXCL5/CXCL8/IL20/IL20RA/CCL19/CCL18	13
BP	GO:0010466	negative regulation of peptidase activity	31/764	262/18670	1.15986e-07	7.81909e-05	7.03239e-05	CST9/SERPINA11/A2ML1/CST9L/NGFR/C4B/CST2/SERPINA5/SERPINA9/PAX2/TIMP4/OPRPN/C4A/GPC3/SERPINB4/PI16/RARRES1/TFAP2B/SERPINB3/SERPINA3/MAGEA3/AMBP/ITIH6/PI3/CST4/SERPINB7/CST5/SLPI/SERPINB2/PCSK1N/SERPINA6	31		hsa04923	Regulation of lipolysis in adipocytes	9/351	57/8076	0.000707247	0.0206945	0.0168069	PTGER3/LIPE/IRS1/ADCY5/PLIN1/ADCY1/NPY1R/AQP7/FABP4	9
BP	GO:0010951	negative regulation of endopeptidase activity	29/764	250/18670	4.50338e-07	0.000250531	0.000225325	CST9/SERPINA11/A2ML1/CST9L/NGFR/C4B/CST2/SERPINA5/SERPINA9/PAX2/TIMP4/OPRPN/C4A/SERPINB4/RARRES1/TFAP2B/SERPINB3/SERPINA3/MAGEA3/AMBP/ITIH6/PI3/CST4/SERPINB7/CST5/SLPI/SERPINB2/PCSK1N/SERPINA6	29		hsa05031	Amphetamine addiction	10/351	69/8076	0.000728534	0.0206945	0.0168069	CACNA1D/ADCY5/SLC18A2/MAOA/GRIA4/FOSB/DDC/CALML5/CALML3/GRIA2	10
BP	GO:0023061	signal release	43/764	462/18670	4.77809e-07	0.000250531	0.000225325	KCNJ11/MYB/ABCC8/GATA3/MYRIP/SYT9/ITPR1/RAPGEF3/CPLX1/SLC44A4/CACNA1D/CACNA2D2/OPRK1/LIN7A/ABAT/IRS1/ADRA2A/SYBU/ANO1/ADCY5/AGTR1/GAL/SOX11/TAC1/TBX3/DOC2B/GHRH/SLC18A2/GIPR/NNAT/RIMS4/ADCY1/ADIPOQ/GRP/SPP1/TFAP2B/PTPRN2/FOXD1/EDN3/TRH/SYT1/LEP/KCNC2	43		hsa00350	Tyrosine metabolism	7/351	36/8076	0.000773141	0.0206945	0.0168069	TPO/ADH1B/MAOA/TAT/DDC/ADH1C/PNMT	7
BP	GO:0035637	multicellular organismal signaling	25/764	204/18670	1.00518e-06	0.000474344	0.000426619	KCNJ11/ATP1A2/SCN7A/ITPR1/MAG/CLDN19/SCN4B/CACNA1D/CACNA2D2/KCNK15/SCN2B/KCND3/SCN4A/CASQ2/SPTBN4/CACNG1/ACE2/ATP1A4/CACNG4/KCNJ3/CACNA1F/NTRK2/CASQ1/NTRK3/KCNE4	25		hsa04261	Adrenergic signaling in cardiomyocytes	16/351	150/8076	0.000775075	0.0206945	0.0168069	BCL2/ATP1A2/SCN7A/RAPGEF3/SCN4B/CACNA1D/CACNA2D2/ADCY5/AGTR1/CACNG1/ATP1A4/CACNG4/CACNA1F/ADCY1/CALML5/CALML3	16
BP	GO:1990266	neutrophil migration	18/764	118/18670	1.42567e-06	0.000603632	0.000542899	C5AR2/CCL14/PREX1/VAV3/S100A8/S100A9/CCL7/IL36RN/THBS4/CCL20/UMOD/PRTN3/CCL21/CXCL5/EDN3/CXCL8/CCL19/CCL18	18		hsa00982	Drug metabolism - cytochrome P450	10/351	71/8076	0.000915964	0.022233	0.0180563	GSTM3/GSTA2/ADH1B/GSTM2/MAOA/UGT2B15/UGT2B7/ADH1C/GSTA1/GSTM1	10
BP	GO:0042391	regulation of membrane potential	40/764	434/18670	1.53498e-06	0.000603632	0.000542899	BCL2/KCNJ11/MAPT/ATP1A2/SCN7A/NOS1AP/CLDN19/SCN4B/SLC26A3/CACNA1D/KCNK15/ABAT/GRIK4/SCN2B/KCND3/SCN4A/CASQ2/GRIK3/KCNH1/TAC1/ATP1A4/CACNG4/NPY2R/GABRQ/FZD9/KCNJ3/GLRB/KCNK5/GABRA3/RIMS4/PIEZO2/NTRK2/INSYN2A/IGSF9B/GLRA3/NTRK3/KCNE4/MYOC/ACTN2/KCNC2	40		hsa04925	Aldosterone synthesis and secretion	12/351	98/8076	0.00104858	0.0233308	0.018948	ATP1A2/ITPR1/LIPE/CACNA1D/ADCY5/AGTR1/CYP21A2/ATP1A4/CACNA1F/ADCY1/CALML5/CALML3	12
BP	GO:0006865	amino acid transport	20/764	145/18670	1.92156e-06	0.000697525	0.000627345	SLC7A5/ATP1A2/CPLX1/SLC16A12/SLC7A2/ABAT/SLC7A13/SLC7A3/SLC7A8/SLC16A10/ACE2/SLC6A17/SLC7A4/SLC38A11/NTRK2/SLC6A11/TRH/SYT1/LEP/SLC1A1	20		hsa04114	Oocyte meiosis	14/351	129/8076	0.00137809	0.0270406	0.0219608	SPDYC/ITPR1/PGR/CCNE1/AR/PLK1/CDC20/ADCY5/IGF1R/SMC1B/IGF1/ADCY1/CALML5/CALML3	14
BP	GO:0048871	multicellular organismal homeostasis	42/764	485/18670	4.16248e-06	0.00121689	0.00109446	BCL2/NXNL2/TFF1/UGCG/ZNF516/TFF3/NOVA1/PTGER3/AVPR2/ABAT/INAVA/CYP4F12/PRLR/POTEI/TRPM8/ADCY5/IGF1R/PDK4/TP63/PRLH/SIGLEC15/OPRPN/ADCY1/ADIPOQ/SLC40A1/SCNN1A/LCN2/FABP4/KRT16/CIDEA/ALB/SPP1/TFAP2B/PRKAA2/ZG16B/SERPINA3/JCHAIN/UCP1/CST4/LEP/IL20RA/PIP	42		hsa04512	ECM-receptor interaction	11/351	88/8076	0.00141786	0.0270406	0.0219608	CHAD/TNXB/LAMA3/FREM1/THBS4/NPNT/TNN/COL4A6/SPP1/IBSP/COL9A3	11
BP	GO:0030073	insulin secretion	24/764	207/18670	4.39833e-06	0.00121689	0.00109446	KCNJ11/ABCC8/MYRIP/SYT9/ITPR1/RAPGEF3/CPLX1/CACNA1D/CACNA2D2/ABAT/IRS1/ADRA2A/SYBU/ANO1/ADCY5/GAL/DOC2B/GIPR/NNAT/TFAP2B/PTPRN2/TRH/LEP/KCNC2	24		hsa00980	Metabolism of xenobiotics by cytochrome P450	10/351	77/8076	0.00172784	0.0307556	0.0249779	GSTM3/GSTA2/ADH1B/AKR7A3/GSTM2/UGT2B15/UGT2B7/ADH1C/GSTA1/GSTM1	10
BP	GO:0030072	peptide hormone secretion	27/764	250/18670	4.41324e-06	0.00121689	0.00109446	KCNJ11/ABCC8/MYRIP/SYT9/ITPR1/RAPGEF3/CPLX1/CACNA1D/CACNA2D2/ABAT/IRS1/ADRA2A/SYBU/ANO1/ADCY5/GAL/DOC2B/GHRH/GIPR/NNAT/GRP/TFAP2B/PTPRN2/EDN3/TRH/LEP/KCNC2	27		hsa04970	Salivary secretion	11/351	93/8076	0.00222619	0.0371496	0.0301708	ATP1A2/ITPR1/ADCY5/CST2/ATP1A4/ADCY1/TRPV6/CALML5/CST4/CST5/CALML3	11
BP	GO:0007218	neuropeptide signaling pathway	16/764	104/18670	4.84922e-06	0.00121689	0.00109446	NXPH4/NXPH3/SORCS1/OPRK1/GRPR/SSTR1/PYY/GAL/TAC1/NPY2R/GLRB/NPY1R/NPW/GRP/GLRA3/PCSK1N	16		hsa04657	IL-17 signaling pathway	11/351	94/8076	0.00242577	0.0380988	0.0309417	S100A8/S100A9/CCL7/MMP1/CCL20/FOSB/LCN2/CXCL5/CXCL8/S100A7A/S100A7	11
BP	GO:0030593	neutrophil chemotaxis	16/764	104/18670	4.84922e-06	0.00121689	0.00109446	C5AR2/CCL14/PREX1/VAV3/S100A8/S100A9/CCL7/IL36RN/THBS4/CCL20/CCL21/CXCL5/EDN3/CXCL8/CCL19/CCL18	16		hsa04614	Renin-angiotensin system	5/351	23/8076	0.00265287	0.0390863	0.0317436	CPA3/AGTR1/CTSG/ACE2/CMA1	5
BP	GO:0097530	granulocyte migration	19/764	141/18670	4.89953e-06	0.00121689	0.00109446	C5AR2/CCL14/PREX1/VAV3/S100A8/S100A9/CCL7/IL36RN/THBS4/CCL20/UMOD/PRTN3/CCL21/CXCL5/EDN3/CXCL8/S100A7/CCL19/CCL18	19		hsa05204	Chemical carcinogenesis	10/351	82/8076	0.00278142	0.0390863	0.0317436	NAT1/GSTM3/GSTA2/ADH1B/GSTM2/UGT2B15/UGT2B7/ADH1C/GSTA1/GSTM1	10
BP	GO:0050886	endocrine process	14/764	84/18670	7.28083e-06	0.00171791	0.00154507	GATA3/AVPR2/OPRK1/CPA3/AGTR1/GAL/CTSG/TAC1/TBX3/ACE2/CMA1/FOXD1/EDN3/LEP	14		hsa02010	ABC transporters	7/351	45/8076	0.00300516	0.0395784	0.0321433	ABCC8/ABCA10/ABCA8/ABCB1/ABCA9/ABCA13/ABCC11	7
BP	GO:0008544	epidermis development	40/764	464/18670	7.83924e-06	0.00176064	0.0015835	BCL2/UGCG/IVL/SLC44A4/CELSR1/PCSK6/LAMA3/KRT83/GLI1/CASP14/GAL/KRT34/KRT78/TP63/KRT37/SCEL/COL17A1/KRT32/KRT75/KRT9/FOXN1/KRT16/KRT86/KRT6A/CALML5/KRT4/SPRR1A/ALX4/IL20/KRT6C/PI3/HOXB13/SPRR2D/S100A7/SPRR2A/KRT81/DKK1/SPRR1B/SLITRK6/SPRR3	40		hsa04713	Circadian entrainment	11/351	97/8076	0.0031129	0.0395784	0.0321433	ITPR1/NOS1AP/CACNA1D/ADCY5/KCNJ3/GRIA4/ADCY1/CALML5/GNGT1/CALML3/GRIA2	11
BP	GO:0061337	cardiac conduction	19/764	146/18670	8.20813e-06	0.00176064	0.0015835	KCNJ11/ATP1A2/ITPR1/SCN4B/CACNA1D/CACNA2D2/KCNK15/SCN2B/KCND3/CASQ2/SPTBN4/CACNG1/ACE2/ATP1A4/CACNG4/KCNJ3/CACNA1F/CASQ1/KCNE4	19		hsa04610	Complement and coagulation cascades	10/351	85/8076	0.00362686	0.0434969	0.0353257	F2RL2/F7/C7/C4B/SERPINA5/PLAT/C4A/C6/CFD/SERPINB2	10
BP	GO:0071621	granulocyte chemotaxis	17/764	123/18670	1.08676e-05	0.00210005	0.00188876	C5AR2/CCL14/PREX1/VAV3/S100A8/S100A9/CCL7/IL36RN/THBS4/CCL20/CCL21/CXCL5/EDN3/CXCL8/S100A7/CCL19/CCL18	17		hsa04978	Mineral absorption	8/351	59/8076	0.00374692	0.0434969	0.0353257	ATP1A2/SLC26A3/SLC26A9/ATP7B/MT1H/ATP1A4/SLC40A1/TRPV6	8
BP	GO:0050796	regulation of insulin secretion	21/764	176/18670	1.10401e-05	0.00210005	0.00188876	KCNJ11/ABCC8/MYRIP/SYT9/ITPR1/RAPGEF3/CACNA1D/CACNA2D2/ABAT/IRS1/ADRA2A/SYBU/ANO1/ADCY5/DOC2B/GIPR/NNAT/TFAP2B/TRH/LEP/KCNC2	21		hsa04726	Serotonergic synapse	12/351	115/8076	0.00411485	0.0457777	0.037178	ITPR1/RAPGEF3/CACNA1D/ADCY5/SLC18A2/KCNJ3/MAOA/CYP4X1/CACNA1F/DDC/GNGT1/SLC6A4	12
BP	GO:0006959	humoral immune response	33/764	356/18670	1.11255e-05	0.00210005	0.00188876	BCL2/CST9/GATA3/C5AR2/S100A8/PGLYRP4/S100A9/PGLYRP2/IL36RN/TREM1/CTSG/C7/C4B/AZU1/BPIFB1/PGLYRP3/C4A/HPX/PRTN3/C6/ELANE/LCN2/KRT6A/KLK3/CXCL5/CFD/JCHAIN/CXCL8/PI3/S100A7/SLPI/FCN2/BPIFB2	33
BP	GO:0090276	regulation of peptide hormone secretion	23/764	208/18670	1.51493e-05	0.00274959	0.00247295	KCNJ11/ABCC8/MYRIP/SYT9/ITPR1/RAPGEF3/CACNA1D/CACNA2D2/ABAT/IRS1/ADRA2A/SYBU/ANO1/ADCY5/DOC2B/GHRH/GIPR/NNAT/GRP/TFAP2B/TRH/LEP/KCNC2	23
BP	GO:0045861	negative regulation of proteolysis	33/764	363/18670	1.66221e-05	0.00290517	0.00261287	CST9/SERPINA11/A2ML1/CST9L/IL1R2/NGFR/C4B/CST2/SERPINA5/SERPINA9/PAX2/PLAT/TIMP4/OPRPN/C4A/GPC3/SERPINB4/PI16/RARRES1/TFAP2B/SERPINB3/SERPINA3/MAGEA3/AMBP/ITIH6/PI3/CST4/SERPINB7/CST5/SLPI/SERPINB2/PCSK1N/SERPINA6	33
BP	GO:0015849	organic acid transport	31/764	333/18670	1.87659e-05	0.00305366	0.00274643	SLC7A5/ATP1A2/SLC16A6/CPLX1/SLC26A3/SLC26A9/SLC16A12/SLC7A2/ABAT/SLC7A13/SLC7A3/SLC7A8/SLC16A10/AQP9/ACE2/LRP2/SLC6A17/SLC7A4/SLC38A11/SLC27A2/NTRK2/SLC6A11/FABP4/PRKAA2/TRH/SYT1/LEP/SLC1A1/FOLR1/THRSP/SLC13A2	31
BP	GO:0046942	carboxylic acid transport	31/764	333/18670	1.87659e-05	0.00305366	0.00274643	SLC7A5/ATP1A2/SLC16A6/CPLX1/SLC26A3/SLC26A9/SLC16A12/SLC7A2/ABAT/SLC7A13/SLC7A3/SLC7A8/SLC16A10/AQP9/ACE2/LRP2/SLC6A17/SLC7A4/SLC38A11/SLC27A2/NTRK2/SLC6A11/FABP4/PRKAA2/TRH/SYT1/LEP/SLC1A1/FOLR1/THRSP/SLC13A2	31
BP	GO:0098656	anion transmembrane transport	28/764	288/18670	2.1512e-05	0.00338384	0.00304338	SLC7A5/ATP1A2/SLC4A8/SLC44A4/SLC26A3/SLC26A9/SLC16A12/SLC7A2/ABCB1/SLC7A13/SLC7A3/ANO1/SLC7A8/SLC16A10/AQP9/LRP2/ADAMTS8/GABRQ/SLC7A4/SLC38A11/GLRB/GABRA3/GLRA3/PRKAA2/CLIC6/SLC1A1/FOLR1/THRSP	28
BP	GO:0046887	positive regulation of hormone secretion	17/764	131/18670	2.51815e-05	0.00383327	0.00344759	MYB/MYRIP/ABAT/SYBU/ANO1/GAL/SOX11/TAC1/DOC2B/GHRH/GIPR/NNAT/GRP/SPP1/EDN3/TRH/LEP	17
BP	GO:1903522	regulation of blood circulation	28/764	297/18670	3.75141e-05	0.00540802	0.00486391	KCNJ11/ATP1A2/ITPR1/NOS1AP/SCN4B/AVPR2/CACNA1D/CACNA2D2/KCNK15/ADRA2A/SCN2B/KCND3/CASQ2/AGTR1/SPTBN4/CACNG1/TAC1/ACE2/ATP1A4/GSTM2/CACNG4/KCNJ3/CACNA1F/CASQ1/KCNE4/EDN3/LEP/SLC1A1	28
BP	GO:0035082	axoneme assembly	11/764	62/18670	3.78183e-05	0.00540802	0.00486391	DNALI1/ZMYND10/DNAH7/DNAAF1/CFAP43/CFAP46/DNAAF3/RSPH1/DNAH5/NEURL1/TEKT2	11
BP	GO:0055078	sodium ion homeostasis	10/764	52/18670	4.12658e-05	0.00571553	0.00514047	ATP1A2/SCN7A/AVPR2/CYP4F12/AGTR1/C7/TAC1/ATP1A4/SCNN1A/TFAP2B	10
BP	GO:0015711	organic anion transport	39/764	482/18670	4.23911e-05	0.00571553	0.00514047	SLC7A5/ATP1A2/SLC16A6/CPLX1/CA12/SLC4A8/SLC44A4/SLC26A3/CA9/SLC26A9/SLC16A12/SLC7A2/ABCB1/ABAT/SLC7A13/SLC2A14/SLC7A3/SLC7A8/SLC16A10/AQP9/ACE2/LRP2/SLC6A17/SLC7A4/SLC38A11/SLC27A2/NTRK2/SLC6A11/CA4/FABP4/PRKAA2/TRH/SYT1/LEP/ABCC11/SLC1A1/FOLR1/THRSP/SLC13A2	39
BP	GO:0052547	regulation of peptidase activity	37/764	452/18670	5.19747e-05	0.00674764	0.00606875	CST9/MAPT/SERPINA11/A2ML1/NEK5/S100A8/S100A9/CST9L/NGFR/C4B/CST2/SERPINA5/SERPINA9/PAX2/TP63/ACER2/TIMP4/OPRPN/C4A/GPC3/SERPINB4/PI16/RARRES1/TFAP2B/SERPINB3/SERPINA3/MAGEA3/AMBP/ITIH6/PI3/CST4/SERPINB7/CST5/SLPI/SERPINB2/PCSK1N/SERPINA6	37
BP	GO:0097529	myeloid leukocyte migration	22/764	210/18670	5.29059e-05	0.00674764	0.00606875	C5AR2/CCL14/PREX1/VAV3/S100A8/S100A9/CCL7/IL36RN/THBS4/AZU1/CCL20/CX3CR1/UMOD/PRTN3/VEGFD/CCL21/CXCL5/EDN3/CXCL8/S100A7/CCL19/CCL18	22
BP	GO:0043588	skin development	35/764	419/18670	5.481e-05	0.0067784	0.00609641	BCL2/UGCG/IVL/CELSR1/PCSK6/KRT83/CASP14/GAL/KRT34/KRT78/TP63/KRT37/SCEL/KRT32/KRT75/KRT9/FOXN1/KRT16/TFAP2B/KRT86/KRT6A/KRT4/SPRR1A/ALX4/IL20/KRT6C/GJB3/PI3/SPRR2D/S100A7/SPRR2A/KRT81/DKK1/SPRR1B/SPRR3	35
BP	GO:0001763	morphogenesis of a branching structure	21/764	196/18670	5.60198e-05	0.0067784	0.00609641	BCL2/ESR1/FOXA1/PGR/CELSR1/AR/GREB1L/SEMA3C/TBX3/NPNT/PAX2/TP63/AREG/GPC3/CITED1/NTN4/FOXD1/DLX2/HOXB13/WNT6/WT1	21
BP	GO:0061138	morphogenesis of a branching epithelium	20/764	182/18670	5.85272e-05	0.00679687	0.00611302	BCL2/ESR1/FOXA1/PGR/CELSR1/AR/GREB1L/SEMA3C/TBX3/NPNT/PAX2/TP63/AREG/GPC3/CITED1/NTN4/FOXD1/HOXB13/WNT6/WT1	20
BP	GO:0030216	keratinocyte differentiation	28/764	305/18670	6.00614e-05	0.00679687	0.00611302	UGCG/IVL/PCSK6/KRT83/CASP14/KRT34/KRT78/TP63/KRT37/SCEL/KRT32/KRT75/KRT9/FOXN1/KRT16/KRT86/KRT6A/KRT4/SPRR1A/IL20/KRT6C/PI3/SPRR2D/S100A7/SPRR2A/KRT81/SPRR1B/SPRR3	28
BP	GO:0055067	monovalent inorganic cation homeostasis	18/764	154/18670	6.05894e-05	0.00679687	0.00611302	BCL2/ATP1A2/SCN7A/SLC4A8/SLC26A3/AVPR2/CYP4F12/AGTR1/ATP6V1C2/PDK4/C7/TAC1/ATP1A4/CCKBR/SCNN1A/TFAP2B/RHCG/ATP6V0A4	18
BP	GO:0007631	feeding behavior	14/764	101/18670	6.19338e-05	0.00679687	0.00611302	DACH1/OPRK1/EN1/PYY/GAL/ACE2/NPY2R/PRLH/POU4F1/NPY1R/NTRK2/NPW/TRH/LEP	14
BP	GO:0015837	amine transport	14/764	102/18670	6.91317e-05	0.00741438	0.0066684	ATP1A2/SYT9/OPRK1/ABAT/ADRA2A/AQP9/ACE2/NPY2R/SLC18A2/DDC/TRH/SYT1/LEP/RHCG	14
BP	GO:0052548	regulation of endopeptidase activity	35/764	425/18670	7.29668e-05	0.00764927	0.00687966	CST9/MAPT/SERPINA11/A2ML1/NEK5/S100A8/S100A9/CST9L/NGFR/C4B/CST2/SERPINA5/SERPINA9/PAX2/TP63/ACER2/TIMP4/OPRPN/C4A/SERPINB4/RARRES1/TFAP2B/SERPINB3/SERPINA3/MAGEA3/AMBP/ITIH6/PI3/CST4/SERPINB7/CST5/SLPI/SERPINB2/PCSK1N/SERPINA6	35
BP	GO:0009913	epidermal cell differentiation	31/764	358/18670	7.45638e-05	0.00764927	0.00687966	UGCG/IVL/SLC44A4/PCSK6/KRT83/GLI1/CASP14/KRT34/KRT78/TP63/KRT37/SCEL/KRT32/KRT75/KRT9/FOXN1/KRT16/KRT86/KRT6A/KRT4/SPRR1A/IL20/KRT6C/PI3/SPRR2D/S100A7/SPRR2A/KRT81/SPRR1B/SLITRK6/SPRR3	31
BP	GO:0071804	cellular potassium ion transport	22/764	217/18670	8.64223e-05	0.00849639	0.00764155	KCNJ11/ABCC8/ATP1A2/NOS1AP/WNK4/CACNA1D/KCNK15/OPRK1/KCND3/CASQ2/KCNH1/GAL/ATP1A4/KCNG1/KCNJ3/KCNK5/HPN/KCNE4/EDN3/LRRC26/ACTN2/KCNC2	22
BP	GO:0071805	potassium ion transmembrane transport	22/764	217/18670	8.64223e-05	0.00849639	0.00764155	KCNJ11/ABCC8/ATP1A2/NOS1AP/WNK4/CACNA1D/KCNK15/OPRK1/KCND3/CASQ2/KCNH1/GAL/ATP1A4/KCNG1/KCNJ3/KCNK5/HPN/KCNE4/EDN3/LRRC26/ACTN2/KCNC2	22
BP	GO:0060047	heart contraction	26/764	280/18670	9.03091e-05	0.00861425	0.00774755	KCNJ11/ATP1A2/ITPR1/NOS1AP/SCN4B/CACNA1D/CACNA2D2/KCNK15/SCN2B/KCND3/CASQ2/SPTBN4/CACNG1/TAC1/ACE2/ATP1A4/GSTM2/CACNG4/KCNJ3/CACNA1F/TNNT3/CASQ1/KCNE4/EDN3/SLC1A1/TNNT1	26
BP	GO:0003341	cilium movement	11/764	68/18670	9.1272e-05	0.00861425	0.00774755	CFAP61/NME5/DNAH7/DNAAF1/CFAP43/CFAP46/MAATS1/DNAH5/DNAH11/ROPN1L/TEKT2	11
BP	GO:0002791	regulation of peptide secretion	39/764	500/18670	9.33301e-05	0.00863578	0.00776692	KCNJ11/ABCC8/GATA3/MYRIP/SYT9/C5AR2/ITPR1/RAPGEF3/CACNA1D/CACNA2D2/ABAT/IRS1/ADRA2A/S100A8/SYBU/ANO1/IL36RN/ADCY5/CD22/IL1R2/DOC2B/GHRH/NPY2R/IGF1/ORM2/IL33/GIPR/NNAT/MMP12/GRP/CIDEA/TFAP2B/ORM1/TRH/LEP/PAEP/CCL19/KCNC2/PYDC1	39
BP	GO:0048638	regulation of developmental growth	30/764	347/18670	9.96768e-05	0.00904567	0.00813557	BCL2/ERBB4/MAPT/STC2/SEMA3G/MAG/AGR2/CACNA2D2/SOCS2/AR/GAMT/GLI1/SPTBN4/GAL/OLFM1/SEMA3C/GHRH/IGF1/PRLH/SEMA3B/RASAL1/NPY1R/L1CAM/PI16/SPP1/NTRK3/SLC6A4/SYT1/LEP/WT1	30
BP	GO:0072080	nephron tubule development	13/764	93/18670	0.000102967	0.00916796	0.00824555	BCL2/GATA3/WNK4/GREB1L/NPNT/PAX2/GPC3/UMOD/CITED1/TFAP2B/FOXD1/WNT6/WT1	13
BP	GO:0008016	regulation of heart contraction	24/764	251/18670	0.000105934	0.00920024	0.00827458	KCNJ11/ATP1A2/ITPR1/NOS1AP/SCN4B/CACNA1D/CACNA2D2/KCNK15/SCN2B/KCND3/CASQ2/SPTBN4/CACNG1/TAC1/ACE2/ATP1A4/GSTM2/CACNG4/KCNJ3/CACNA1F/CASQ1/KCNE4/EDN3/SLC1A1	24
BP	GO:1903532	positive regulation of secretion by cell	33/764	399/18670	0.000107229	0.00920024	0.00827458	MYB/GATA3/MYRIP/SYT9/RAB27B/CACNA1D/OPRK1/ABAT/SYBU/ANO1/GAL/SOX11/TAC1/DOC2B/GHRH/NPY2R/IGF1/ORM2/IL33/GIPR/NNAT/MMP12/GRP/SPP1/ORM1/EDN3/SLC6A4/TRH/SYT1/LEP/PAEP/CCL19/PYDC1	33
BP	GO:0021700	developmental maturation	26/764	284/18670	0.000113894	0.0095976	0.00863196	BCL2/GATA3/FOXA1/PGR/SLC26A3/PCSK4/CDC20/SYBU/PALM/SEZ6L/SPTBN4/GAL/NEURL1/PAX2/IGF1/CX3CR1/ROPN1L/RET/NTN4/CCL21/MYOC/TRIM58/HOXB13/LEP/PAEP/CCL19	26
BP	GO:0043268	positive regulation of potassium ion transport	9/764	48/18670	0.000122618	0.0101515	0.00913011	NOS1AP/WNK4/OPRK1/ADRA2A/GAL/EDN3/LRRC26/ACTN2/KCNC2	9
BP	GO:0061326	renal tubule development	13/764	95/18670	0.000128436	0.0102122	0.00918471	BCL2/GATA3/WNK4/GREB1L/NPNT/PAX2/GPC3/UMOD/CITED1/TFAP2B/FOXD1/WNT6/WT1	13
BP	GO:1903825	organic acid transmembrane transport	16/764	135/18670	0.000129843	0.0102122	0.00918471	SLC7A5/ATP1A2/SLC16A12/SLC7A2/SLC7A13/SLC7A3/SLC7A8/SLC16A10/AQP9/LRP2/SLC7A4/SLC38A11/PRKAA2/SLC1A1/FOLR1/THRSP	16
BP	GO:1905039	carboxylic acid transmembrane transport	16/764	135/18670	0.000129843	0.0102122	0.00918471	SLC7A5/ATP1A2/SLC16A12/SLC7A2/SLC7A13/SLC7A3/SLC7A8/SLC16A10/AQP9/LRP2/SLC7A4/SLC38A11/PRKAA2/SLC1A1/FOLR1/THRSP	16
BP	GO:0031424	keratinization	22/764	224/18670	0.000137662	0.0106496	0.00957816	IVL/PCSK6/KRT83/CASP14/KRT34/KRT78/KRT37/KRT32/KRT75/KRT9/KRT16/KRT86/KRT6A/KRT4/SPRR1A/KRT6C/PI3/SPRR2D/SPRR2A/KRT81/SPRR1B/SPRR3	22
BP	GO:0006813	potassium ion transport	23/764	240/18670	0.000141567	0.010728	0.00964863	KCNJ11/ABCC8/ATP1A2/NOS1AP/WNK4/CACNA1D/KCNK15/OPRK1/ADRA2A/KCND3/CASQ2/KCNH1/GAL/ATP1A4/KCNG1/KCNJ3/KCNK5/HPN/KCNE4/EDN3/LRRC26/ACTN2/KCNC2	23
BP	GO:0072009	nephron epithelium development	14/764	109/18670	0.000143222	0.010728	0.00964863	BCL2/GATA3/WNK4/GREB1L/NPNT/PAX2/GPC3/ADIPOQ/UMOD/CITED1/TFAP2B/FOXD1/WNT6/WT1	14
BP	GO:0001539	cilium or flagellum-dependent cell motility	8/764	39/18670	0.000150994	0.0109622	0.00985924	SPATA4/CFAP57/DNAH7/CFAP43/CFAP46/SPEF1/DNAH11/TEKT2	8
BP	GO:0060285	cilium-dependent cell motility	8/764	39/18670	0.000150994	0.0109622	0.00985924	SPATA4/CFAP57/DNAH7/CFAP43/CFAP46/SPEF1/DNAH11/TEKT2	8
BP	GO:0003015	heart process	26/764	290/18670	0.000159628	0.0114134	0.0102651	KCNJ11/ATP1A2/ITPR1/NOS1AP/SCN4B/CACNA1D/CACNA2D2/KCNK15/SCN2B/KCND3/CASQ2/SPTBN4/CACNG1/TAC1/ACE2/ATP1A4/GSTM2/CACNG4/KCNJ3/CACNA1F/TNNT3/CASQ1/KCNE4/EDN3/SLC1A1/TNNT1	26
BP	GO:0051047	positive regulation of secretion	34/764	428/18670	0.000183427	0.0128204	0.0115305	MYB/GATA3/MYRIP/SYT9/RAB27B/CACNA1D/OPRK1/ABAT/S100A8/SYBU/ANO1/GAL/SOX11/TAC1/DOC2B/GHRH/NPY2R/IGF1/ORM2/IL33/GIPR/NNAT/MMP12/GRP/SPP1/ORM1/EDN3/SLC6A4/TRH/SYT1/LEP/PAEP/CCL19/PYDC1	34
BP	GO:0050900	leukocyte migration	38/764	499/18670	0.000186383	0.0128204	0.0115305	SLC7A5/GATA3/C5AR2/CCL14/MAG/PREX1/VAV3/F7/S100A8/SELP/S100A9/CCL7/SLC7A8/IL36RN/MMP1/TREM1/THBS4/AZU1/CCL20/GCSAML/IL33/CX3CR1/UMOD/RET/L1CAM/PRTN3/CXCL14/ELANE/VEGFD/CCL21/CXCL5/JCHAIN/EDN3/CXCL8/LEP/S100A7/CCL19/CCL18	38
BP	GO:0007389	pattern specification process	35/764	446/18670	0.000187456	0.0128204	0.0115305	BTG2/ERBB4/FOXA1/LMX1B/DNAAF1/CELSR1/AR/PCSK6/EN1/GLI1/ZBTB16/MEOX2/MEOX1/SEMA3C/TBX3/DNAH5/PAX2/LRP2/DNAH11/EMX1/TP63/CHRD/GPC3/GREM2/CITED1/FOXD1/DLX2/ALX4/WNT6/BMPR1B/BARX1/WT1/DKK1/FOLR1/ZIC1	35
BP	GO:0072078	nephron tubule morphogenesis	11/764	74/18670	0.000199203	0.0134292	0.012078	BCL2/GATA3/WNK4/GREB1L/NPNT/PAX2/GPC3/CITED1/FOXD1/WNT6/WT1	11
BP	GO:0051346	negative regulation of hydrolase activity	36/764	466/18670	0.000207111	0.0137656	0.0123806	CST9/SERPINA11/A2ML1/RHOH/CST9L/NGFR/C4B/CST2/TMEM225B/SERPINA5/SERPINA9/PAX2/PLIN5/TIMP4/OPRPN/C4A/GPC3/SERPINB4/PPP1R14C/PI16/RARRES1/TFAP2B/PTPRN2/SERPINB3/SERPINA3/MAGEA3/AMBP/ITIH6/PI3/CST4/SERPINB7/CST5/SLPI/SERPINB2/PCSK1N/SERPINA6	36
BP	GO:0007200	phospholipase C-activating G protein-coupled receptor signaling pathway	13/764	100/18670	0.000217001	0.0141023	0.0126834	ESR1/C5AR2/PTGER3/F2RL2/OPRK1/ADRA2A/GRPR/ANO1/AGTR1/CX3CR1/CCKBR/GRP/ACTN2	13
BP	GO:1901381	positive regulation of potassium ion transmembrane transport	8/764	41/18670	0.000218153	0.0141023	0.0126834	NOS1AP/WNK4/OPRK1/GAL/EDN3/LRRC26/ACTN2/KCNC2	8
BP	GO:0072006	nephron development	16/764	142/18670	0.000234524	0.0149557	0.0134509	BCL2/GATA3/WNK4/GREB1L/NPNT/PAX2/GPC3/ADIPOQ/UMOD/RET/CITED1/TFAP2B/FOXD1/WNT6/SERPINB7/WT1	16
BP	GO:0036159	inner dynein arm assembly	5/764	15/18670	0.000241427	0.0149907	0.0134825	DNALI1/ZMYND10/DNAH7/DNAAF1/TEKT2	5
BP	GO:0090192	regulation of glomerulus development	5/764	15/18670	0.000241427	0.0149907	0.0134825	PAX2/ADIPOQ/RET/SERPINB7/WT1	5
BP	GO:0072088	nephron epithelium morphogenesis	11/764	76/18670	0.000253459	0.0155334	0.0139706	BCL2/GATA3/WNK4/GREB1L/NPNT/PAX2/GPC3/CITED1/FOXD1/WNT6/WT1	11
BP	GO:0070286	axonemal dynein complex assembly	7/764	32/18670	0.000256819	0.0155375	0.0139743	DNALI1/ZMYND10/DNAH7/DNAAF1/DNAAF3/DNAH5/TEKT2	7
BP	GO:0060675	ureteric bud morphogenesis	10/764	65/18670	0.000289217	0.0172414	0.0155067	BCL2/GATA3/GREB1L/NPNT/PAX2/GPC3/CITED1/FOXD1/WNT6/WT1	10
BP	GO:0001656	metanephros development	12/764	90/18670	0.000295942	0.0172414	0.0155067	BCL2/GATA3/GREB1L/PAX2/GPC3/ADIPOQ/UMOD/RET/CITED1/TFAP2B/FOXD1/WT1	12
BP	GO:1901379	regulation of potassium ion transmembrane transport	12/764	90/18670	0.000295942	0.0172414	0.0155067	NOS1AP/WNK4/CACNA1D/OPRK1/CASQ2/GAL/KCNG1/KCNE4/EDN3/LRRC26/ACTN2/KCNC2	12
BP	GO:0016486	peptide hormone processing	7/764	33/18670	0.000314563	0.0176471	0.0158716	PCSK4/PCSK6/CPA3/CTSG/ACE2/CMA1/PCSK1N	7
BP	GO:0061333	renal tubule morphogenesis	11/764	78/18670	0.000319688	0.0176471	0.0158716	BCL2/GATA3/WNK4/GREB1L/NPNT/PAX2/GPC3/CITED1/FOXD1/WNT6/WT1	11
BP	GO:0072028	nephron morphogenesis	11/764	78/18670	0.000319688	0.0176471	0.0158716	BCL2/GATA3/WNK4/GREB1L/NPNT/PAX2/GPC3/CITED1/FOXD1/WNT6/WT1	11
BP	GO:0001578	microtubule bundle formation	12/764	91/18670	0.000328442	0.0176471	0.0158716	DNALI1/ZMYND10/DNAH7/DNAAF1/CFAP43/CFAP46/PLK1/DNAAF3/RSPH1/DNAH5/NEURL1/TEKT2	12
BP	GO:0040014	regulation of multicellular organism growth	10/764	66/18670	0.000328563	0.0176471	0.0158716	BCL2/STC2/CACNA2D2/SOCS2/GAMT/SPTBN4/GHRH/IGF1/PRLH/NPY1R	10
BP	GO:0072171	mesonephric tubule morphogenesis	10/764	66/18670	0.000328563	0.0176471	0.0158716	BCL2/GATA3/GREB1L/NPNT/PAX2/GPC3/CITED1/FOXD1/WNT6/WT1	10
BP	GO:0042537	benzene-containing compound metabolic process	6/764	24/18670	0.000329084	0.0176471	0.0158716	GSTM3/CYP4B1/GSTM2/KYNU/TDO2/GSTM1	6
BP	GO:0043266	regulation of potassium ion transport	13/764	105/18670	0.000353402	0.0187382	0.0168529	NOS1AP/WNK4/CACNA1D/OPRK1/ADRA2A/CASQ2/GAL/KCNG1/KCNE4/EDN3/LRRC26/ACTN2/KCNC2	13
BP	GO:0030595	leukocyte chemotaxis	21/764	224/18670	0.000365553	0.0191672	0.0172387	C5AR2/CCL14/PREX1/VAV3/F7/S100A8/S100A9/CCL7/IL36RN/THBS4/AZU1/CCL20/CXCL14/VEGFD/CCL21/CXCL5/EDN3/CXCL8/S100A7/CCL19/CCL18	21
BP	GO:0043270	positive regulation of ion transport	24/764	275/18670	0.00041761	0.0216561	0.0194772	KCNJ11/NOS1AP/WNK4/SCN4B/ABCB1/CACNA1D/OPRK1/ABAT/ADRA2A/TRPV3/GAL/ACE2/GSTM2/CACNG4/PDZK1/NPY2R/CASQ1/EDN3/SLC6A4/LRRC26/TRH/LEP/ACTN2/KCNC2	24
BP	GO:0001101	response to acid chemical	28/764	343/18670	0.000429426	0.0220268	0.0198106	MYB/STRA8/IRS1/F7/TRIML2/PDK4/NEURL1/PAX2/GIPR/ACER2/GLRB/ADIPOQ/NTRK2/RET/PCK1/CDO1/GLRA3/PRKAA2/NTRK3/CCL21/UCP1/SLC6A4/GJB3/WNT6/LEP/CCL19/DKK1/FOLR1	28
BP	GO:0048754	branching morphogenesis of an epithelial tube	16/764	150/18670	0.000437297	0.0221893	0.0199568	BCL2/ESR1/FOXA1/PGR/CELSR1/AR/GREB1L/TBX3/NPNT/PAX2/AREG/GPC3/CITED1/FOXD1/WNT6/WT1	16
BP	GO:0090185	negative regulation of kidney development	5/764	17/18670	0.00046468	0.0230874	0.0207645	GATA3/PAX2/ADIPOQ/CITED1/WT1	5
BP	GO:0032526	response to retinoic acid	13/764	108/18670	0.000465975	0.0230874	0.0207645	MYB/STRA8/TRIML2/PAX2/ACER2/RET/PCK1/NTRK3/SLC6A4/GJB3/WNT6/LEP/DKK1	13
BP	GO:0071300	cellular response to retinoic acid	10/764	69/18670	0.000474301	0.0230874	0.0207645	MYB/STRA8/PAX2/RET/PCK1/NTRK3/SLC6A4/GJB3/WNT6/LEP	10
BP	GO:0032275	luteinizing hormone secretion	4/764	10/18670	0.000479458	0.0230874	0.0207645	OPRK1/TBX3/FOXD1/LEP	4
BP	GO:0060600	dichotomous subdivision of an epithelial terminal unit	4/764	10/18670	0.000479458	0.0230874	0.0207645	CELSR1/SEMA3C/AREG/FOXD1	4
BP	GO:0007626	locomotory behavior	19/764	198/18670	0.000513101	0.0244578	0.0219971	ATP1A2/NOVA1/CELSR1/OPRK1/ABAT/EN1/SEZ6L/PAK5/ADCY5/SPTBN4/RASD2/SLURP1/NPY2R/SLC18A2/GLRB/NPY1R/TRH/ZIC1/SLITRK6	19
BP	GO:0015893	drug transport	20/764	214/18670	0.00051997	0.0245259	0.0220583	SLC7A5/ATP1A2/SYT9/SLC44A4/SLC16A12/SLC7A2/OPRK1/ABAT/SLC7A3/GAL/PDZK1/NPY2R/LRP2/SLC18A2/SLC6A17/SLC6A2/SYT1/SLC1A1/FOLR1/TCN1	20
BP	GO:0060074	synapse maturation	6/764	26/18670	0.000524924	0.0245259	0.0220583	CDC20/SYBU/PALM/SEZ6L/NEURL1/CX3CR1	6
BP	GO:0050708	regulation of protein secretion	35/764	472/18670	0.000537562	0.024739	0.02225	KCNJ11/ABCC8/GATA3/MYRIP/SYT9/C5AR2/ITPR1/RAPGEF3/CACNA1D/CACNA2D2/ABAT/IRS1/ADRA2A/SYBU/ANO1/IL36RN/ADCY5/CD22/IL1R2/DOC2B/IGF1/ORM2/IL33/GIPR/NNAT/MMP12/CIDEA/TFAP2B/ORM1/TRH/LEP/PAEP/CCL19/KCNC2/PYDC1	35
BP	GO:0006835	dicarboxylic acid transport	12/764	96/18670	0.000539971	0.024739	0.02225	ATP1A2/CPLX1/SLC26A3/SLC26A9/ABAT/LRP2/NTRK2/TRH/SYT1/SLC1A1/FOLR1/SLC13A2	12
BP	GO:0035137	hindlimb morphogenesis	7/764	36/18670	0.000552482	0.0250689	0.0225466	AFF3/ZBTB16/TBX3/TP63/GPC3/TFAP2B/ALX4	7
BP	GO:0060986	endocrine hormone secretion	8/764	47/18670	0.000578324	0.0259915	0.0233765	GATA3/OPRK1/AGTR1/GAL/TAC1/TBX3/FOXD1/LEP	8
BP	GO:0019932	second-messenger-mediated signaling	33/764	439/18670	0.000606091	0.0264818	0.0238174	MAPT/ATP1A2/ITPR1/RAPGEF3/NOS1AP/PTGER3/ADRA2A/SELP/CASQ2/ADCY5/AGTR1/RASD2/GAL/CD22/PDE11A/GSTM2/AZU1/CCL20/GHRH/NPY2R/ADGRG6/IGF1/GIPR/ADGRB2/CX3CR1/ADCY1/CASQ1/CALML5/MRAP/EDN3/CXCL8/CALML3/KCNC2	33
BP	GO:0001658	branching involved in ureteric bud morphogenesis	9/764	59/18670	0.000615242	0.0264818	0.0238174	BCL2/GREB1L/NPNT/PAX2/GPC3/CITED1/FOXD1/WNT6/WT1	9
BP	GO:0003002	regionalization	28/764	351/18670	0.000617923	0.0264818	0.0238174	BTG2/FOXA1/LMX1B/DNAAF1/CELSR1/AR/PCSK6/EN1/GLI1/ZBTB16/MEOX2/MEOX1/SEMA3C/TBX3/PAX2/LRP2/EMX1/TP63/CHRD/GPC3/GREM2/FOXD1/DLX2/ALX4/BMPR1B/BARX1/WT1/DKK1	28
BP	GO:0060749	mammary gland alveolus development	5/764	18/18670	0.000621861	0.0264818	0.0238174	ESR1/ERBB4/SOCS2/AR/AREG	5
BP	GO:0061377	mammary gland lobule development	5/764	18/18670	0.000621861	0.0264818	0.0238174	ESR1/ERBB4/SOCS2/AR/AREG	5
BP	GO:0072073	kidney epithelium development	15/764	140/18670	0.000622904	0.0264818	0.0238174	BCL2/GATA3/WNK4/GREB1L/NPNT/PAX2/GPC3/ADIPOQ/UMOD/RET/CITED1/TFAP2B/FOXD1/WNT6/WT1	15
BP	GO:0022898	regulation of transmembrane transporter activity	23/764	268/18670	0.000688417	0.0290057	0.0260874	BCL2/KCNJ11/ATP1A2/NOS1AP/WNK4/SCN4B/ABCB1/CACNA1D/ADRA2A/SCN2B/CASQ2/GAL/GSTM2/KCNG1/CACNG4/PDZK1/GRIA4/CASQ1/KCNE4/LRRC26/ACTN2/GRIA2/KCNC2	23
BP	GO:0030278	regulation of ossification	19/764	203/18670	0.000697051	0.0291096	0.0261808	BCL2/IL6ST/GLI1/ZBTB16/SOX11/GDF10/TAC1/NPNT/IGF1/TNN/TP63/AREG/FZD9/CHRD/SMOC1/CITED1/OMD/BMPR1B/DKK1	19
BP	GO:0042271	susceptibility to natural killer cell mediated cytotoxicity	4/764	11/18670	0.000729096	0.0295927	0.0266153	ULBP2/RAET1L/ULBP1/ULBP3	4
BP	GO:0060525	prostate glandular acinus development	4/764	11/18670	0.000729096	0.0295927	0.0266153	ESR1/FOXA1/TP63/HOXB13	4
BP	GO:0090193	positive regulation of glomerulus development	4/764	11/18670	0.000729096	0.0295927	0.0266153	PAX2/ADIPOQ/RET/SERPINB7	4
BP	GO:0050808	synapse organization	31/764	408/18670	0.000735113	0.0295927	0.0266153	CLSTN2/ERBB4/MAPT/NOS1AP/CACNA2D2/CDC20/SYBU/PALM/SEZ6L/IGF1R/CAMKV/NEURL1/ADGRB2/FZD9/CX3CR1/POU4F1/GLRB/DNER/CTTNBP2/NTRK2/L1CAM/INA/LRRC4C/IGSF9B/LRRN1/NTRK3/CTNND2/GPM6A/DKK1/CBLN2/SLITRK6	31
BP	GO:0034764	positive regulation of transmembrane transport	19/764	204/18670	0.000739974	0.0295927	0.0266153	KCNJ11/NOS1AP/WNK4/ABCB1/OPRK1/IRS1/GAL/GSTM2/CACNG4/PDZK1/IGF1/FGF19/GPC3/ADIPOQ/CASQ1/EDN3/LRRC26/ACTN2/KCNC2	19
BP	GO:0003333	amino acid transmembrane transport	11/764	86/18670	0.000748147	0.0296681	0.0266831	SLC7A5/ATP1A2/SLC16A12/SLC7A2/SLC7A13/SLC7A3/SLC7A8/SLC16A10/SLC7A4/SLC38A11/SLC1A1	11
BP	GO:0022600	digestive system process	12/764	100/18670	0.000782684	0.030779	0.0276823	TFF1/UGCG/TFF3/WNK4/PTGER3/OPRK1/ADRA2A/INAVA/TAC1/CCKBR/SERPINA3/LEP	12
BP	GO:0035116	embryonic hindlimb morphogenesis	6/764	28/18670	0.0008011	0.0312429	0.0280995	AFF3/ZBTB16/TBX3/TP63/GPC3/ALX4	6
BP	GO:0034765	regulation of ion transmembrane transport	35/764	483/18670	0.000810676	0.0313572	0.0282023	KCNJ11/ATP1A2/SCN7A/NOS1AP/WNK4/SCN4B/ABCB1/CACNA1D/CACNA2D2/KCNK15/OPRK1/ADRA2A/SCN2B/KCND3/SCN4A/CASQ2/KCNH1/CACNG1/GAL/GSTM2/KCNG1/CACNG4/PDZK1/KCNJ3/GRIA4/KCNK5/CACNA1F/CASQ1/KCNE4/EDN3/LRRC26/ACTN2/CLIC6/GRIA2/KCNC2	35
BP	GO:0030104	water homeostasis	10/764	74/18670	0.000834249	0.0320067	0.0287864	UGCG/AVPR2/CYP4F12/ADCY5/AQP9/TP63/ADCY1/SCNN1A/KRT16/TFAP2B	10
BP	GO:0046660	female sex differentiation	13/764	115/18670	0.000851411	0.0323107	0.0290598	BCL2/ESR1/DACH1/PGR/TBX3/AFP/LRP2/TP63/ZFP42/LEP/COL9A3/BMPR1B/WT1	13
BP	GO:0002027	regulation of heart rate	12/764	101/18670	0.000855867	0.0323107	0.0290598	NOS1AP/SCN4B/CACNA1D/SCN2B/KCND3/CASQ2/SPTBN4/TAC1/KCNJ3/KCNE4/EDN3/SLC1A1	12
BP	GO:0086009	membrane repolarization	8/764	50/18670	0.000886419	0.0331985	0.0298583	ATP1A2/NOS1AP/SCN4B/CACNA1D/KCND3/CASQ2/KCNJ3/KCNE4	8
BP	GO:0006936	muscle contraction	28/764	360/18670	0.000913424	0.0339405	0.0305257	ATP1A2/SCN7A/NOS1AP/PTGER3/SCN4B/CACNA1D/GAMT/ABAT/ADRA2A/SCN2B/KCND3/MYH11/SCN4A/CASQ2/NPNT/ACE2/GSTM2/NPY2R/TRIM63/KCNJ3/HSPB6/TNNT3/CASQ1/KCNE4/EDN3/ACTN2/MYBPC1/TNNT1	28
BP	GO:0007422	peripheral nervous system development	10/764	75/18670	0.000927987	0.0341915	0.0307514	GSTM3/EGR3/ADGRG6/ADGRB2/ISL2/POU4F1/NTRK2/NTRK3/MYOC/ONECUT2	10
BP	GO:0001823	mesonephros development	12/764	102/18670	0.000934669	0.0341915	0.0307514	BCL2/GATA3/GREB1L/ZBTB16/NPNT/PAX2/GPC3/RET/CITED1/FOXD1/WNT6/WT1	12
BP	GO:0090092	regulation of transmembrane receptor protein serine/threonine kinase signaling pathway	21/764	241/18670	0.000952371	0.0345711	0.0310928	ZNF703/DMRT1/PCSK6/SOX11/GDF10/NPNT/LRP2/CILP/CHRD/GPC3/TMPRSS6/GREM2/CITED1/CIDEA/TFAP2B/FOXD1/CHRDL1/ONECUT2/LRG1/DKK1/FOLR1	21
BP	GO:0048469	cell maturation	17/764	177/18670	0.000980431	0.035318	0.0317646	BCL2/GATA3/FOXA1/PGR/SLC26A3/PCSK4/SPTBN4/GAL/ROPN1L/RET/NTN4/CCL21/MYOC/TRIM58/HOXB13/PAEP/CCL19	17
BP	GO:0002002	regulation of angiotensin levels in blood	4/764	12/18670	0.00105837	0.0356485	0.0320618	CPA3/CTSG/ACE2/CMA1	4
BP	GO:0002003	angiotensin maturation	4/764	12/18670	0.00105837	0.0356485	0.0320618	CPA3/CTSG/ACE2/CMA1	4
BP	GO:0019755	one-carbon compound transport	4/764	12/18670	0.00105837	0.0356485	0.0320618	SLC14A1/AQP9/SLC14A2/AQP7	4
BP	GO:0048934	peripheral nervous system neuron differentiation	4/764	12/18670	0.00105837	0.0356485	0.0320618	ISL2/POU4F1/NTRK2/ONECUT2	4
BP	GO:0048935	peripheral nervous system neuron development	4/764	12/18670	0.00105837	0.0356485	0.0320618	ISL2/POU4F1/NTRK2/ONECUT2	4
BP	GO:0060742	epithelial cell differentiation involved in prostate gland development	4/764	12/18670	0.00105837	0.0356485	0.0320618	FOXA1/AR/TP63/HOXB13	4
BP	GO:0072017	distal tubule development	4/764	12/18670	0.00105837	0.0356485	0.0320618	WNK4/PAX2/UMOD/TFAP2B	4
BP	GO:0001990	regulation of systemic arterial blood pressure by hormone	7/764	40/18670	0.0010707	0.0356485	0.0320618	AVPR2/CPA3/AGTR1/CTSG/ACE2/CMA1/EDN3	7
BP	GO:0072210	metanephric nephron development	7/764	40/18670	0.0010707	0.0356485	0.0320618	PAX2/ADIPOQ/RET/CITED1/TFAP2B/FOXD1/WT1	7
BP	GO:0090184	positive regulation of kidney development	7/764	40/18670	0.0010707	0.0356485	0.0320618	GATA3/PAX2/ADIPOQ/RET/FOXD1/SERPINB7/WT1	7
BP	GO:0032412	regulation of ion transmembrane transporter activity	22/764	260/18670	0.0010727	0.0356485	0.0320618	KCNJ11/ATP1A2/NOS1AP/WNK4/SCN4B/ABCB1/CACNA1D/ADRA2A/SCN2B/CASQ2/GAL/GSTM2/KCNG1/CACNG4/PDZK1/GRIA4/CASQ1/KCNE4/LRRC26/ACTN2/GRIA2/KCNC2	22
BP	GO:0032414	positive regulation of ion transmembrane transporter activity	12/764	104/18670	0.00111046	0.0364096	0.0327463	KCNJ11/NOS1AP/WNK4/ABCB1/GAL/GSTM2/CACNG4/PDZK1/CASQ1/LRRC26/ACTN2/KCNC2	12
BP	GO:0001508	action potential	14/764	133/18670	0.00111104	0.0364096	0.0327463	ATP1A2/SCN7A/NOS1AP/CLDN19/SCN4B/CACNA1D/SCN2B/KCND3/SCN4A/TAC1/KCNJ3/NTRK2/NTRK3/KCNE4	14
BP	GO:0072503	cellular divalent inorganic cation homeostasis	35/764	493/18670	0.00115815	0.0376919	0.0338996	BCL2/ESR1/ATP1A2/C5AR2/SLC39A6/ITPR1/STC2/CCL14/PTGER3/F2RL2/CACNA1D/S100A8/S100A9/CCL7/PLCH1/TRPM8/CASQ2/ADCY5/PDE6B/AGTR1/ATP7B/TAC1/MT1H/GSTM2/NPY2R/GIPR/FZD9/CX3CR1/CCKBR/CASQ1/ELANE/TRPV6/CCL21/EDN3/CCL19	35
BP	GO:0014074	response to purine-containing compound	15/764	149/18670	0.00118722	0.0383732	0.0345124	KCNJ11/RAPGEF3/SLC26A3/CASQ2/AQP9/GSTM2/AREG/ADIPOQ/PCK1/CITED1/FOSB/CDO1/GPD1/SLC6A4/WT1	15
BP	GO:0030510	regulation of BMP signaling pathway	11/764	91/18670	0.00120367	0.0386401	0.0347525	PCSK6/SOX11/LRP2/CHRD/GPC3/TMPRSS6/GREM2/TFAP2B/FOXD1/CHRDL1/DKK1	11
BP	GO:1901016	regulation of potassium ion transmembrane transporter activity	9/764	65/18670	0.00125881	0.0401255	0.0360883	NOS1AP/CACNA1D/CASQ2/GAL/KCNG1/KCNE4/LRRC26/ACTN2/KCNC2	9
BP	GO:0022612	gland morphogenesis	13/764	120/18670	0.00126694	0.0401255	0.0360883	BCL2/ESR1/FOXA1/PGR/AR/GLI1/SEMA3C/TBX3/TP63/AREG/NTN4/HPN/HOXB13	13
BP	GO:0009713	catechol-containing compound biosynthetic process	5/764	21/18670	0.00133378	0.0414085	0.0372423	GATA3/HDC/DDC/PNMT/INSM1	5
BP	GO:0042423	catecholamine biosynthetic process	5/764	21/18670	0.00133378	0.0414085	0.0372423	GATA3/HDC/DDC/PNMT/INSM1	5
BP	GO:0048485	sympathetic nervous system development	5/764	21/18670	0.00133378	0.0414085	0.0372423	GATA3/SOX11/TP63/TFAP2B/INSM1	5
BP	GO:0071326	cellular response to monosaccharide stimulus	14/764	136/18670	0.00137933	0.0425429	0.0382625	KCNJ11/OPRK1/ADRA2A/SYBU/ANO1/ADCY5/IGF1R/CMA1/PAX2/PCK1/GJB6/PRKAA2/PTPRN2/LEP	14
BP	GO:0032409	regulation of transporter activity	23/764	283/18670	0.00143115	0.0438544	0.0394421	BCL2/KCNJ11/ATP1A2/NOS1AP/WNK4/SCN4B/ABCB1/CACNA1D/ADRA2A/SCN2B/CASQ2/GAL/GSTM2/KCNG1/CACNG4/PDZK1/GRIA4/CASQ1/KCNE4/LRRC26/ACTN2/GRIA2/KCNC2	23
BP	GO:0060993	kidney morphogenesis	11/764	94/18670	0.00157244	0.0478733	0.0430567	BCL2/GATA3/WNK4/GREB1L/NPNT/PAX2/GPC3/CITED1/FOXD1/WNT6/WT1	11
BP	GO:0003012	muscle system process	33/764	465/18670	0.00159105	0.0481292	0.0432868	IL6ST/ATP1A2/SCN7A/NOS1AP/PTGER3/SCN4B/CACNA1D/GAMT/ABAT/ADRA2A/SCN2B/KCND3/MYH11/SCN4A/CASQ2/NPNT/ACE2/GSTM2/NPY2R/IGF1/TRIM63/KCNJ3/HSPB6/TNNT3/CASQ1/PI16/KCNE4/MYOC/EDN3/LEP/ACTN2/MYBPC1/TNNT1	33
BP	GO:1901685	glutathione derivative metabolic process	5/764	22/18670	0.00166852	0.0498338	0.0448199	GSTM3/GSTA2/GSTM2/GSTA1/GSTM1	5
BP	GO:1901687	glutathione derivative biosynthetic process	5/764	22/18670	0.00166852	0.0498338	0.0448199	GSTM3/GSTA2/GSTM2/GSTA1/GSTM1	5
CC	GO:0062023	collagen-containing extracellular matrix	51/804	406/19717	8.70818e-13	3.79677e-10	3.04328e-10	THSD4/ADAMTS15/TNXB/F7/S100A8/MMRN1/PCSK6/LAMA3/S100A9/CBLN4/CPA3/FREM1/VWA2/THBS4/GDF10/CTSG/NPNT/SERPINA5/CMA1/OGN/COL14A1/MFAP4/HMCN2/ADAMTS8/ORM2/TPSAB1/PODN/COL17A1/SEMA3B/CILP/GPC3/ADIPOQ/HPX/L1CAM/PRTN3/MATN4/SMOC1/TPSB2/NTN4/COL4A6/ELANE/AMTN/ORM1/SERPINA3/MYOC/OMD/AMBP/S100A7/COL9A3/HAPLN1/SLPI	51
CC	GO:0031225	anchored component of membrane	24/804	170/19717	1.12235e-07	2.44673e-05	1.96116e-05	GFRA1/LYPD6/GP2/RAB27B/ULBP2/GPIHBP1/LYPD6B/MDGA2/MSLN/RAB3C/RAET1L/ART3/RTN4RL1/ULBP1/GPC3/PRSS41/UMOD/LY6D/CA4/ULBP3/LY6K/PSCA/FOLR1/LY6G6C	24
CC	GO:0043025	neuronal cell body	44/804	497/19717	1.27663e-06	0.000150737	0.000120822	KCNJ11/IL6ST/KIF5C/MAPT/ASTN2/CPLX1/SLC4A8/DDN/OPRK1/PCP2/KCND3/SEZ6L/GRIK3/SPTBN4/KCNH1/GAL/CD22/OLFM1/TAC1/RTN4RL1/NEURL1/GHRH/TNN/CX3CR1/GRIA4/C4A/DNER/CACNA1F/RET/L1CAM/PVALB/SLC6A2/IGSF9B/HPN/GLRA3/PRKAA2/DDC/CTNND2/GPM6A/EEF1A2/BMPR1B/KIF1A/KCNC2/FABP7	44
CC	GO:1902495	transmembrane transporter complex	33/804	324/19717	1.38291e-06	0.000150737	0.000120822	KCNJ11/ABCC8/ATP1A2/SCN7A/NOS1AP/SCN4B/CACNA1D/CACNA2D2/GRIK4/SCN2B/KCND3/SCN4A/ANO1/CASQ2/GRIK3/KCNH1/CACNG1/ATP1A4/KCNG1/CACNG4/GABRQ/KCNJ3/GRIA4/GLRB/GABRA3/CACNA1F/SCNN1A/GLRA3/KCNE4/LRRC26/CLIC6/GRIA2/KCNC2	33
CC	GO:0034702	ion channel complex	31/804	301/19717	2.27555e-06	0.000171939	0.000137817	KCNJ11/ABCC8/SCN7A/NOS1AP/SCN4B/CACNA1D/CACNA2D2/GRIK4/SCN2B/KCND3/SCN4A/ANO1/CASQ2/GRIK3/KCNH1/CACNG1/KCNG1/CACNG4/GABRQ/KCNJ3/GRIA4/GLRB/GABRA3/CACNA1F/SCNN1A/GLRA3/KCNE4/LRRC26/CLIC6/GRIA2/KCNC2	31
CC	GO:1990351	transporter complex	33/804	332/19717	2.36614e-06	0.000171939	0.000137817	KCNJ11/ABCC8/ATP1A2/SCN7A/NOS1AP/SCN4B/CACNA1D/CACNA2D2/GRIK4/SCN2B/KCND3/SCN4A/ANO1/CASQ2/GRIK3/KCNH1/CACNG1/ATP1A4/KCNG1/CACNG4/GABRQ/KCNJ3/GRIA4/GLRB/GABRA3/CACNA1F/SCNN1A/GLRA3/KCNE4/LRRC26/CLIC6/GRIA2/KCNC2	33
CC	GO:0034703	cation channel complex	25/804	220/19717	3.81126e-06	0.000237387	0.000190277	KCNJ11/ABCC8/SCN7A/NOS1AP/SCN4B/CACNA1D/CACNA2D2/GRIK4/SCN2B/KCND3/SCN4A/CASQ2/GRIK3/KCNH1/CACNG1/KCNG1/CACNG4/KCNJ3/GRIA4/CACNA1F/SCNN1A/KCNE4/LRRC26/GRIA2/KCNC2	25
CC	GO:0016324	apical plasma membrane	30/804	318/19717	1.87007e-05	0.00101919	0.000816927	SLC7A5/ZMYND10/SLC44A4/RAB27B/SLC26A3/SLC26A9/ABCB1/F2RL2/CYP4F12/GPIHBP1/ANO1/CD300LG/LCT/SLC14A2/PDZK1/LRP2/UPK2/UMOD/ECRG4/CA4/SCNN1A/HPN/GJB6/KCNE4/SHROOM1/SLC1A1/RHCG/ATP6V0A4/FOLR1/KCNC2	30
CC	GO:0034706	sodium channel complex	7/804	23/19717	2.52457e-05	0.00122302	0.000980302	SCN7A/SCN4B/GRIK4/SCN2B/SCN4A/GRIK3/SCNN1A	7
CC	GO:0005930	axoneme	16/804	123/19717	4.04307e-05	0.00149904	0.00120155	SPATA4/DNALI1/DRC3/CFAP61/CFAP57/DNAH7/DNAAF1/CFAP43/CFAP46/SPEF1/GLI1/MAATS1/DNAH5/DNAH11/DCDC2/SPAG6	16
CC	GO:0097060	synaptic membrane	36/804	432/19717	4.26245e-05	0.00149904	0.00120155	CLSTN2/ERBB4/CACNA1D/DDN/OPRK1/LIN7A/GRIK4/KCND3/PALM/GABBR2/GRIK3/KCNH1/CACNG4/NEURL1/GABRQ/KCNJ3/GRIA4/GLRB/GABRA3/RIMS4/ADCY1/TENM2/SLC6A11/INSYN2A/LRRC4C/SLC6A2/IGSF9B/GLRA3/CADM3/NTRK3/SLC6A4/SYT1/GPM6A/ACTN2/GRIA2/KCNC2	36
CC	GO:0032838	plasma membrane bounded cell projection cytoplasm	22/804	208/19717	4.3709e-05	0.00149904	0.00120155	SPATA4/DNALI1/KIF5C/MAPT/DRC3/CFAP61/CFAP57/RAB27B/DNAH7/DNAAF1/CFAP43/CFAP46/SYBU/SPEF1/GLI1/GRIK3/MAATS1/DNAH5/DNAH11/DCDC2/SPAG6/KIF1A	22
CC	GO:0097014	ciliary plasm	16/804	124/19717	4.46961e-05	0.00149904	0.00120155	SPATA4/DNALI1/DRC3/CFAP61/CFAP57/DNAH7/DNAAF1/CFAP43/CFAP46/SPEF1/GLI1/MAATS1/DNAH5/DNAH11/DCDC2/SPAG6	16
CC	GO:0045177	apical part of cell	33/804	384/19717	4.84152e-05	0.00150779	0.00120856	SLC7A5/C5AR2/ZMYND10/SLC44A4/RAB27B/SLC26A3/SLC26A9/ABCB1/F2RL2/CYP4F12/GPIHBP1/ANO1/CD300LG/LCT/SLC14A2/PDZK1/LRP2/PLAT/UPK2/UMOD/ECRG4/REEP6/CA4/SCNN1A/HPN/GJB6/KCNE4/SHROOM1/SLC1A1/RHCG/ATP6V0A4/FOLR1/KCNC2	33
CC	GO:0045211	postsynaptic membrane	27/804	323/19717	0.000355858	0.0103436	0.00829088	CLSTN2/ERBB4/OPRK1/LIN7A/GRIK4/KCND3/GABBR2/GRIK3/KCNH1/CACNG4/NEURL1/GABRQ/GRIA4/GLRB/GABRA3/ADCY1/TENM2/SLC6A11/INSYN2A/LRRC4C/IGSF9B/GLRA3/NTRK3/SLC6A4/ACTN2/GRIA2/KCNC2	27
CC	GO:0031514	motile cilium	18/804	179/19717	0.000392345	0.0106914	0.00856964	DNALI1/DRC3/CFAP61/CFAP69/NME5/CFAP99/GSTM3/SLC26A3/CFAP43/SPEF1/RSPH1/MAATS1/DNAH5/DNAH11/ROPN1L/SCNN1A/TEKT2/SPAG6	18
CC	GO:0099699	integral component of synaptic membrane	16/804	152/19717	0.000489509	0.0125545	0.010063	CLSTN2/ERBB4/CACNA1D/OPRK1/GRIK4/KCND3/CACNG4/KCNJ3/GABRA3/ADCY1/SLC6A11/LRRC4C/CADM3/NTRK3/SLC6A4/GPM6A	16
CC	GO:0034705	potassium channel complex	12/804	96/19717	0.000524482	0.0127041	0.0101829	KCNJ11/ABCC8/NOS1AP/GRIK4/KCND3/GRIK3/KCNH1/KCNG1/KCNJ3/KCNE4/LRRC26/KCNC2	12
CC	GO:0016323	basolateral plasma membrane	20/804	217/19717	0.000596728	0.0136933	0.0109758	ERBB4/C5AR2/CLDN19/CA9/LIN7A/ADRA2A/SLC14A1/GPIHBP1/PALM/CD300LG/SLC7A8/SLC16A10/AQP9/ATP7B/FRMPD2/UMOD/SLC40A1/RHCG/FOLR1/KCNC2	20
CC	GO:0043195	terminal bouton	8/804	51/19717	0.000992506	0.0204408	0.0163843	CPLX1/GRIK3/GHRH/SLC18A2/TNN/NTRK2/PTPRN2/KCNC2	8
CC	GO:1990454	L-type voltage-gated calcium channel complex	4/804	12/19717	0.00104483	0.0204408	0.0163843	NOS1AP/CACNA1D/CACNG1/CACNG4	4
CC	GO:0030864	cortical actin cytoskeleton	11/804	90/19717	0.00106893	0.0204408	0.0163843	MYRIP/RAPGEF3/MLPH/ANLN/SPTBN4/CLDN5/MISP/DCDC2/PVALB/SHROOM1/ACTN2	11
CC	GO:0099240	intrinsic component of synaptic membrane	16/804	164/19717	0.00111856	0.0204408	0.0163843	CLSTN2/ERBB4/CACNA1D/OPRK1/GRIK4/KCND3/CACNG4/KCNJ3/GABRA3/ADCY1/SLC6A11/LRRC4C/CADM3/NTRK3/SLC6A4/GPM6A	16
CC	GO:0030315	T-tubule	8/804	52/19717	0.00113173	0.0204408	0.0163843	KCNJ11/ATP1A2/NOS1AP/CACNA1D/CACNG1/CACNG4/KCNJ3/CASQ1	8
CC	GO:0031091	platelet alpha granule	11/804	91/19717	0.00117207	0.0204408	0.0163843	MMRN1/SELP/SERPINA5/IGF1/ORM2/ALB/VEGFD/ORM1/SERPINA3/CFD/ACTN2	11
CC	GO:0031093	platelet alpha granule lumen	9/804	67/19717	0.00153036	0.0247506	0.0198387	MMRN1/IGF1/ORM2/ALB/VEGFD/ORM1/SERPINA3/CFD/ACTN2	9
CC	GO:0060205	cytoplasmic vesicle lumen	26/804	338/19717	0.00153272	0.0247506	0.0198387	S100A8/MMRN1/S100A9/CTSG/AZU1/IGF1/ORM2/HPX/PRTN3/ELANE/LCN2/GRP/ALB/VEGFD/ORM1/SERPINB3/SERPINA3/CFD/SCGB3A2/S100A7/ACTN2/SLPI/LRG1/TCN1/S100P/CRISP3	26
CC	GO:0031983	vesicle lumen	26/804	339/19717	0.00159774	0.0248792	0.0199418	S100A8/MMRN1/S100A9/CTSG/AZU1/IGF1/ORM2/HPX/PRTN3/ELANE/LCN2/GRP/ALB/VEGFD/ORM1/SERPINB3/SERPINA3/CFD/SCGB3A2/S100A7/ACTN2/SLPI/LRG1/TCN1/S100P/CRISP3	26
CC	GO:0005604	basement membrane	11/804	95/19717	0.00166988	0.0251058	0.0201234	LAMA3/FREM1/VWA2/THBS4/NPNT/HMCN2/COL17A1/SMOC1/NTN4/COL4A6/AMTN	11
CC	GO:0001518	voltage-gated sodium channel complex	4/804	14/19717	0.00197948	0.0287685	0.0230592	SCN7A/SCN4B/SCN2B/SCN4A	4
CC	GO:0042734	presynaptic membrane	15/804	161/19717	0.00248131	0.0348662	0.0279469	ERBB4/CACNA1D/OPRK1/GRIK4/GRIK3/KCNH1/KCNJ3/RIMS4/SLC6A11/SLC6A2/CADM3/SLC6A4/SYT1/GPM6A/KCNC2	15
CC	GO:0046658	anchored component of plasma membrane	8/804	59/19717	0.00259746	0.0348662	0.0279469	ULBP2/GPIHBP1/RTN4RL1/ULBP1/GPC3/CA4/ULBP3/FOLR1	8
CC	GO:0030863	cortical cytoskeleton	12/804	116/19717	0.00275972	0.0348662	0.0279469	MYRIP/RAPGEF3/MLPH/ANLN/SPTBN4/CLDN5/MISP/RIMS4/DCDC2/PVALB/SHROOM1/ACTN2	12
CC	GO:0098563	intrinsic component of synaptic vesicle membrane	7/804	47/19717	0.00276766	0.0348662	0.0279469	SYT9/RAB27B/OPRK1/RAB3C/SLC6A17/PTPRN2/SYT1	7
CC	GO:0099056	integral component of presynaptic membrane	9/804	73/19717	0.0027989	0.0348662	0.0279469	ERBB4/CACNA1D/OPRK1/GRIK4/KCNJ3/SLC6A11/CADM3/SLC6A4/GPM6A	9
CC	GO:0099055	integral component of postsynaptic membrane	12/804	117/19717	0.00296405	0.0358979	0.0287738	CLSTN2/ERBB4/OPRK1/GRIK4/KCND3/CACNG4/GABRA3/ADCY1/SLC6A11/LRRC4C/NTRK3/SLC6A4	12
CC	GO:0034774	secretory granule lumen	24/804	321/19717	0.00328821	0.0379382	0.0304092	S100A8/MMRN1/S100A9/CTSG/AZU1/IGF1/ORM2/PRTN3/ELANE/LCN2/GRP/ALB/VEGFD/ORM1/SERPINB3/SERPINA3/CFD/S100A7/ACTN2/SLPI/LRG1/TCN1/S100P/CRISP3	24
CC	GO:0043204	perikaryon	13/804	134/19717	0.00330654	0.0379382	0.0304092	ASTN2/DDN/OPRK1/GRIK3/KCNH1/OLFM1/RTN4RL1/NEURL1/GHRH/CACNA1F/GLRA3/CTNND2/KCNC2	13
CC	GO:0035580	specific granule lumen	8/804	62/19717	0.00355942	0.03894	0.0312121	ORM2/ELANE/LCN2/ORM1/SLPI/LRG1/TCN1/CRISP3	8
CC	GO:0098793	presynapse	33/804	491/19717	0.00357247	0.03894	0.0312121	ERBB4/SYT9/CPLX1/RAB27B/CACNA1D/OPRK1/LIN7A/LAMP5/GRIK4/RAB3C/GRIK3/KCNH1/DOC2B/GHRH/SLC18A2/TNN/SLC6A17/KCNJ3/RIMS4/CTTNBP2/NTRK2/SH3GL3/SLC40A1/SLC6A11/SLC6A2/CADM3/DDC/PTPRN2/SLC6A4/SYT1/GPM6A/KIF1A/KCNC2	33
CC	GO:0005788	endoplasmic reticulum lumen	23/804	309/19717	0.00417558	0.0421859	0.0338139	ARSG/STC2/FLT3/F7/CASQ2/MSLN/AFP/COL14A1/COL17A1/C4A/CP/GPC3/SLC27A2/CASQ1/COL4A6/ALB/SPP1/AMTN/PTPRN2/CHRDL1/WNT6/COL9A3/BPIFB2	23
CC	GO:0098936	intrinsic component of postsynaptic membrane	12/804	122/19717	0.00417749	0.0421859	0.0338139	CLSTN2/ERBB4/OPRK1/GRIK4/KCND3/CACNG4/GABRA3/ADCY1/SLC6A11/LRRC4C/NTRK3/SLC6A4	12
CC	GO:0044449	contractile fiber part	18/804	221/19717	0.00424804	0.0421859	0.0338139	PGM5/NOS1AP/CMYA5/MYOZ3/CACNA1D/MYH11/CASQ2/MYO18B/SYNPO2/NPNT/IGFN1/TRIM63/TIMP4/TNNT3/CASQ1/ACTN2/MYBPC1/TNNT1	18
CC	GO:0032809	neuronal cell body membrane	5/804	27/19717	0.00425729	0.0421859	0.0338139	SLC4A8/CD22/CX3CR1/SLC6A2/KCNC2	5
CC	GO:0001533	cornified envelope	8/804	65/19717	0.00477645	0.0462785	0.0370943	IVL/SCEL/SPRR1A/PI3/SPRR2D/SPRR2A/SPRR1B/SPRR3	8
CC	GO:0044298	cell body membrane	5/804	28/19717	0.00501171	0.0475023	0.0380752	SLC4A8/CD22/CX3CR1/SLC6A2/KCNC2	5
MF	GO:0030414	peptidase inhibitor activity	28/743	182/17697	2.59121e-09	1.93304e-06	1.61746e-06	CST9/SERPINA11/A2ML1/CST9L/C4B/CST2/SERPINA5/SERPINA9/TIMP4/OPRPN/C4A/GPC3/SERPINB4/PI16/RARRES1/TFAP2B/SERPINB3/SERPINA3/AMBP/ITIH6/PI3/CST4/SERPINB7/CST5/SLPI/SERPINB2/PCSK1N/SERPINA6	28
MF	GO:0015267	channel activity	47/743	456/17697	1.307e-08	2.74018e-06	2.29283e-06	BCL2/KCNJ11/ABCC8/SCN7A/ITPR1/SCN4B/SLC26A9/CACNA1D/CACNA2D2/KCNK15/SLC14A1/GRIK4/SCN2B/KCND3/SCN4A/ANO1/TRPM8/TRPV3/GRIK3/KCNH1/CACNG1/AQP9/KCNG1/CACNG4/SLC14A2/GABRQ/TMC3/KCNJ3/GRIA4/GLRB/KCNK5/GABRA3/CACNA1F/PIEZO2/AQP7/SCNN1A/HPN/TRPV6/GLRA3/TMC5/KCNE4/LRRC26/GJB3/GPM6A/CLIC6/GRIA2/KCNC2	47
MF	GO:0022803	passive transmembrane transporter activity	47/743	457/17697	1.39991e-08	2.74018e-06	2.29283e-06	BCL2/KCNJ11/ABCC8/SCN7A/ITPR1/SCN4B/SLC26A9/CACNA1D/CACNA2D2/KCNK15/SLC14A1/GRIK4/SCN2B/KCND3/SCN4A/ANO1/TRPM8/TRPV3/GRIK3/KCNH1/CACNG1/AQP9/KCNG1/CACNG4/SLC14A2/GABRQ/TMC3/KCNJ3/GRIA4/GLRB/KCNK5/GABRA3/CACNA1F/PIEZO2/AQP7/SCNN1A/HPN/TRPV6/GLRA3/TMC5/KCNE4/LRRC26/GJB3/GPM6A/CLIC6/GRIA2/KCNC2	47
MF	GO:0022838	substrate-specific channel activity	45/743	428/17697	1.46927e-08	2.74018e-06	2.29283e-06	KCNJ11/ABCC8/SCN7A/ITPR1/SCN4B/SLC26A9/CACNA1D/CACNA2D2/KCNK15/SLC14A1/GRIK4/SCN2B/KCND3/SCN4A/ANO1/TRPM8/TRPV3/GRIK3/KCNH1/CACNG1/AQP9/KCNG1/CACNG4/SLC14A2/GABRQ/TMC3/KCNJ3/GRIA4/GLRB/KCNK5/GABRA3/CACNA1F/PIEZO2/AQP7/SCNN1A/HPN/TRPV6/GLRA3/TMC5/KCNE4/LRRC26/GPM6A/CLIC6/GRIA2/KCNC2	45
MF	GO:0004866	endopeptidase inhibitor activity	26/743	175/17697	2.01208e-08	3.00202e-06	2.51192e-06	CST9/SERPINA11/A2ML1/CST9L/C4B/CST2/SERPINA5/SERPINA9/TIMP4/OPRPN/C4A/SERPINB4/RARRES1/TFAP2B/SERPINB3/SERPINA3/AMBP/ITIH6/PI3/CST4/SERPINB7/CST5/SLPI/SERPINB2/PCSK1N/SERPINA6	26
MF	GO:0061135	endopeptidase regulator activity	26/743	182/17697	4.57083e-08	5.68306e-06	4.75527e-06	CST9/SERPINA11/A2ML1/CST9L/C4B/CST2/SERPINA5/SERPINA9/TIMP4/OPRPN/C4A/SERPINB4/RARRES1/TFAP2B/SERPINB3/SERPINA3/AMBP/ITIH6/PI3/CST4/SERPINB7/CST5/SLPI/SERPINB2/PCSK1N/SERPINA6	26
MF	GO:0061134	peptidase regulator activity	28/743	219/17697	1.55787e-07	1.66025e-05	1.3892e-05	CST9/SERPINA11/A2ML1/CST9L/C4B/CST2/SERPINA5/SERPINA9/TIMP4/OPRPN/C4A/GPC3/SERPINB4/PI16/RARRES1/TFAP2B/SERPINB3/SERPINA3/AMBP/ITIH6/PI3/CST4/SERPINB7/CST5/SLPI/SERPINB2/PCSK1N/SERPINA6	28
MF	GO:0046873	metal ion transmembrane transporter activity	43/743	438/17697	2.1666e-07	2.02035e-05	1.69052e-05	KCNJ11/ABCC8/ATP1A2/SCN7A/SLC39A6/ITPR1/SLC4A8/SCN4B/CACNA1D/CACNA2D2/KCNK15/SLC28A1/GRIK4/SCN2B/KCND3/SCN4A/TRPM8/TRPV3/GRIK3/KCNH1/CACNG1/ATP7B/ATP1A4/KCNG1/CACNG4/SLC18A2/SLC6A17/KCNJ3/KCNK5/CACNA1F/SLC40A1/SLC6A11/SCNN1A/SLC6A2/HPN/TRPV6/KCNE4/SLC6A4/LRRC26/GPM6A/SLC1A1/SLC13A2/KCNC2	43
MF	GO:0005216	ion channel activity	41/743	416/17697	3.74813e-07	3.10679e-05	2.59958e-05	KCNJ11/ABCC8/SCN7A/ITPR1/SCN4B/SLC26A9/CACNA1D/CACNA2D2/KCNK15/GRIK4/SCN2B/KCND3/SCN4A/ANO1/TRPM8/TRPV3/GRIK3/KCNH1/CACNG1/KCNG1/CACNG4/GABRQ/TMC3/KCNJ3/GRIA4/GLRB/KCNK5/GABRA3/CACNA1F/PIEZO2/SCNN1A/HPN/TRPV6/GLRA3/TMC5/KCNE4/LRRC26/GPM6A/CLIC6/GRIA2/KCNC2	41
MF	GO:0005261	cation channel activity	33/743	319/17697	1.79461e-06	0.000133878	0.000112021	KCNJ11/ABCC8/SCN7A/ITPR1/SCN4B/CACNA1D/CACNA2D2/KCNK15/GRIK4/SCN2B/KCND3/SCN4A/ANO1/TRPM8/TRPV3/GRIK3/KCNH1/CACNG1/KCNG1/CACNG4/KCNJ3/GRIA4/KCNK5/CACNA1F/PIEZO2/SCNN1A/HPN/TRPV6/KCNE4/LRRC26/GPM6A/GRIA2/KCNC2	33
MF	GO:0022836	gated channel activity	34/743	343/17697	3.26497e-06	0.000221425	0.000185276	KCNJ11/SCN7A/ITPR1/SCN4B/CACNA1D/CACNA2D2/GRIK4/SCN2B/KCND3/SCN4A/ANO1/GRIK3/KCNH1/CACNG1/KCNG1/CACNG4/GABRQ/TMC3/KCNJ3/GRIA4/GLRB/KCNK5/GABRA3/CACNA1F/PIEZO2/SCNN1A/HPN/GLRA3/TMC5/KCNE4/LRRC26/CLIC6/GRIA2/KCNC2	34
MF	GO:0031406	carboxylic acid binding	23/743	193/17697	6.58184e-06	0.000409171	0.000342371	MAG/S100A8/SELP/NAGS/S100A9/CD22/SERPINA5/CYP4F11/TDO2/GLRB/ADIPOQ/PCK1/TAT/CYP27C1/FABP4/ALB/GLRA3/DDC/UCP1/CRABP1/HAPLN1/SLC1A1/FOLR1	23
MF	GO:0004867	serine-type endopeptidase inhibitor activity	15/743	94/17697	8.15701e-06	0.000468087	0.000391669	SERPINA11/A2ML1/SERPINA5/SERPINA9/SERPINB4/SERPINB3/SERPINA3/AMBP/ITIH6/PI3/SERPINB7/SLPI/SERPINB2/PCSK1N/SERPINA6	15
MF	GO:0004252	serine-type endopeptidase activity	20/743	160/17697	1.27801e-05	0.000680998	0.00056982	PCSK4/F7/PCSK6/PRSS33/MMP1/CTSG/CMA1/AZU1/TPSG1/PLAT/TPSAB1/PRSS41/TMPRSS6/PRTN3/TPSB2/ELANE/HPN/KLK3/CFD/TPSD1	20
MF	GO:0043177	organic acid binding	23/743	205/17697	1.78234e-05	0.000886419	0.000741705	MAG/S100A8/SELP/NAGS/S100A9/CD22/SERPINA5/CYP4F11/TDO2/GLRB/ADIPOQ/PCK1/TAT/CYP27C1/FABP4/ALB/GLRA3/DDC/UCP1/CRABP1/HAPLN1/SLC1A1/FOLR1	23
MF	GO:0008509	anion transmembrane transporter activity	31/743	327/17697	2.13068e-05	0.000993427	0.000831244	SLC7A5/SLC16A6/SLC4A8/SLC44A4/SLC26A3/SLC26A9/SLC16A12/SLC7A2/SLC7A13/SLC2A14/SLC7A3/ANO1/SLC7A8/SLC16A10/AQP9/ADAMTS8/SLC18A2/GABRQ/SLC7A4/SLC38A11/GLRB/GABRA3/SLC27A2/SLC6A11/SLC6A2/GLRA3/SLC6A4/ABCC11/CLIC6/SLC1A1/SLC13A2	31
MF	GO:0022839	ion gated channel activity	31/743	334/17697	3.21121e-05	0.00140915	0.0011791	KCNJ11/SCN7A/ITPR1/SCN4B/CACNA1D/CACNA2D2/GRIK4/SCN2B/KCND3/SCN4A/ANO1/GRIK3/KCNH1/CACNG1/KCNG1/CACNG4/GABRQ/KCNJ3/GRIA4/GLRB/KCNK5/GABRA3/CACNA1F/SCNN1A/HPN/GLRA3/KCNE4/LRRC26/CLIC6/GRIA2/KCNC2	31
MF	GO:0017171	serine hydrolase activity	21/743	186/17697	3.71578e-05	0.00153999	0.00128857	LIPE/PCSK4/F7/PCSK6/PRSS33/MMP1/CTSG/CMA1/AZU1/TPSG1/PLAT/TPSAB1/PRSS41/TMPRSS6/PRTN3/TPSB2/ELANE/HPN/KLK3/CFD/TPSD1	21
MF	GO:0019865	immunoglobulin binding	7/743	24/17697	4.13539e-05	0.00162369	0.00135861	MS4A2/CD22/FCER1A/UMOD/JCHAIN/AMBP/PIP	7
MF	GO:0001664	G protein-coupled receptor binding	27/743	280/17697	5.32647e-05	0.00192285	0.00160893	CCL14/ADRA2A/PALM/CCL7/PYY/AGTR1/GAL/REEP1/TAC1/RNF43/CCL20/GHRH/PRLH/CCKBR/CXCL14/NPW/MARCO/CCL21/MRAP/CXCL5/MYOC/EDN3/CXCL8/WNT6/CLIC6/CCL19/CCL18	27
MF	GO:0015081	sodium ion transmembrane transporter activity	18/743	149/17697	5.41285e-05	0.00192285	0.00160893	ATP1A2/SCN7A/SLC4A8/SCN4B/SLC28A1/GRIK4/SCN2B/SCN4A/GRIK3/ATP1A4/SLC18A2/SLC6A17/SLC6A11/SCNN1A/SLC6A2/SLC6A4/SLC1A1/SLC13A2	18
MF	GO:0048018	receptor ligand activity	39/743	482/17697	7.25483e-05	0.00243109	0.0020342	TFF1/MAPT/STC2/SEMA3G/CCL14/CCL7/IL36RN/PYY/GAL/THBS4/GDF10/SEMA3C/RLN2/SLURP1/OGN/CCL20/GHRH/IGF1/IL33/PRLH/AREG/FGF19/SEMA3B/ADIPOQ/GREM2/CXCL14/GRP/SPP1/VEGFD/CCL21/CXCL5/EDN3/CXCL8/IL20/TRH/LEP/CCL19/CCL18/DKK1	39
MF	GO:0015077	monovalent inorganic cation transmembrane transporter activity	33/743	382/17697	7.49533e-05	0.00243109	0.0020342	KCNJ11/ABCC8/ATP1A2/SCN7A/SLC4A8/SCN4B/KCNK15/SLC15A1/SLC28A1/GRIK4/SCN2B/KCND3/SCN4A/GRIK3/KCNH1/ATP6V1C2/ATP1A4/KCNG1/SLC18A2/SLC6A17/KCNJ3/KCNK5/SLC6A11/SCNN1A/SLC6A2/HPN/KCNE4/SLC6A4/LRRC26/SLC1A1/ATP6V0A4/SLC13A2/KCNC2	33
MF	GO:0008236	serine-type peptidase activity	20/743	182/17697	8.27173e-05	0.00257113	0.00215138	PCSK4/F7/PCSK6/PRSS33/MMP1/CTSG/CMA1/AZU1/TPSG1/PLAT/TPSAB1/PRSS41/TMPRSS6/PRTN3/TPSB2/ELANE/HPN/KLK3/CFD/TPSD1	20
MF	GO:0008009	chemokine activity	9/743	49/17697	0.000175363	0.00523283	0.00437853	CCL14/CCL7/CCL20/CXCL14/CCL21/CXCL5/CXCL8/CCL19/CCL18	9
MF	GO:0070330	aromatase activity	5/743	14/17697	0.000187747	0.00538689	0.00450744	CYP4F12/CYP4B1/CYP4F8/CYP4X1/CYP4Z1	5
MF	GO:0008514	organic anion transmembrane transporter activity	21/743	211/17697	0.000226936	0.00560734	0.0046919	SLC7A5/SLC16A6/SLC4A8/SLC44A4/SLC26A3/SLC26A9/SLC16A12/SLC7A2/SLC7A13/SLC2A14/SLC7A3/SLC7A8/SLC16A10/AQP9/SLC7A4/SLC38A11/SLC27A2/SLC6A11/ABCC11/SLC1A1/SLC13A2	21
MF	GO:0005326	neurotransmitter transporter activity	9/743	51/17697	0.000240945	0.00560734	0.0046919	CPLX1/SLC44A4/SLC18A2/SLC6A17/GABRQ/SLC6A11/SLC6A2/SLC6A4/SLC1A1	9
MF	GO:0005342	organic acid transmembrane transporter activity	17/743	153/17697	0.000241763	0.00560734	0.0046919	SLC7A5/SLC16A6/SLC26A3/SLC26A9/SLC16A12/SLC7A2/SLC7A13/SLC7A3/SLC7A8/SLC16A10/AQP9/SLC7A4/SLC38A11/SLC27A2/SLC6A11/SLC1A1/SLC13A2	17
MF	GO:0046943	carboxylic acid transmembrane transporter activity	17/743	153/17697	0.000241763	0.00560734	0.0046919	SLC7A5/SLC16A6/SLC26A3/SLC26A9/SLC16A12/SLC7A2/SLC7A13/SLC7A3/SLC7A8/SLC16A10/AQP9/SLC7A4/SLC38A11/SLC27A2/SLC6A11/SLC1A1/SLC13A2	17
MF	GO:0005244	voltage-gated ion channel activity	20/743	197/17697	0.000243853	0.00560734	0.0046919	KCNJ11/SCN7A/SCN4B/CACNA1D/CACNA2D2/SCN2B/KCND3/SCN4A/ANO1/KCNH1/CACNG1/KCNG1/CACNG4/KCNJ3/KCNK5/CACNA1F/KCNE4/LRRC26/CLIC6/KCNC2	20
MF	GO:0022832	voltage-gated channel activity	20/743	197/17697	0.000243853	0.00560734	0.0046919	KCNJ11/SCN7A/SCN4B/CACNA1D/CACNA2D2/SCN2B/KCND3/SCN4A/ANO1/KCNH1/CACNG1/KCNG1/CACNG4/KCNJ3/KCNK5/CACNA1F/KCNE4/LRRC26/CLIC6/KCNC2	20
MF	GO:0015171	amino acid transmembrane transporter activity	11/743	74/17697	0.000248046	0.00560734	0.0046919	SLC7A5/SLC16A12/SLC7A2/SLC7A13/SLC7A3/SLC7A8/SLC16A10/SLC7A4/SLC38A11/SLC6A11/SLC1A1	11
MF	GO:0071855	neuropeptide receptor binding	7/743	32/17697	0.000300022	0.00658284	0.00550815	GAL/TAC1/GHRH/PRLH/CCKBR/MRAP/EDN3	7
MF	GO:0005201	extracellular matrix structural constituent	17/743	163/17697	0.000509813	0.0108663	0.0090923	THSD4/TNXB/MMRN1/LAMA3/NPNT/OGN/COL14A1/MFAP4/HMCN2/PODN/COL17A1/CILP/FBN3/ADIPOQ/COL4A6/COL9A3/HAPLN1	17
MF	GO:0004175	endopeptidase activity	33/743	427/17697	0.000577694	0.0116571	0.00975403	CAPN8/ADAMTS15/PCSK4/F7/TRABD2B/PCSK6/PRSS33/MMP1/CASP14/CTSG/ACE2/CMA1/ADAM33/AZU1/TPSG1/ADAMTS8/PLAT/TPSAB1/CAPN13/PRSS41/TMPRSS6/PRTN3/TPSB2/ADAMTS18/MMP12/ELANE/HPN/ADAMTS19/KLK3/CFD/PIP/TPSD1/PYDC1	33
MF	GO:0004857	enzyme inhibitor activity	30/743	375/17697	0.000578169	0.0116571	0.00975403	CST9/SERPINA11/A2ML1/RHOH/CST9L/C4B/CST2/SERPINA5/SERPINA9/TIMP4/OPRPN/C4A/GPC3/SERPINB4/PPP1R14C/PI16/RARRES1/TFAP2B/SERPINB3/SERPINA3/AMBP/ITIH6/PI3/CST4/SERPINB7/CST5/SLPI/SERPINB2/PCSK1N/SERPINA6	30
MF	GO:0005328	neurotransmitter:sodium symporter activity	6/743	26/17697	0.000600834	0.0117953	0.00986965	SLC18A2/SLC6A17/SLC6A11/SLC6A2/SLC6A4/SLC1A1	6
MF	GO:0005267	potassium channel activity	14/743	123/17697	0.000653835	0.0125067	0.0104649	KCNJ11/ABCC8/KCNK15/GRIK4/KCND3/GRIK3/KCNH1/KCNG1/KCNJ3/KCNK5/HPN/KCNE4/LRRC26/KCNC2	14
MF	GO:0050786	RAGE receptor binding	4/743	11/17697	0.000802847	0.0149731	0.0125286	S100A8/S100A9/S100A7/S100P	4
MF	GO:0015108	chloride transmembrane transporter activity	12/743	100/17697	0.000975577	0.0177508	0.0148528	SLC26A3/SLC26A9/ANO1/SLC18A2/GABRQ/GLRB/GABRA3/SLC6A2/GLRA3/SLC6A4/CLIC6/SLC1A1	12
MF	GO:0015079	potassium ion transmembrane transporter activity	16/743	159/17697	0.00108345	0.0192441	0.0161024	KCNJ11/ABCC8/ATP1A2/KCNK15/GRIK4/KCND3/GRIK3/KCNH1/ATP1A4/KCNG1/KCNJ3/KCNK5/HPN/KCNE4/LRRC26/KCNC2	16
MF	GO:0033691	sialic acid binding	4/743	12/17697	0.00116443	0.0202015	0.0169035	MAG/SELP/CD22/ADIPOQ	4
MF	GO:0033293	monocarboxylic acid binding	9/743	64/17697	0.00134283	0.0227672	0.0190503	S100A8/S100A9/SERPINA5/CYP4F11/CYP27C1/FABP4/ALB/UCP1/CRABP1	9
MF	GO:0005272	sodium channel activity	7/743	41/17697	0.00144396	0.0239377	0.0200297	SCN7A/SCN4B/GRIK4/SCN2B/SCN4A/GRIK3/SCNN1A	7
MF	GO:0005539	glycosaminoglycan binding	20/743	229/17697	0.0016358	0.0265284	0.0221974	ADAMTS15/TNXB/PGLYRP4/SELP/PCSK6/PGLYRP2/CCL7/THBS4/CTSG/RTN4RL1/SERPINA5/AZU1/ADAMTS8/CHRD/PGLYRP3/GREM2/ELANE/JCHAIN/HAPLN1/FGFBP1	20
MF	GO:0042379	chemokine receptor binding	9/743	66/17697	0.00167544	0.0265931	0.0222516	CCL14/CCL7/CCL20/CXCL14/CCL21/CXCL5/CXCL8/CCL19/CCL18	9
MF	GO:0036041	long-chain fatty acid binding	4/743	14/17697	0.00220186	0.0342206	0.0286339	S100A8/S100A9/FABP4/UCP1	4
MF	GO:0022843	voltage-gated cation channel activity	14/743	142/17697	0.00262145	0.039364	0.0329376	KCNJ11/CACNA1D/CACNA2D2/KCND3/KCNH1/CACNG1/KCNG1/CACNG4/KCNJ3/KCNK5/CACNA1F/KCNE4/LRRC26/KCNC2	14
MF	GO:0005504	fatty acid binding	6/743	34/17697	0.00263834	0.039364	0.0329376	S100A8/S100A9/CYP4F11/FABP4/ALB/UCP1	6
MF	GO:0022804	active transmembrane transporter activity	27/743	362/17697	0.0029037	0.0424737	0.0355396	ABCC8/ATP1A2/SLC16A6/SLC4A8/ABCA10/SLC26A3/SLC26A9/SLC16A12/ABCA8/ABCB1/ABCA9/SLC15A1/SLC28A1/SLC16A10/ATP6V1C2/ATP7B/ATP1A4/SLC18A2/SLC6A17/SLC6A11/ABCA13/SLC6A2/SLC6A4/ABCC11/SLC1A1/ATP6V0A4/SLC13A2	27
MF	GO:0015370	solute:sodium symporter activity	9/743	72/17697	0.00308386	0.0439654	0.0367877	SLC4A8/SLC28A1/SLC18A2/SLC6A17/SLC6A11/SLC6A2/SLC6A4/SLC1A1/SLC13A2	9
MF	GO:0046906	tetrapyrrole binding	14/743	145/17697	0.00317681	0.0439654	0.0367877	STC2/TPO/CYP4F22/CYP4F12/CYP4B1/CYP21A2/CYP4F11/CYP4F8/TDO2/CYP4X1/CYP27C1/CYP4Z1/AMBP/TCN1	14
MF	GO:0042626	ATPase activity, coupled to transmembrane movement of substances	12/743	115/17697	0.00324142	0.0439654	0.0367877	ABCC8/ATP1A2/ABCA10/ABCA8/ABCB1/ABCA9/ATP6V1C2/ATP7B/ATP1A4/ABCA13/ABCC11/ATP6V0A4	12
MF	GO:0043492	ATPase activity, coupled to movement of substances	12/743	115/17697	0.00324142	0.0439654	0.0367877	ABCC8/ATP1A2/ABCA10/ABCA8/ABCB1/ABCA9/ATP6V1C2/ATP7B/ATP1A4/ABCA13/ABCC11/ATP6V0A4	12
MF	GO:0008528	G protein-coupled peptide receptor activity	14/743	146/17697	0.00338202	0.0442629	0.0370367	AVPR2/SORCS1/F2RL2/OPRK1/GRPR/SSTR1/AGTR1/GAL/NPY2R/GIPR/CX3CR1/NPY1R/CCKBR/VIPR2	14
MF	GO:0015103	inorganic anion transmembrane transporter activity	14/743	146/17697	0.00338202	0.0442629	0.0370367	SLC4A8/SLC26A3/SLC26A9/ANO1/ADAMTS8/SLC18A2/GABRQ/GLRB/GABRA3/SLC6A2/GLRA3/SLC6A4/CLIC6/SLC1A1	14
